# Supplementary material for: Comparison of genotyping using pooled DNA samples (allelotyping) and individual genotyping using the affymetrix genome-wide human SNP array 6.0
Source: BMC Genomics. 2013 Jul 26;14:506. doi: 10.1186/1471-2164-14-506 (PMC3727995; doi:10.1186/1471-2164-14-506)
Supplement: Additional file 1 — Expected RAS values of Pool 1. Table of expected RAS values calculated from calls (MEANcallPool) and average RAS values using the Birdseed2 calling algorithm (MEANindRASPool) obtained by individual genotyping of all DNA samples included in Pool 1. The column numElementsPool denotes the number of successfully genotyped samples per SNP (probeset). [file 1471-2164-14-506-S1.gz › Pool1-intensities.txt]

probeset	MEANcallPool	MEANindRASPool	numElementsPool
SNP_A-8691787	0.69	0.485751610792299	50
SNP_A-8691869	0.57	0.505177986667796	50
SNP_A-8692121	0.3	0.334937703006131	50
SNP_A-8692146	0.93	0.790325675625986	50
SNP_A-8692170	0.46	0.436863974125812	50
SNP_A-8692203	0	0.370600275689905	33
SNP_A-8692235	1	0.751514695222699	50
SNP_A-8692482	1	0.818918208364791	50
SNP_A-8692791	0.86	0.819655213413573	50
SNP_A-8692811	0.79	0.678665789096353	49
SNP_A-8692949	0.37	0.316419649062779	50
SNP_A-8693312	0.63	0.572742914638732	49
SNP_A-8693372	1	0.853201091741528	50
SNP_A-8693653	0.15625	0.403350628520258	47
SNP_A-8693817	0.5	0.496068878343857	50
SNP_A-8693826	0.03	0.143432230991338	50
SNP_A-8694027	0.19	0.320333499275589	49
SNP_A-8694051	0.87	0.714931381593622	50
SNP_A-8694233	0.97	0.825905334387629	50
SNP_A-8694362	0.6	0.517756411298277	50
SNP_A-8694552	0.85	0.763643367164948	50
SNP_A-8694608	0.5	0.534798830270474	50
SNP_A-8694794	0.78	0.711452524664085	49
SNP_A-8694877	0.61	0.557669011753866	50
SNP_A-8695030	0	0.157178245671605	50
SNP_A-8695075	0	0.176344347745589	50
SNP_A-8695279	0.88	0.77487407272229	50
SNP_A-8695291	0.16	0.316959189993544	49
SNP_A-8695327	0.79	0.774892791424281	49
SNP_A-8695452	0.74	0.680555628299511	49
SNP_A-8695523	0	0.265276883203305	50
SNP_A-8695605	0.561224489795918	0.517417806092289	50
SNP_A-8695636	0.98	0.684580527943558	50
SNP_A-8695753	0.17	0.171989835247957	50
SNP_A-8695926	0.17	0.35171651765681	50
SNP_A-8695939	0.530612244897959	0.47258413129245	49
SNP_A-8695967	0	0.237275702776702	49
SNP_A-8696046	0.39	0.452626338343979	50
SNP_A-8696080	0	0.175670372157873	50
SNP_A-8696221	0.77	0.602620968181779	50
SNP_A-8696243	0.72	0.657315814573344	50
SNP_A-8696246	0.51	0.531623872671654	50
SNP_A-8696277	0.04	0.244086007311332	50
SNP_A-8696336	0.08	0.160092763155169	50
SNP_A-8696355	0.9	0.783558999936192	50
SNP_A-8696449	0.551020408163265	0.553612315141344	50
SNP_A-8696619	0.98	0.884884333012565	50
SNP_A-8696643	0.24	0.331029207831796	50
SNP_A-8696671	0.78	0.668084534380676	50
SNP_A-8696859	0.85	0.703018944504653	50
SNP_A-8697101	0.61	0.531545419438409	50
SNP_A-8697473	0.9	0.777691120324101	50
SNP_A-8697761	0	0.192047806273681	50
SNP_A-8697875	0.84	0.717728899931741	50
SNP_A-8697923	0.93	0.798786462528921	50
SNP_A-8698079	1	0.819856458932194	50
SNP_A-8698080	0.94	0.744698744116971	50
SNP_A-8698224	0.85	0.70397176836458	50
SNP_A-8698347	1	0.783488036153272	50
SNP_A-8698358	0.28	0.355021660636005	50
SNP_A-8698412	0.08	0.111583740740886	50
SNP_A-8698657	0.45	0.442971856850621	50
SNP_A-8698971	0	0.181677554461364	50
SNP_A-8699192	0.65	0.606650413827223	50
SNP_A-8699339	0.76	0.701701749208532	50
SNP_A-8699381	0.66	0.579159101604028	50
SNP_A-8699394	0.93	0.664857591953046	50
SNP_A-8699488	0.55	0.62978226442151	50
SNP_A-8699571	0.93	0.777303918366274	50
SNP_A-8699622	0.46	0.515992798607194	50
SNP_A-8699728	0.72	0.630028121943105	50
SNP_A-8699745	0.02	0.197012903070524	50
SNP_A-8700112	0.408163265306122	0.413109726941551	47
SNP_A-8700160	0.54	0.438158797211368	50
SNP_A-8700206	0.17	0.388604551901199	49
SNP_A-8700233	0.87	0.747556199676751	50
SNP_A-8700308	0.72	0.726590986911022	49
SNP_A-8700351	0.22	0.381800588216137	50
SNP_A-8700415	0.27	0.37321108967653	50
SNP_A-8700547	0.1	0.150923186435008	50
SNP_A-8700835	0.51	0.60512892652295	50
SNP_A-8700872	0.65	0.628606285460917	50
SNP_A-8700895	0.12	0.261133692019545	48
SNP_A-8701008	0.92	0.809474921151218	50
SNP_A-8701020	1	0.848111622736917	50
SNP_A-8701198	0.79	0.732383991318024	49
SNP_A-8701244	0.56	0.465552647746212	50
SNP_A-8701627	0.22	0.285563748593401	50
SNP_A-8701629	0.81	0.659132728403419	50
SNP_A-8701759	0	0.128496052009458	50
SNP_A-8701838	0.510204081632653	0.507207093931245	50
SNP_A-8701922	0.92	0.777823191522118	50
SNP_A-8701928	0.57	0.528444208364515	50
SNP_A-8702031	0.07	0.18768018392986	50
SNP_A-8702098	0.12	0.243543788175806	50
SNP_A-8702127	0.8	0.772885218526391	49
SNP_A-8702133	0.33	0.411985230733991	49
SNP_A-8702368	0.16	0.26234706992672	50
SNP_A-8702605	0.79	0.649536688498322	50
SNP_A-8702837	0.52	0.439076358214589	50
SNP_A-8702876	0.42	0.366673623506259	50
SNP_A-8703161	0.908163265306122	0.762308879804668	50
SNP_A-8703202	0	0.130159357498792	50
SNP_A-8703543	0.27	0.4346640965048	49
SNP_A-8703601	0.92	0.829631066309253	50
SNP_A-8703673	0.28	0.380803110096637	50
SNP_A-8703687	0.9	0.757669191696224	50
SNP_A-8703713	0	0.231889602366898	50
SNP_A-8703746	1	0.720469143514028	50
SNP_A-8703749	0.51	0.529008404555127	50
SNP_A-8703876	0	0.1301366699478	50
SNP_A-8703991	0.63	0.679645729812787	50
SNP_A-8704094	1	0.844007816468883	50
SNP_A-8704213	1	0.737167337663496	50
SNP_A-8704235	1	0.80380474442231	50
SNP_A-8704243	1	0.868754751831216	50
SNP_A-8704254	1	0.813983610823726	50
SNP_A-8704283	0.02	0.289325034972173	50
SNP_A-8704494	0.71	0.544610056566496	50
SNP_A-8704609	0.26	0.349101673901528	50
SNP_A-8704645	0	0.20606691097249	50
SNP_A-8704788	0.32	0.392972882565316	49
SNP_A-8704851	0.18	0.268386863044585	49
SNP_A-8705010	0.4	0.466878616244422	50
SNP_A-8705222	0.62	0.561969391997765	50
SNP_A-8705338	0.7	0.603289616409495	50
SNP_A-8705386	0.75	0.715404472763959	50
SNP_A-8705542	0.39	0.492598992255161	50
SNP_A-8705680	0.37	0.356287457873264	49
SNP_A-8705685	0.81	0.782683263577396	50
SNP_A-8705765	0.99	0.729464728525036	50
SNP_A-8705779	1	0.766191634889961	50
SNP_A-8705938	0.24	0.320511592674299	50
SNP_A-8705959	0.0612244897959184	0.280472206255444	50
SNP_A-8705976	0	0.109696362120109	50
SNP_A-8706002	0.05	0.221093119361481	50
SNP_A-8706139	0.05	0.282622525811888	50
SNP_A-8706185	0.66	0.567383917211194	50
SNP_A-8706191	0.83	0.754522038179736	50
SNP_A-8706419	0.0408163265306122	0.358475993663825	50
SNP_A-8706422	0	0.213994351152968	50
SNP_A-8706440	0.55	0.612564203754283	50
SNP_A-8706546	0.4	0.482686424633561	50
SNP_A-8706568	0.99	0.708905806268663	48
SNP_A-8706664	0.59	0.570147755079705	50
SNP_A-8706735	0.68	0.598064648009245	50
SNP_A-8706750	0	0.211869732937914	50
SNP_A-8706864	0.83	0.717989612376123	50
SNP_A-8707217	0.7	0.667062813369478	50
SNP_A-8707316	0.66	0.597833918113545	50
SNP_A-8707538	0.83	0.778235128846544	50
SNP_A-8707726	1	0.832247401825355	50
SNP_A-8707794	0.47	0.496101778383853	50
SNP_A-8707826	0.15	0.339156926879881	50
SNP_A-8707903	0.16	0.461188374292785	50
SNP_A-8708042	0.03	0.171367534473041	50
SNP_A-8708085	0.54	0.52642316512602	50
SNP_A-8708346	0.97	0.85220195883718	50
SNP_A-8708696	0.22	0.311174975340022	50
SNP_A-8708783	0.1	0.250541676942765	50
SNP_A-8709034	0.33	0.394214786577841	49
SNP_A-8709122	1	0.813441435621709	50
SNP_A-8709168	0.41	0.495226553564472	50
SNP_A-8709233	0.09	0.316393942289484	50
SNP_A-8709274	0.26	0.388821281426666	50
SNP_A-8709410	0.5	0.473571584273164	50
SNP_A-8709445	0.98	0.844564489137748	50
SNP_A-8709490	1	0.80721956628318	50
SNP_A-8709514	0.09	0.150764857268454	50
SNP_A-8709725	0.93	0.758536184967032	50
SNP_A-8709906	0.93	0.838441157949063	49
SNP_A-8709937	0.78125	0.701564154767839	47
SNP_A-8709980	0.47	0.467641196052469	50
SNP_A-8710023	0.73	0.675133330659474	49
SNP_A-8710028	0.69	0.655961590378109	50
SNP_A-8710050	0.72	0.55942745578153	50
SNP_A-8710059	0	0.177818627272046	50
SNP_A-8710134	0.83	0.660249669832782	50
SNP_A-8710184	0	0.263700406594284	50
SNP_A-8710208	0.09	0.261984902908665	50
SNP_A-8710352	0.13	0.321773602166441	50
SNP_A-8710394	0.49	0.470845087115973	50
SNP_A-8710626	0.2	0.327402975367939	50
SNP_A-8710699	1	0.7771988817978	50
SNP_A-8710711	0.75	0.691017952973454	50
SNP_A-8710720	0.05	0.212537043972927	50
SNP_A-8710798	0.24	0.293104283198774	50
SNP_A-8710818	0.02	0.262495050507617	50
SNP_A-8710821	0.29	0.308612315128178	50
SNP_A-8711001	0.23	0.278290832834756	50
SNP_A-8711185	0.44	0.439755929524726	49
SNP_A-8711467	0	0.162850277259377	50
SNP_A-8711496	0.53	0.53082808580954	50
SNP_A-8712154	0.99	0.821433381676862	50
SNP_A-8712475	0.24	0.38686499536427	50
SNP_A-8712542	0.18	0.312647558814958	50
SNP_A-8712620	0.755102040816326	0.775280057091388	50
SNP_A-8712649	0.16	0.288478074954497	50
SNP_A-8712966	1	0.816742021848476	50
SNP_A-8713054	0.06	0.215319085794349	50
SNP_A-8713088	0.551020408163265	0.504804717954746	50
SNP_A-8713124	0.61	0.512675196831426	49
SNP_A-8713513	0.19	0.208066860147306	50
SNP_A-8713573	0.01	0.218162560238782	50
SNP_A-8713886	0.581632653061224	0.582593572113317	49
SNP_A-8713914	0.98	0.691155810439104	50
SNP_A-8713973	0.6	0.539701201171453	50
SNP_A-8714049	0.91	0.757273910057674	50
SNP_A-8714154	0.06	0.255793143131685	50
SNP_A-8714577	0.5	0.461962200810361	50
SNP_A-8714593	0.67	0.682185550957381	50
SNP_A-8714860	0.22	0.274901112978277	50
SNP_A-8714866	0.18	0.339773373919575	50
SNP_A-8714931	0.07	0.297795140736503	50
SNP_A-8715133	0.81	0.777507397509014	50
SNP_A-8715144	1	0.825468463046386	50
SNP_A-8715244	1	0.863877850693792	50
SNP_A-8715279	0.65	0.601604353322267	50
SNP_A-8715420	0.05	0.142523727922251	50
SNP_A-8715425	0.5	0.563068813234458	50
SNP_A-8715550	1	0.773626663507852	50
SNP_A-8715567	0.23	0.386563964553401	49
SNP_A-8715734	0.104166666666667	0.395884781620552	48
SNP_A-8715758	0.17	0.332105241222653	49
SNP_A-8715773	0.49	0.506962705555476	50
SNP_A-8715880	0.27	0.354454750833614	50
SNP_A-8716068	1	0.846861571982891	50
SNP_A-8716193	1	0.880667648223664	50
SNP_A-8716241	0.0625	0.252239437931642	48
SNP_A-8716253	0	0.21978001744115	50
SNP_A-8716798	0.78	0.699166581044194	50
SNP_A-8716910	0.31	0.415093718494188	50
SNP_A-8717057	0.5	0.482955089098682	50
SNP_A-8717066	0.89	0.793550779265894	50
SNP_A-8717139	0.25	0.258544714475165	50
SNP_A-8717158	0.56	0.499660081782239	50
SNP_A-8717308	0.1	0.347512672854041	50
SNP_A-8717528	0.2	0.428270528912446	50
SNP_A-8717609	0.57	0.511203138936962	50
SNP_A-8691807	0.06	0.208793555827931	50
SNP_A-8691960	0.38	0.591078675594836	50
SNP_A-8692169	0.64	0.579343075645555	50
SNP_A-8692289	1	0.885644408935776	50
SNP_A-8692350	0.49	0.458545564169792	50
SNP_A-8692357	0.52	0.520481517769993	50
SNP_A-8692490	0.99	0.840617894112022	50
SNP_A-8692699	0.41	0.526492364566938	50
SNP_A-8692829	0.86	0.792652723447773	50
SNP_A-8693155	0.07	0.235805324480135	50
SNP_A-8693165	0.5	0.501109479185401	50
SNP_A-8693404	0.7	0.658874881893532	50
SNP_A-8693579	1	0.845136743774552	50
SNP_A-8694269	1	0.818466477075588	50
SNP_A-8694704	0.9	0.652810193935669	49
SNP_A-8694734	0.33	0.360562042274893	50
SNP_A-8694746	0.81	0.677504285467575	50
SNP_A-8694854	0.9	0.691742011772085	50
SNP_A-8694917	0.51	0.540112242793979	50
SNP_A-8695531	0.14	0.273063710639992	50
SNP_A-8695810	0.54	0.603934330328354	50
SNP_A-8695843	0.64	0.651510861551795	50
SNP_A-8696518	0	0.152942262442424	50
SNP_A-8696898	0.17	0.362391391977054	50
SNP_A-8697285	0.44	0.46961056856418	50
SNP_A-8697400	0	0.198891135594517	49
SNP_A-8697589	0.75	0.650669158273314	50
SNP_A-8698127	0.4	0.361671490419272	50
SNP_A-8698313	0.96	0.839388545954294	50
SNP_A-8699490	0.44	0.391869241685082	50
SNP_A-8699604	0.13	0.292119403490554	50
SNP_A-8700193	0	0.156092815011309	50
SNP_A-8700319	0.46	0.449332726941036	50
SNP_A-8700340	0.82	0.618211407115664	50
SNP_A-8700644	0.99	0.778663680158507	50
SNP_A-8701193	0.11	0.278859707622152	49
SNP_A-8701346	0.61	0.537224962567205	50
SNP_A-8701453	0.13	0.233633397099921	50
SNP_A-8701947	0.37	0.42519279052971	49
SNP_A-8701987	0.13	0.247764083731338	50
SNP_A-8702074	0.79	0.653412966053071	50
SNP_A-8702143	0.36	0.369561488434829	50
SNP_A-8702302	0.04	0.28394520620584	50
SNP_A-8702313	1	0.850023680208411	50
SNP_A-8703542	0	0.162674187675997	50
SNP_A-8703758	0.13	0.274984016323269	50
SNP_A-8703870	0.03	0.131203102866045	50
SNP_A-8703908	0.99	0.848062786528591	50
SNP_A-8703997	0.89	0.815710831366611	50
SNP_A-8704038	0.03	0.170492748991038	49
SNP_A-8704276	0.43	0.409819366608035	50
SNP_A-8704789	0.99	0.743135110539651	50
SNP_A-8705293	0.05	0.0883177950811073	50
SNP_A-8705710	0.4	0.4224118818009	50
SNP_A-8705757	0.44	0.53411248927431	50
SNP_A-8705900	0.29	0.432473207395046	50
SNP_A-8706093	0.86	0.723641797975006	50
SNP_A-8706129	0.44	0.527706909822294	50
SNP_A-8706242	0.89	0.788242076808113	50
SNP_A-8706273	0.24	0.500343095525028	50
SNP_A-8706801	0.04	0.184323761210431	50
SNP_A-8706877	0.71	0.644187605065832	50
SNP_A-8707095	0.13	0.314749319790734	50
SNP_A-8708126	0.06	0.193419405769392	50
SNP_A-8708150	0.67	0.6355539858844	50
SNP_A-8708250	1	0.727980561458023	50
SNP_A-8708415	0.2	0.335376900859127	50
SNP_A-8708474	0.13265306122449	0.257078863744705	50
SNP_A-8708493	0.94	0.815365711091391	50
SNP_A-8708608	0.99	0.721735680942436	50
SNP_A-8708733	0.09	0.138667097537098	50
SNP_A-8709461	0.01	0.107895309429181	50
SNP_A-8709568	1	0.806090692973885	50
SNP_A-8709680	0.61	0.740733058738246	50
SNP_A-8709764	0.44	0.573065146415864	50
SNP_A-8710083	0	0.21197650119211	50
SNP_A-8710528	0.66	0.523434071455353	49
SNP_A-8710575	1	0.808990436690378	50
SNP_A-8710688	0.46	0.49037684838595	50
SNP_A-8710701	1	0.870604001483896	50
SNP_A-8710833	0.96	0.861097241835785	50
SNP_A-8711522	0.69	0.586270120099544	50
SNP_A-8711892	0.74	0.662232196691251	50
SNP_A-8712029	0.64	0.520572216426952	50
SNP_A-8712211	0.14	0.306471816981555	50
SNP_A-8712309	0.05	0.172240876421136	50
SNP_A-8712954	0.94	0.749123863114142	50
SNP_A-8713277	0.17	0.335646006349306	50
SNP_A-8713288	0.39	0.438145713706337	50
SNP_A-8713397	0.6	0.581140250438923	50
SNP_A-8714224	0.84	0.714626841339852	50
SNP_A-8714305	1	0.865654556584023	50
SNP_A-8714366	0	0.227763905819843	50
SNP_A-8714725	0.57	0.562630196393721	50
SNP_A-8714779	0.45	0.468841748003713	49
SNP_A-8714856	0.39	0.338781248967079	50
SNP_A-8714955	0.83	0.766128974128677	49
SNP_A-8715401	0.63	0.56688691107198	50
SNP_A-8715778	0.84	0.624798643554177	50
SNP_A-8716226	0.57	0.593195558472111	50
SNP_A-8716562	0.91	0.775169992466957	50
SNP_A-8717010	0.2	0.298058447142153	50
SNP_A-8717506	0.95	0.812610247121854	50
SNP_A-8691804	0.33	0.486102230533565	50
SNP_A-8691942	0.230769230769231	0.527374361846646	24
SNP_A-8692006	1	0.77724130302743	50
SNP_A-8692775	0.11	0.272633217358707	50
SNP_A-8692814	0.05	0.311355632587672	50
SNP_A-8692867	0.02	0.25311924916969	50
SNP_A-8693080	0.45	0.488722708365446	50
SNP_A-8693385	0.09	0.192817452729802	50
SNP_A-8693671	0.7	0.69800834483885	50
SNP_A-8693974	0.94	0.857286890663142	50
SNP_A-8694157	0.98	0.856303305196719	50
SNP_A-8694210	0.91	0.779546621825757	50
SNP_A-8694266	0.17	0.365395618832179	49
SNP_A-8694620	0.13	0.329565535481299	50
SNP_A-8694956	0.79	0.69518684192627	50
SNP_A-8695358	0.18	0.226708192877523	50
SNP_A-8695525	0.78	0.750649110235166	50
SNP_A-8695569	0.29	0.401019849457312	50
SNP_A-8695574	0.36	0.486410974380169	50
SNP_A-8695578	0.55	0.516345854132438	50
SNP_A-8695611	1	0.916608534421882	50
SNP_A-8695945	1	0.869445333677387	50
SNP_A-8695964	0.645833333333333	0.653853026740955	50
SNP_A-8696394	0.88	0.759209492303232	50
SNP_A-8696624	0.84	0.642014331596856	49
SNP_A-8696720	0.13	0.353849674995598	50
SNP_A-8696815	1	0.847870056683204	50
SNP_A-8697213	0.25	0.358397011524606	49
SNP_A-8697913	0.4	0.422742936689472	49
SNP_A-8698536	0.42	0.472403388545029	50
SNP_A-8698701	0.87	0.761652407601481	50
SNP_A-8699002	0	0.199050007514181	50
SNP_A-8699190	0.07	0.354225184420966	49
SNP_A-8699307	1	0.82024280141592	50
SNP_A-8699345	0.24	0.359506133412929	49
SNP_A-8699423	0.86	0.720390115665023	50
SNP_A-8699642	0.07	0.237949475460316	50
SNP_A-8699651	0.64	0.625899361375678	50
SNP_A-8699711	1	0.847771253096136	50
SNP_A-8699751	0.73	0.564661960102403	50
SNP_A-8699921	0.08	0.180082923072053	50
SNP_A-8700185	0.72	0.560359730088192	50
SNP_A-8700417	1	0.778814104136176	50
SNP_A-8700624	0.52	0.490641399603513	49
SNP_A-8700848	0.29	0.338248335778111	50
SNP_A-8701518	0.96	0.785537696277626	50
SNP_A-8701681	0.89	0.826514729217521	50
SNP_A-8701876	0.73	0.776955618126682	50
SNP_A-8702183	0.29	0.397943173599518	50
SNP_A-8702325	1	0.861259668176739	50
SNP_A-8702358	0.112244897959184	0.240383296506501	50
SNP_A-8702373	0.85	0.779748045169552	50
SNP_A-8702502	0	0.158346702419118	50
SNP_A-8702625	0.03	0.150528108707436	50
SNP_A-8702643	0.12	0.236134711824521	50
SNP_A-8703345	0.06	0.207100212392015	50
SNP_A-8703477	0.32	0.422915271699291	50
SNP_A-8703594	0.59	0.635634098753838	50
SNP_A-8703902	0.39	0.397555734772131	50
SNP_A-8703943	0.93	0.718786754758001	50
SNP_A-8703947	0.77	0.668924564230562	50
SNP_A-8703948	0	0.175714143443745	50
SNP_A-8704279	0.9	0.781827696090945	50
SNP_A-8704840	0.88	0.724868475923892	50
SNP_A-8704874	0.99	0.691297882006332	50
SNP_A-8704902	0.75	0.644798485007184	50
SNP_A-8704908	0.67	0.660158413993421	50
SNP_A-8705403	0.39	0.44690230008199	50
SNP_A-8705795	1	0.893684276748866	50
SNP_A-8706085	0	0.205136106246603	50
SNP_A-8706298	0.41	0.502857258307432	50
SNP_A-8706324	0.92	0.731165790785965	49
SNP_A-8706676	0.76	0.737440296018463	50
SNP_A-8707281	0.06	0.222025424152267	50
SNP_A-8707656	0.94	0.842487246931492	50
SNP_A-8707894	1	0.77737121619946	50
SNP_A-8708286	0.61	0.618456811781772	50
SNP_A-8708336	0.74	0.654871096918812	50
SNP_A-8708343	0.05	0.146430696956521	50
SNP_A-8708952	0.57	0.502513847218357	50
SNP_A-8709007	0.68	0.676315878506759	50
SNP_A-8709225	0.31	0.39820722477208	50
SNP_A-8709467	0.29	0.430257820496127	50
SNP_A-8709589	0	0.200546064427299	50
SNP_A-8709619	0.9	0.816498594080609	50
SNP_A-8709867	0.15	0.341389822636124	50
SNP_A-8709950	0.95	0.723757479484432	50
SNP_A-8710032	0.47	0.486999481833432	50
SNP_A-8710300	0.75	0.707518645928154	50
SNP_A-8710390	0.24	0.268743035614336	50
SNP_A-8711378	0.72	0.667429390809162	50
SNP_A-8711764	0.5	0.462297248135112	49
SNP_A-8711891	0.38	0.411712780119485	50
SNP_A-8712356	0.28	0.297319837454088	50
SNP_A-8712476	0.01	0.359459809321518	49
SNP_A-8712626	0.44	0.597199747046366	50
SNP_A-8713014	0.57	0.542373610547306	50
SNP_A-8714143	0.87	0.817997825067159	50
SNP_A-8714754	0.63	0.53002091339902	50
SNP_A-8714982	0.5	0.512621891303404	50
SNP_A-8715114	0.55	0.531550127063925	49
SNP_A-8715225	0.21	0.237213259895935	50
SNP_A-8715665	0.81	0.698069916328661	50
SNP_A-8715713	1	0.872700553881192	50
SNP_A-8715852	0.55	0.629516290569318	50
SNP_A-8716101	0.42	0.402878978945404	50
SNP_A-8716709	0.78	0.664380579835474	50
SNP_A-8716841	1	0.862755072569799	50
SNP_A-8716876	0.38	0.443208008822365	50
SNP_A-8717442	0.88	0.787618919230502	50
SNP_A-8691814	0.74	0.572147537558947	50
SNP_A-8692249	0.53	0.462271623673218	50
SNP_A-8692381	0	0.242981026122211	50
SNP_A-8692402	0.09	0.242563768937184	50
SNP_A-8692545	0	0.112466016433338	50
SNP_A-8692635	0.19	0.322402993832129	50
SNP_A-8692796	0.68	0.602728893389199	49
SNP_A-8692801	0.39	0.508928015739719	49
SNP_A-8692927	0.96	0.638495998361647	50
SNP_A-8693020	0.59	0.559828593474262	50
SNP_A-8693072	0.62	0.507675544429886	50
SNP_A-8693204	0.98	0.77097597902261	50
SNP_A-8693294	0	0.244683690214868	50
SNP_A-8693477	0.49	0.571736742299562	50
SNP_A-8693503	0.86	0.685033345723865	50
SNP_A-8693628	0.15	0.186072099393512	50
SNP_A-8693637	0.56	0.650531509940752	50
SNP_A-8693718	0.95	0.814063416714922	50
SNP_A-8693944	0.93	0.780343782853144	50
SNP_A-8693999	0.77	0.678597086744872	50
SNP_A-8694158	0.55	0.530021471387457	49
SNP_A-8694229	0.66	0.515942166321005	50
SNP_A-8694255	0.17	0.306313239440537	50
SNP_A-8694315	0.85	0.720383067182409	50
SNP_A-8694327	1	0.865764932427905	50
SNP_A-8694415	0.39	0.506197541449542	50
SNP_A-8694460	0.44	0.397211963494637	50
SNP_A-8694557	0.59	0.656840733085305	50
SNP_A-8694698	0.99	0.802025192806999	50
SNP_A-8694710	0.38	0.443898874057227	49
SNP_A-8694901	0.01	0.132440569502901	50
SNP_A-8695295	0.65	0.518059405824595	50
SNP_A-8695553	0.47	0.435503093691653	49
SNP_A-8695759	0.72	0.695353964183223	50
SNP_A-8695793	0	0.176627478923518	50
SNP_A-8695838	0.39	0.412204463131465	50
SNP_A-8695848	0.25	0.312829153227906	50
SNP_A-8695892	0	0.169288072453419	50
SNP_A-8696105	0.0612244897959184	0.34383821803143	50
SNP_A-8696130	0.68	0.551431590443078	50
SNP_A-8696167	0.25	0.417551090689652	50
SNP_A-8696171	0.84	0.634070852746518	50
SNP_A-8696197	0.51	0.465903580872062	50
SNP_A-8696384	0.8	0.730527986671555	50
SNP_A-8696441	0	0.235827152368161	50
SNP_A-8696443	0	0.253030404692574	50
SNP_A-8696504	0.1	0.183343570327811	50
SNP_A-8696593	0.65	0.586398919733129	50
SNP_A-8696596	0.66	0.611690916393333	50
SNP_A-8696637	0.62	0.622796315727181	50
SNP_A-8696661	0.54	0.502983653662015	50
SNP_A-8696915	0.27	0.413247059323468	50
SNP_A-8696997	0.86	0.714857182968184	50
SNP_A-8697055	0.87	0.719968135526953	50
SNP_A-8697174	1	0.837510963632917	50
SNP_A-8697368	0	0.169254497115469	50
SNP_A-8697458	0	0.20701254335241	50
SNP_A-8697474	0.26	0.37859999410507	50
SNP_A-8697529	0.53	0.486049076396678	50
SNP_A-8697747	0.3	0.443110214904207	50
SNP_A-8697791	0.49	0.405627445434701	50
SNP_A-8697996	0.02	0.199727559048229	50
SNP_A-8698121	0	0.191337789251816	50
SNP_A-8698364	0.55	0.591940357187501	49
SNP_A-8698518	0.68	0.515814419217425	50
SNP_A-8698746	0.0306122448979592	0.246861697111534	50
SNP_A-8698891	1	0.900515535974965	50
SNP_A-8698926	0.71	0.628545607768109	50
SNP_A-8699074	1	0.863224529173394	50
SNP_A-8699108	1	0.797411045397491	50
SNP_A-8699109	0.0714285714285714	0.266459399939003	47
SNP_A-8699112	0.85	0.796526852176874	50
SNP_A-8699147	0.68	0.56335868667884	49
SNP_A-8699179	0.52	0.543576599108669	50
SNP_A-8699188	0.25	0.308965744749388	50
SNP_A-8699249	0.11	0.314203432400348	50
SNP_A-8699262	0.79	0.678039907186947	50
SNP_A-8699284	0	0.099266404516667	50
SNP_A-8699348	0.82	0.711468212288132	50
SNP_A-8699505	0	0.12368749588815	50
SNP_A-8699639	0.04	0.116303751885305	50
SNP_A-8699754	0.37	0.375452554613476	50
SNP_A-8699840	0.87	0.768476181884871	50
SNP_A-8700157	0.41	0.511717813470691	49
SNP_A-8700299	0.62	0.527857257253316	50
SNP_A-8700341	0.88	0.729313796330256	50
SNP_A-8700360	0.1	0.262322140133446	50
SNP_A-8700456	0.13	0.3327807520471	50
SNP_A-8700487	0.01	0.277692258871916	50
SNP_A-8700534	0.68	0.633749521178709	50
SNP_A-8700593	0.3	0.432450826749607	50
SNP_A-8700818	0.75	0.641716083334251	50
SNP_A-8700828	0.41	0.379295945823494	50
SNP_A-8700879	0.37	0.40075995279742	50
SNP_A-8701286	0	0.213281717624903	49
SNP_A-8701365	0.28	0.448974047199933	50
SNP_A-8701638	0.33	0.315542025100184	50
SNP_A-8701843	0	0.192620123071542	50
SNP_A-8701957	0.163265306122449	0.207009190359208	50
SNP_A-8702163	0	0.326005942994461	50
SNP_A-8702165	0.4	0.370920693505527	50
SNP_A-8702194	0.26	0.502733441006392	50
SNP_A-8702295	0.26	0.304083884673996	49
SNP_A-8702304	0.34	0.380835933718989	50
SNP_A-8702693	0.14	0.33320505197826	50
SNP_A-8702717	0.82	0.737775129981148	50
SNP_A-8702880	0.93	0.803711797263299	50
SNP_A-8702913	0.25	0.344574878139767	50
SNP_A-8702928	0.47	0.446339420071917	50
SNP_A-8703219	0.73	0.66319043779471	50
SNP_A-8703391	0.49	0.491016574032651	50
SNP_A-8703506	0.01	0.17499105638121	50
SNP_A-8703732	0.64	0.68537321328863	49
SNP_A-8704045	1	0.893267425200944	50
SNP_A-8704282	0.49	0.452458877775924	50
SNP_A-8704388	0.72	0.68881718779574	50
SNP_A-8704534	0.66	0.634844981819143	49
SNP_A-8704553	0.14	0.226699974158173	49
SNP_A-8704617	0.4	0.455648367540604	50
SNP_A-8704626	0.74	0.760162970493058	50
SNP_A-8704673	0.5	0.50451799515321	50
SNP_A-8704699	0.58	0.543614187148013	50
SNP_A-8705001	0.3	0.38283425011383	50
SNP_A-8705131	0.02	0.199658565149134	50
SNP_A-8705216	0.22	0.264744162038369	49
SNP_A-8705282	0.08	0.281993623755987	49
SNP_A-8705424	1	0.902977134233242	50
SNP_A-8705579	0.62	0.570260997919471	50
SNP_A-8705581	0.85	0.832507005080909	50
SNP_A-8705647	0.14	0.309705399006614	50
SNP_A-8705761	0.79	0.699977466815794	50
SNP_A-8705872	0.0108695652173913	0.258985767345241	42
SNP_A-8705896	0.04	0.236138752230616	50
SNP_A-8706069	0.28	0.311075427237693	50
SNP_A-8706188	0.06	0.187711646916395	50
SNP_A-8706301	0.05	0.173234469452398	50
SNP_A-8706342	1	0.776117176982036	50
SNP_A-8706454	0	0.18487640497596	50
SNP_A-8707129	0.24	0.340428483951701	49
SNP_A-8707404	1	0.798401694105846	50
SNP_A-8707460	0.95	0.842205011808433	50
SNP_A-8707487	0.65	0.580337405778801	50
SNP_A-8707588	0.89	0.728451060323668	50
SNP_A-8707724	0.44	0.502871253301815	50
SNP_A-8707791	0.95	0.764286270459527	50
SNP_A-8707804	0.27	0.373456036770918	50
SNP_A-8707946	0.13	0.254229568137542	50
SNP_A-8708143	0.28	0.395305211880043	50
SNP_A-8708571	0.36	0.475714151344586	50
SNP_A-8708857	0	0.165354648602262	50
SNP_A-8709281	0.32	0.389950408027467	50
SNP_A-8709377	0.76	0.656150480427394	50
SNP_A-8709391	0.91	0.663835863532253	50
SNP_A-8709434	1	0.863026849559961	50
SNP_A-8709468	0.51	0.493649992871862	50
SNP_A-8709746	0.81	0.691235740869353	49
SNP_A-8709943	0.18	0.256031927175768	50
SNP_A-8710045	0	0.268511890971287	47
SNP_A-8710310	0.73	0.705825189453402	50
SNP_A-8710325	0.48	0.486195534763099	50
SNP_A-8710337	0.91	0.719612688327044	50
SNP_A-8710448	0.88	0.708670527416623	50
SNP_A-8710464	0.94	0.783076316299299	49
SNP_A-8710523	0.66	0.600093074978521	50
SNP_A-8710702	1	0.82875974454315	50
SNP_A-8710793	0.61	0.628215649226075	50
SNP_A-8710897	0.01	0.27134137973623	50
SNP_A-8710949	0.15	0.373942849520905	50
SNP_A-8711225	1	0.760443336550416	50
SNP_A-8711395	0.48	0.416175799874464	50
SNP_A-8711518	0.0217391304347826	0.216696433818534	50
SNP_A-8711535	1	0.733899730721661	50
SNP_A-8711573	0.46	0.510422901297848	50
SNP_A-8711767	0.09	0.175709905289219	50
SNP_A-8712404	0.48	0.493281947349453	50
SNP_A-8712523	0.06	0.324436422691	50
SNP_A-8712588	0.96	0.866268786999403	50
SNP_A-8712623	0.05	0.250722500116025	49
SNP_A-8712631	0.68	0.579118236615331	50
SNP_A-8712678	0.32	0.395536690479556	50
SNP_A-8712957	0.82	0.706303675849467	50
SNP_A-8713195	0.36734693877551	0.473418224703364	50
SNP_A-8713346	0.75	0.609316208467345	50
SNP_A-8713419	0.775510204081633	0.63956844225911	50
SNP_A-8713511	0.33	0.378748220176796	50
SNP_A-8713746	0.97	0.786589528832571	50
SNP_A-8713747	1	0.840285222376067	50
SNP_A-8713815	0	0.237505834783434	50
SNP_A-8713860	0.89	0.710416682029878	50
SNP_A-8713882	0.82	0.66819027894927	50
SNP_A-8714332	0.19	0.357859796324658	50
SNP_A-8714675	0.74	0.592197416991824	50
SNP_A-8714788	0.47	0.464451940472403	50
SNP_A-8714894	0.28	0.332273930548339	50
SNP_A-8714950	0.8	0.762826970281483	50
SNP_A-8715089	0.59	0.534196427994409	50
SNP_A-8715150	0.11	0.280418168730034	50
SNP_A-8715187	0.96	0.74090380933461	50
SNP_A-8715598	0.33	0.377997834740995	50
SNP_A-8715900	0.65	0.613021662806251	50
SNP_A-8716265	0.75	0.663090880012631	50
SNP_A-8716349	0.72	0.692147066897351	50
SNP_A-8716439	0	0.266954769682674	50
SNP_A-8716540	0.12	0.428658479837265	50
SNP_A-8716657	0.63	0.517895567084333	50
SNP_A-8716697	0.06	0.239323931271319	50
SNP_A-8716760	0	0.10217170907374	50
SNP_A-8716789	0	0.145487576379621	50
SNP_A-8716867	0.08	0.19610888805981	50
SNP_A-8716948	0.0212765957446809	0.232894843223601	48
SNP_A-8717265	0.63	0.62758262045537	50
SNP_A-8717321	0.58	0.556855978359297	50
SNP_A-8717427	0.77	0.621562253183467	50
SNP_A-8717503	1	0.738847652885302	49
SNP_A-8691762	0.13	0.273041910430894	50
SNP_A-8691821	0.33	0.433302305098863	50
SNP_A-8692035	0.07	0.298677580631222	50
SNP_A-8692115	0	0.128862543893315	50
SNP_A-8692429	0.25	0.374731257169865	50
SNP_A-8693064	0.94	0.817835714847356	50
SNP_A-8693199	0.47	0.451307329650535	50
SNP_A-8693244	0	0.106046872826036	44
SNP_A-8693444	0.88	0.747740460665073	50
SNP_A-8693576	0	0.17381091109373	50
SNP_A-8693611	0.33	0.341297646421114	49
SNP_A-8694013	0	0.253601829704861	49
SNP_A-8694130	0.77	0.732277981347396	50
SNP_A-8694147	0.5	0.417792665896793	50
SNP_A-8694159	0.76	0.644014406302185	50
SNP_A-8694202	0.13	0.266165879023284	48
SNP_A-8694406	0.49	0.500348834999893	50
SNP_A-8694437	0.03	0.23287731086333	50
SNP_A-8694591	0.24	0.322935643326418	50
SNP_A-8694741	0.11	0.375610029803842	50
SNP_A-8695097	0	0.167056191020513	50
SNP_A-8695184	0.58	0.665500136922648	50
SNP_A-8695361	0.36	0.42281126745838	50
SNP_A-8695380	0.255102040816327	0.413580590732063	50
SNP_A-8695386	0.88	0.810490361137818	50
SNP_A-8695573	0	0.225264068553549	50
SNP_A-8695729	0.11	0.30245612852283	50
SNP_A-8696034	0.02	0.196231826072951	50
SNP_A-8696037	0.32	0.419360055506172	50
SNP_A-8696282	0.23	0.234684478379737	50
SNP_A-8696306	0	0.213154706547409	50
SNP_A-8696470	1	0.76973295915593	50
SNP_A-8696591	0.75	0.685829940350544	50
SNP_A-8696706	1	0.736632181073824	50
SNP_A-8696718	0.71	0.594633598211827	50
SNP_A-8697121	0	0.245963885164215	50
SNP_A-8697180	0.22	0.428541419906048	50
SNP_A-8697463	0.74	0.589834498955145	50
SNP_A-8697829	0.27	0.414356041143673	50
SNP_A-8697832	0.55	0.573474567292516	50
SNP_A-8697847	1	0.823438323284893	50
SNP_A-8698001	0.163265306122449	0.291651424006377	48
SNP_A-8698016	0.58	0.515378906669367	50
SNP_A-8698019	0.826530612244898	0.694745703381927	50
SNP_A-8698020	0.27	0.369327630486691	50
SNP_A-8698142	0.32	0.446687267548066	50
SNP_A-8698143	0.05	0.121513776864098	50
SNP_A-8698160	0.12	0.221572145141875	50
SNP_A-8698272	0	0.250559931744117	43
SNP_A-8698317	1	0.813138766051785	50
SNP_A-8698433	0.04	0.169907570975888	50
SNP_A-8698445	0.25	0.420372478280372	50
SNP_A-8698554	0.89	0.683581008358228	49
SNP_A-8698711	0	0.109967372079838	50
SNP_A-8698781	0.78	0.679394317327209	49
SNP_A-8698784	1	0.865123728563758	50
SNP_A-8698915	0.02	0.238340701996764	50
SNP_A-8698965	0.9	0.782331890789156	50
SNP_A-8699033	0.96	0.759558245338147	50
SNP_A-8699560	0	0.166433292890574	50
SNP_A-8699738	1	0.872064611234445	50
SNP_A-8699761	0.15	0.224067314890193	50
SNP_A-8699788	0.09	0.272992130220585	50
SNP_A-8699809	0	0.193639156496358	50
SNP_A-8699929	0.6	0.575419293130794	50
SNP_A-8700034	0.6	0.530824016413775	50
SNP_A-8700125	0.46	0.468647081466256	50
SNP_A-8700167	1	0.876835488938753	50
SNP_A-8700187	0.66	0.606196810570907	50
SNP_A-8700220	0	0.240726597231472	50
SNP_A-8700352	0.18	0.286388481431672	50
SNP_A-8700443	1	0.858990084434815	50
SNP_A-8700769	1	0.863495557061878	50
SNP_A-8700780	0.65	0.567179781084132	50
SNP_A-8700968	0.88	0.77019158155029	50
SNP_A-8701052	0.2	0.390086521414896	50
SNP_A-8701271	0.04	0.14476143495311	50
SNP_A-8701554	0	0.161691231603453	50
SNP_A-8701593	0.56	0.664934458617638	50
SNP_A-8701634	0	0.178836526893151	50
SNP_A-8701699	0.969387755102041	0.764100307420734	50
SNP_A-8701720	0	0.276109699757544	50
SNP_A-8701789	0.53	0.552796678582453	50
SNP_A-8701931	0.17	0.31452144387495	49
SNP_A-8703092	0.38	0.505954776889419	50
SNP_A-8703258	0.87	0.736887667833734	50
SNP_A-8703414	1	0.870036055346122	50
SNP_A-8703548	0.53	0.492391531999617	50
SNP_A-8703644	0	0.24859826803064	49
SNP_A-8703647	0.4	0.405277656175053	50
SNP_A-8703697	0	0.274666070770813	50
SNP_A-8703912	0.56	0.515238402225567	50
SNP_A-8703919	0	0.203528582061838	50
SNP_A-8704175	0.85	0.78384294824695	50
SNP_A-8704348	0	0.187823541021935	50
SNP_A-8704611	1	0.906519880994786	50
SNP_A-8704931	1	0.849100650164573	50
SNP_A-8704956	0.988636363636364	0.793618685256324	46
SNP_A-8705197	0.96	0.696144089872845	50
SNP_A-8705359	0.09	0.297437748481582	50
SNP_A-8705366	0	0.11081472253062	50
SNP_A-8705441	0.28	0.460853625468407	50
SNP_A-8705481	0.64	0.513668565985625	50
SNP_A-8705504	0	0.26728798186204	50
SNP_A-8705549	0.27	0.357886830531519	50
SNP_A-8705698	0.836734693877551	0.716741171589426	49
SNP_A-8705871	0.17	0.21453506064359	50
SNP_A-8705893	0	0.148640571197626	50
SNP_A-8705923	0.3	0.353763252293402	50
SNP_A-8705956	0.09	0.237649420653857	50
SNP_A-8706094	0.21	0.388432387771029	50
SNP_A-8706404	0.22	0.264833822509269	50
SNP_A-8706530	0.62	0.544776933809191	47
SNP_A-8706563	0.21	0.344396894168563	50
SNP_A-8706578	1	0.738692668664601	50
SNP_A-8706619	0	0.200576778691963	50
SNP_A-8706802	1	0.721753152021391	49
SNP_A-8706902	0.67	0.562104303587018	50
SNP_A-8707065	0.09	0.34123102394331	50
SNP_A-8707156	1	0.852236902900287	50
SNP_A-8707222	0.34	0.50786936925542	50
SNP_A-8707522	0.24	0.45384365049002	50
SNP_A-8707561	0.35	0.39799577043869	50
SNP_A-8707693	0.45	0.583885370946266	50
SNP_A-8707997	0.25	0.322879317307582	50
SNP_A-8708029	0.92	0.759750142733841	50
SNP_A-8708184	0	0.111838566296226	50
SNP_A-8708240	0.62	0.591526821195879	50
SNP_A-8708251	0.48	0.474251431417801	50
SNP_A-8708407	1	0.836997351474221	50
SNP_A-8708610	1	0.768408638280521	50
SNP_A-8708615	0.73	0.611238909690405	50
SNP_A-8708834	0.01	0.274104406228731	50
SNP_A-8708841	0.91	0.831015550915093	50
SNP_A-8709306	0.86	0.768669974618365	49
SNP_A-8709344	0.12	0.200530524878356	50
SNP_A-8709508	0.19	0.365110578211273	50
SNP_A-8709519	0.79	0.671979729984984	50
SNP_A-8709759	0	0.122741493519401	50
SNP_A-8709776	0	0.19260158927282	50
SNP_A-8709809	0.72	0.572038652376221	50
SNP_A-8709934	0.38	0.443533486904071	50
SNP_A-8709956	0.66	0.658202270290254	50
SNP_A-8710091	0.97	0.850038395510367	50
SNP_A-8710143	0.09	0.293625215157392	50
SNP_A-8710346	0.14	0.17887599676136	49
SNP_A-8710434	0.78	0.692660595982022	49
SNP_A-8710874	0.04	0.20977743496327	50
SNP_A-8711256	0	0.229977501211494	50
SNP_A-8711652	0.09	0.34030283602419	50
SNP_A-8711656	0.99	0.805513419606623	50
SNP_A-8711756	0.95	0.762200703971896	50
SNP_A-8711772	0.62	0.618586531128229	50
SNP_A-8711877	0.14	0.205417375452064	50
SNP_A-8711879	1	0.823676680874734	50
SNP_A-8712222	1	0.862061260538811	50
SNP_A-8712228	0.61	0.624699429480032	50
SNP_A-8712238	0.13	0.253853351086964	50
SNP_A-8712241	0.14	0.293994333961367	50
SNP_A-8712317	0.74	0.610185480182772	50
SNP_A-8712566	0.73	0.583991001080065	50
SNP_A-8712816	0.24	0.388285047944625	50
SNP_A-8712969	0.49	0.612660892772306	50
SNP_A-8713062	1	0.837803633154044	50
SNP_A-8713151	0.33	0.436597117848928	50
SNP_A-8713343	0.08	0.198245089992574	50
SNP_A-8713373	0.46	0.57173834243753	50
SNP_A-8713446	0.76	0.685499468976683	49
SNP_A-8713698	0.86	0.716180758627122	50
SNP_A-8713845	0.07	0.3008629210027	50
SNP_A-8713956	0.38	0.496075709107979	50
SNP_A-8714002	0.2	0.273402380625361	50
SNP_A-8714106	0.59	0.544231609399347	50
SNP_A-8714245	0.09	0.220646771869093	50
SNP_A-8714251	0.01	0.214641703010996	50
SNP_A-8714278	1	0.839270322964148	50
SNP_A-8714295	1	0.759104614330855	50
SNP_A-8714367	0.35	0.326893122829556	50
SNP_A-8714388	0.54	0.433447310033043	50
SNP_A-8714392	0.86	0.752249400486818	50
SNP_A-8714418	0	0.177879228789928	50
SNP_A-8714722	0	0.236542916072234	50
SNP_A-8714809	0.89	0.718785877124339	50
SNP_A-8714818	0	0.154816733880717	50
SNP_A-8714843	0.908163265306122	0.685423791339386	50
SNP_A-8714996	1	0.742672122886744	50
SNP_A-8715184	0.78	0.695803368845321	50
SNP_A-8715241	0.07	0.235405525087007	50
SNP_A-8715282	0.41	0.461575735491731	50
SNP_A-8715618	0.06	0.204994297573644	50
SNP_A-8715726	0.88	0.696759867222153	50
SNP_A-8715805	0.21	0.323284358573976	50
SNP_A-8715813	0.2	0.317908598368807	50
SNP_A-8716011	0.55	0.599845148194395	50
SNP_A-8716028	1	0.874748379698422	50
SNP_A-8716239	0.8	0.707715180500967	49
SNP_A-8716291	0.17	0.311663561426136	50
SNP_A-8716305	0.9	0.819034352673917	47
SNP_A-8716618	0.94	0.822757746871303	50
SNP_A-8716628	0.91	0.740845205351083	50
SNP_A-8716646	0	0.182894945363383	50
SNP_A-8716843	0.88	0.689646052632203	50
SNP_A-8716933	0.92	0.828987727365623	50
SNP_A-8717206	0.29	0.349531367745754	50
SNP_A-8717331	0.4	0.408286874875344	50
SNP_A-8717560	0.19	0.393332200851982	50
SNP_A-8717589	0.42	0.413083035802232	50
SNP_A-8717593	0	0.143728219232603	50
SNP_A-8691937	0.55	0.541462342342307	50
SNP_A-8692005	1	0.82129040271009	50
SNP_A-8692057	0.55	0.530928545645588	50
SNP_A-8692221	0.81	0.773350337192538	50
SNP_A-8692732	0.98	0.768290905055738	50
SNP_A-8692786	0.89	0.775131285369244	50
SNP_A-8693098	0.46	0.551125080345236	50
SNP_A-8693161	0.15	0.332406310485892	49
SNP_A-8693546	0.5	0.567574710233847	50
SNP_A-8693569	1	0.80769564203335	50
SNP_A-8693861	0.79	0.584587326229096	50
SNP_A-8693946	0.16	0.397972544728356	50
SNP_A-8694118	0.55	0.58642683515637	50
SNP_A-8694219	0.34	0.452243147943129	50
SNP_A-8694489	0.48	0.563275596216357	50
SNP_A-8694501	0.387755102040816	0.449228832979497	49
SNP_A-8694942	0.75	0.493301595329691	50
SNP_A-8695067	0.65	0.606980414578599	50
SNP_A-8695078	0.07	0.231071604884852	50
SNP_A-8695099	0.4	0.4974057359811	50
SNP_A-8695114	0.03	0.246981548887453	50
SNP_A-8695374	1	0.76939091832965	50
SNP_A-8695505	0.1	0.276516392442687	50
SNP_A-8696131	0.53	0.475178449319836	50
SNP_A-8696265	1	0.753742362138178	49
SNP_A-8696455	0.61	0.601252090398217	49
SNP_A-8696994	0.99	0.764760234495726	50
SNP_A-8697300	0.96	0.863103921589534	50
SNP_A-8697721	0.93	0.767530321616772	50
SNP_A-8697885	0.98	0.704947106317133	50
SNP_A-8698208	0	0.205136687458267	50
SNP_A-8698259	0.08	0.24676074583293	49
SNP_A-8698805	0.42	0.48925042151498	50
SNP_A-8699221	0.48	0.480135963293741	50
SNP_A-8699918	0.35	0.439432678045438	50
SNP_A-8699931	0	0.282705197005379	50
SNP_A-8700203	0.96	0.80981972002919	50
SNP_A-8700274	1	0.8386666599357	50
SNP_A-8701640	1	0.85317226583531	50
SNP_A-8701657	0.53	0.509778680481282	50
SNP_A-8702610	0.5	0.500048756247274	50
SNP_A-8702999	0.85	0.685925438656399	50
SNP_A-8703005	0.04	0.192673833841099	50
SNP_A-8703333	0.52	0.431330701709956	50
SNP_A-8703555	0.39	0.500988743604209	50
SNP_A-8703680	0.66	0.585911917466715	50
SNP_A-8703790	0.04	0.229567935079478	50
SNP_A-8704268	0.9	0.59001047771802	50
SNP_A-8704439	0.89	0.753706890520519	50
SNP_A-8704887	0.75	0.652372242714614	50
SNP_A-8704917	1	0.762507525353873	50
SNP_A-8705141	1	0.790774817987634	50
SNP_A-8705174	0.43	0.4979344409297	48
SNP_A-8705211	0.55	0.473247797401366	50
SNP_A-8705984	0	0.187675861324153	50
SNP_A-8706108	1	0.7677163627764	50
SNP_A-8706138	0.99	0.872959955674277	50
SNP_A-8706489	0	0.183396499238106	50
SNP_A-8707193	0.79	0.670146498405282	50
SNP_A-8707225	0	0.150143148142039	50
SNP_A-8707244	0.14	0.287541514689442	50
SNP_A-8707716	0.25	0.494234907216973	50
SNP_A-8707857	0.06	0.172585514564602	50
SNP_A-8707868	0.08	0.204332649511402	49
SNP_A-8708030	1	0.751880251476905	50
SNP_A-8708348	0.25	0.310174358230673	50
SNP_A-8708469	0.93	0.700064234151206	50
SNP_A-8708948	0.09	0.283448773650955	50
SNP_A-8709026	0.7	0.714572318136617	50
SNP_A-8709063	1	0.820706393568143	50
SNP_A-8709473	0.45	0.441003869345029	50
SNP_A-8709825	0.96	0.836341803781562	50
SNP_A-8709910	0.12	0.277143835945636	49
SNP_A-8709911	0.86	0.795806384889928	50
SNP_A-8710471	0.7	0.608926103434168	49
SNP_A-8710503	0	0.117462296011608	50
SNP_A-8710566	0	0.134243379004219	50
SNP_A-8710572	0.76	0.662318822354378	50
SNP_A-8710933	0.46	0.452569642970018	50
SNP_A-8711182	0.95	0.782578451278661	50
SNP_A-8711209	0.59	0.550950413781357	50
SNP_A-8711372	0	0.182104446602183	50
SNP_A-8711501	0	0.183720595238186	50
SNP_A-8711701	0.7	0.671499495574006	50
SNP_A-8711731	0.34	0.394244528364717	50
SNP_A-8711742	0.99	0.887312168151844	50
SNP_A-8711791	0.1	0.180191498574628	49
SNP_A-8711802	0.91	0.766518314181031	50
SNP_A-8712104	0.99	0.857068319740092	50
SNP_A-8712144	0.56	0.586332052751316	50
SNP_A-8712293	0.32	0.422063823639479	50
SNP_A-8712369	0.06	0.240323274598617	49
SNP_A-8712614	0	0.263269004636427	50
SNP_A-8713645	0	0.174722745382029	50
SNP_A-8714265	0.01	0.190297984121069	50
SNP_A-8714310	0.08	0.258702218040383	50
SNP_A-8714726	0.99	0.886077308613403	50
SNP_A-8714796	0.11	0.271583776857073	50
SNP_A-8714869	0.81	0.65124562707389	50
SNP_A-8715231	0.36	0.432655407538218	49
SNP_A-8715609	0.08	0.213100483693689	50
SNP_A-8715622	0.48	0.582846585002536	50
SNP_A-8715791	0.17	0.330888740971628	50
SNP_A-8715798	0.12	0.33768858716294	50
SNP_A-8716218	1	0.832926075583878	50
SNP_A-8716391	0	0.268135223216305	50
SNP_A-8716496	1	0.773575362026772	49
SNP_A-8716776	0.01	0.20662159737886	50
SNP_A-8716786	0.17	0.257590717963914	50
SNP_A-8717538	1	0.698649161961389	50
SNP_A-8717570	0.86	0.803030265181105	50
SNP_A-8691860	1	0.801638502918765	50
SNP_A-8692098	0.45	0.457747950863729	50
SNP_A-8692480	0.35	0.383643895676866	50
SNP_A-8692751	1	0.829279318888617	50
SNP_A-8693085	0.01	0.201331361243902	50
SNP_A-8693421	0.28	0.365183981582486	50
SNP_A-8693526	0.96	0.699857484890901	50
SNP_A-8693571	0.57	0.627582768575137	50
SNP_A-8693842	0.11	0.247071686313266	50
SNP_A-8693903	0.25	0.407519562569126	50
SNP_A-8694223	1	0.799354768989587	50
SNP_A-8694296	0.173469387755102	0.264582117814645	50
SNP_A-8694472	0.1	0.162526138288912	50
SNP_A-8695033	0.0918367346938776	0.271115132217622	49
SNP_A-8695155	0.85	0.768281327166607	50
SNP_A-8695366	0	0.111097991236805	50
SNP_A-8695662	0	0.184545202011167	50
SNP_A-8696651	0.82	0.67107023066479	49
SNP_A-8696729	0.09	0.243744385175722	49
SNP_A-8697155	0.27	0.371378915818103	50
SNP_A-8697327	0.58	0.58533666294338	50
SNP_A-8697371	0.71	0.685203495620254	50
SNP_A-8697512	0.89	0.687745627106703	50
SNP_A-8697584	1	0.683842117594529	50
SNP_A-8697819	0.98936170212766	0.707098570541001	45
SNP_A-8697878	0.95	0.812264921110266	50
SNP_A-8698083	0.26	0.401060458577676	50
SNP_A-8698439	0.36	0.42807966397952	50
SNP_A-8698482	0.93	0.788751406046541	50
SNP_A-8698591	0.97	0.783359494946556	50
SNP_A-8698670	1	0.781231354776965	50
SNP_A-8698707	0.71	0.616129204287489	49
SNP_A-8698725	0.29	0.310242117036175	50
SNP_A-8698787	0.98	0.823707535516203	50
SNP_A-8698816	0.72	0.672020915154625	49
SNP_A-8698901	0.21	0.207297509566053	50
SNP_A-8699001	0.54	0.554659789793817	50
SNP_A-8699245	1	0.905936746854224	50
SNP_A-8699376	0.45	0.506886958456625	50
SNP_A-8699666	0	0.191054553830341	50
SNP_A-8699874	0.797872340425532	0.767034994119859	50
SNP_A-8699965	0	0.205065209131965	50
SNP_A-8700147	0.9	0.67631077280639	50
SNP_A-8700267	1	0.722726498392593	50
SNP_A-8700734	0	0.342650919846295	50
SNP_A-8700841	0.32	0.459413448879276	50
SNP_A-8701139	0.35	0.467232701045448	50
SNP_A-8701545	0.12	0.360803787281539	50
SNP_A-8701799	0.4	0.478537045496043	49
SNP_A-8702140	0.36	0.318600516030706	50
SNP_A-8702161	0.35	0.352891253088964	50
SNP_A-8702210	0.46	0.463463098698978	50
SNP_A-8702438	0.94	0.80265740629465	50
SNP_A-8702637	0.39	0.500206273060014	50
SNP_A-8702750	0.01	0.168993809955156	50
SNP_A-8702778	0.52	0.440730694044861	50
SNP_A-8704001	0.41	0.453988491017706	49
SNP_A-8704031	0.78	0.57769024166073	49
SNP_A-8704104	0.75	0.639007795122655	50
SNP_A-8704226	0.56	0.4889930580323	50
SNP_A-8704336	0.35	0.380754712938514	50
SNP_A-8704432	0.93	0.88193096598153	50
SNP_A-8705072	0.65	0.568206482387166	50
SNP_A-8705144	0.44	0.519080373029912	50
SNP_A-8705306	1	0.800506238573021	50
SNP_A-8705430	0	0.147683597843178	50
SNP_A-8705494	0.53	0.62742149645492	50
SNP_A-8705734	0.89	0.688667437023223	50
SNP_A-8706282	0.87	0.773993038620288	50
SNP_A-8706344	0.22	0.362025355772681	50
SNP_A-8706576	0	0.131239584435595	50
SNP_A-8706625	0.51	0.562408103472292	50
SNP_A-8706885	0.85	0.699853394867762	50
SNP_A-8706938	0.67	0.593282254453901	50
SNP_A-8706989	0.12	0.216987505122583	50
SNP_A-8707511	0.35	0.38919622006082	50
SNP_A-8707541	0	0.233109362791416	50
SNP_A-8707661	0.67	0.654203033808888	50
SNP_A-8708014	0	0.150916224845947	47
SNP_A-8708057	0.22	0.265808926305087	50
SNP_A-8708668	0.255102040816327	0.320727269329164	50
SNP_A-8708812	0.83	0.734776125298151	50
SNP_A-8708943	0.84	0.694616921754875	50
SNP_A-8709602	0.17	0.29528763662614	50
SNP_A-8709779	1	0.856503979418456	49
SNP_A-8710490	0.28	0.444882319195907	50
SNP_A-8710753	0.07	0.199105727943312	50
SNP_A-8710856	0.18	0.315776092857761	50
SNP_A-8711470	1	0.839966856882128	50
SNP_A-8711569	1	0.80092007113114	50
SNP_A-8711722	0.13	0.259021638733244	50
SNP_A-8711834	0	0.129912497598262	50
SNP_A-8712107	0.28	0.256526003628149	50
SNP_A-8712360	0.6	0.486899447293622	48
SNP_A-8712634	1	0.841088325367036	50
SNP_A-8712911	0.98	0.771174998461764	50
SNP_A-8712965	0.05	0.205426883639602	50
SNP_A-8713229	0.82	0.713284786604622	49
SNP_A-8713666	0.89	0.74894801703224	50
SNP_A-8714035	0.39	0.473292564253585	50
SNP_A-8714196	0.86	0.748673227292057	50
SNP_A-8714717	0.34	0.326935059979941	50
SNP_A-8714851	0.78	0.761635983008837	50
SNP_A-8715015	0.17	0.306839662511614	50
SNP_A-8715575	1	0.829879440429104	50
SNP_A-8715648	0	0.129671686708163	50
SNP_A-8715925	0.42	0.431514387760891	49
SNP_A-8716108	0.18	0.320490233200803	50
SNP_A-8716609	0	0.168551752832109	50
SNP_A-8716653	0.97	0.838734047208633	50
SNP_A-8716840	0.22	0.400404967890047	50
SNP_A-8717132	0.15	0.214241817927316	50
SNP_A-8717214	0	0.118326921530374	50
SNP_A-8691819	0.21	0.21766363623037	50
SNP_A-8691922	0.51	0.529436132661672	50
SNP_A-8692241	0	0.278640641787333	50
SNP_A-8692318	0.65	0.564087469195584	49
SNP_A-8692489	1	0.817082038321076	50
SNP_A-8692500	0.92	0.813676602383687	50
SNP_A-8692510	0.78	0.66369409473775	50
SNP_A-8692913	0.19	0.290073230940718	50
SNP_A-8692940	0.99	0.862690405809497	50
SNP_A-8692965	0.53	0.549967186276186	50
SNP_A-8692985	0.03	0.324589678056343	50
SNP_A-8693100	0.82	0.715043810576522	50
SNP_A-8693214	0.68	0.527818545400201	50
SNP_A-8693426	0	0.182410480261242	50
SNP_A-8693564	0.683673469387755	0.610712458391777	50
SNP_A-8693606	0.65	0.649248462182162	50
SNP_A-8693641	1	0.85008714799813	50
SNP_A-8693834	0.53	0.520598803722877	50
SNP_A-8693975	1	0.886341490409237	50
SNP_A-8694145	0.83	0.758446026942129	50
SNP_A-8694529	0.79	0.660550777384119	50
SNP_A-8694530	0.52	0.504398617982843	50
SNP_A-8694680	0	0.105250064754787	50
SNP_A-8694773	1	0.853571371121524	50
SNP_A-8694787	0.02	0.182418717787351	50
SNP_A-8694892	0.94	0.790706332592639	50
SNP_A-8695082	0.08	0.263141951505672	50
SNP_A-8695264	0.05	0.212605657399326	50
SNP_A-8695290	0.58	0.536467568985593	49
SNP_A-8695400	0	0.324576941812451	50
SNP_A-8695544	0.2	0.384428510696922	50
SNP_A-8695616	0	0.179132132134842	50
SNP_A-8695792	0.13	0.265356598117579	50
SNP_A-8696087	0.84	0.718149008722691	50
SNP_A-8696295	0.18	0.291613581746282	50
SNP_A-8696317	0.04	0.273213447504416	50
SNP_A-8696483	0.19	0.300266021138952	50
SNP_A-8696564	1	0.71549049210362	50
SNP_A-8696668	0.82	0.675519885158742	50
SNP_A-8696709	0.23	0.369454509479406	49
SNP_A-8696779	0.88	0.805207598244058	50
SNP_A-8696877	0.26	0.46598972934132	50
SNP_A-8697367	0.67	0.70152125816195	50
SNP_A-8697478	0	0.1818189628655	50
SNP_A-8697638	0.7	0.601542083238458	50
SNP_A-8697672	0.62	0.555777208234653	50
SNP_A-8697842	0.75	0.63054850064486	50
SNP_A-8697986	0.45	0.413305923550677	50
SNP_A-8698089	0.34	0.452264943258684	50
SNP_A-8698101	0.41	0.596235667166346	50
SNP_A-8698299	0	0.253507772342128	50
SNP_A-8698370	0.02	0.185965018430433	50
SNP_A-8698476	0.989795918367347	0.724106020866287	50
SNP_A-8698504	0.29	0.402979307735091	50
SNP_A-8698557	0.97	0.757149847189067	50
SNP_A-8698568	0.92	0.678533842532813	50
SNP_A-8698777	0.66	0.579373054425522	49
SNP_A-8698897	0.92	0.794411675559431	50
SNP_A-8699285	0.02	0.217020812873543	50
SNP_A-8699327	0.47	0.541056197275923	50
SNP_A-8699334	1	0.744246414592082	50
SNP_A-8699447	1	0.845625191376192	50
SNP_A-8699499	0.42	0.443446163500883	50
SNP_A-8699517	0.7	0.65376704643814	50
SNP_A-8699570	0.28	0.406525103907799	50
SNP_A-8699638	0.45	0.317568282311781	49
SNP_A-8699688	0.85	0.710909535487889	49
SNP_A-8699695	0.09	0.250943728280501	49
SNP_A-8699731	0	0.12334741971546	50
SNP_A-8699800	0.16	0.256073503722968	50
SNP_A-8699835	0.01	0.192133120668382	50
SNP_A-8699868	0.3	0.368633246704935	50
SNP_A-8699882	0.32	0.285652081768266	50
SNP_A-8699947	0	0.174242120826293	50
SNP_A-8699983	0.55	0.5589639015777	50
SNP_A-8700040	0.76	0.672475223538899	50
SNP_A-8700196	1	0.869771809050642	50
SNP_A-8700209	0.31	0.492811315223816	50
SNP_A-8700285	0.53	0.577598577767873	50
SNP_A-8700404	0.56	0.425411694427702	50
SNP_A-8700438	0.48	0.482488989419392	50
SNP_A-8700523	1	0.833947774539053	50
SNP_A-8700899	0.03	0.158841254847842	50
SNP_A-8700945	0.85	0.756734645636882	50
SNP_A-8701038	0.02	0.289096857034785	50
SNP_A-8701092	0.34	0.366689635664561	49
SNP_A-8701228	0.99	0.839195940409699	50
SNP_A-8701235	0.86	0.644801317246477	49
SNP_A-8701293	0.74	0.610596376531333	49
SNP_A-8701306	0.23	0.194994135143117	50
SNP_A-8701384	1	0.803328851890002	50
SNP_A-8701395	0.81	0.706628213198099	50
SNP_A-8701892	0.3	0.491042642404111	50
SNP_A-8701966	0.86	0.638145380990918	50
SNP_A-8702012	0.31	0.318811978480229	49
SNP_A-8702059	0.14	0.312856276934205	49
SNP_A-8702214	0.16	0.348743924084401	50
SNP_A-8702272	0.94	0.74002000860322	50
SNP_A-8702675	0.5	0.499490128514234	50
SNP_A-8702682	0.63	0.507771700410049	50
SNP_A-8702747	0.08	0.292055936235231	50
SNP_A-8702923	0.9	0.748763605481973	50
SNP_A-8703078	0	0.223234932452334	50
SNP_A-8703098	0.99	0.85620351489256	50
SNP_A-8703502	0.03	0.209185613348573	50
SNP_A-8703660	0.94	0.752141276706898	50
SNP_A-8703766	0.56	0.563247737966651	50
SNP_A-8703807	0.09	0.251595746873843	50
SNP_A-8703863	0.16	0.289605142087744	50
SNP_A-8704016	0	0.200881825167789	50
SNP_A-8704160	1	0.781418914260365	50
SNP_A-8704393	0.03	0.198868344638581	50
SNP_A-8704421	0.67	0.626471081802123	50
SNP_A-8704520	0	0.157202511882856	50
SNP_A-8704728	0.3	0.411059612661055	50
SNP_A-8705084	0.08	0.179599666181319	50
SNP_A-8705346	0.14	0.284957588784072	50
SNP_A-8705460	1	0.845885057812329	50
SNP_A-8705839	0.53	0.51398761777167	50
SNP_A-8706018	0.87	0.678802785040263	50
SNP_A-8706255	0.93	0.703201889910871	50
SNP_A-8706406	0.22	0.272200243600478	48
SNP_A-8706616	0.33	0.398121442801782	50
SNP_A-8706677	0.16	0.373154070046777	50
SNP_A-8706696	1	0.848938304262295	50
SNP_A-8706784	0.95	0.788334952302308	50
SNP_A-8706808	0.79	0.697456388057023	50
SNP_A-8706826	0.74	0.645969251254668	49
SNP_A-8707010	0.79	0.753830903466652	49
SNP_A-8707047	0.2	0.271487556249556	50
SNP_A-8707216	0.3	0.402945899304095	49
SNP_A-8707423	0.89	0.797487141446992	49
SNP_A-8707869	0.59	0.50742404960459	50
SNP_A-8708011	0.56	0.520657991328242	50
SNP_A-8708051	0.98	0.797714239078486	50
SNP_A-8708167	0.53	0.498600017647679	50
SNP_A-8708258	0.43	0.454473995308753	49
SNP_A-8708401	0.65	0.622111066337512	50
SNP_A-8708487	1	0.831709548362701	50
SNP_A-8708522	0.28	0.347317939369737	50
SNP_A-8708599	0.46	0.511183237325003	50
SNP_A-8708639	0.03	0.156939513577849	50
SNP_A-8708737	1	0.832336840371745	50
SNP_A-8708766	0.55	0.519815061487357	50
SNP_A-8708811	0.46	0.489837944293179	50
SNP_A-8709045	0.14	0.374267051955302	48
SNP_A-8709069	1	0.793214571651144	50
SNP_A-8709376	0	0.183497459639162	49
SNP_A-8709661	0.38	0.459949310374892	50
SNP_A-8709752	0.69	0.628254626827946	50
SNP_A-8709798	0.65	0.653107546390166	50
SNP_A-8709966	0.88	0.837796786723885	50
SNP_A-8710182	1	0.754923784105196	50
SNP_A-8710372	0.12	0.242364762871305	50
SNP_A-8710447	0.908163265306122	0.705870797117234	50
SNP_A-8710585	0.85	0.747754540730957	50
SNP_A-8710709	0.55	0.597258128805102	50
SNP_A-8710769	0.49	0.594805300174487	50
SNP_A-8710838	0.45	0.513262629524706	50
SNP_A-8711097	0.72	0.598873574549824	50
SNP_A-8711167	0.16	0.295551172345907	50
SNP_A-8711246	0.77	0.594176632665662	49
SNP_A-8711354	0.52	0.524674621993246	50
SNP_A-8711422	1	0.758264669244333	50
SNP_A-8711647	0.79	0.762164244009469	50
SNP_A-8711851	0.92	0.810473846405709	50
SNP_A-8711898	0	0.182644262963998	50
SNP_A-8711915	0.2	0.382295285699421	49
SNP_A-8711985	0.18	0.354542048245083	50
SNP_A-8712116	0.71	0.587006029710609	50
SNP_A-8712307	0.9	0.725495724001418	50
SNP_A-8712416	1	0.909784699994146	50
SNP_A-8712442	0.57	0.548475553848551	50
SNP_A-8712563	0.46	0.470898753864825	50
SNP_A-8712638	0.26	0.216106422542395	50
SNP_A-8712795	1	0.856427695212849	50
SNP_A-8712826	0.16	0.21970982247703	50
SNP_A-8712939	0.39	0.449885829485528	50
SNP_A-8712962	0.97	0.76499966569244	50
SNP_A-8712981	0.66	0.639583496440915	50
SNP_A-8713254	1	0.847406226415836	50
SNP_A-8713263	0.39	0.366049657916817	50
SNP_A-8713539	0.05	0.214652716176666	50
SNP_A-8713624	0.66	0.617433584373228	50
SNP_A-8713677	0.79	0.704253681781989	50
SNP_A-8713786	0	0.196163374185597	50
SNP_A-8713794	0.41	0.458012579084616	50
SNP_A-8713865	0.07	0.241693561201637	50
SNP_A-8714009	0.81	0.80753729285462	50
SNP_A-8714170	1	0.76174458342427	50
SNP_A-8714312	0.79	0.719514223352025	50
SNP_A-8714324	1	0.803380337837255	50
SNP_A-8714401	0.56	0.623616535835354	50
SNP_A-8714466	0.53	0.422751338955139	50
SNP_A-8714635	0.34	0.447477207676506	50
SNP_A-8714642	0.56	0.505001068068074	50
SNP_A-8714760	0.13	0.240030395991528	50
SNP_A-8714944	0.3	0.442142589719554	50
SNP_A-8715224	0.22	0.309279388038699	50
SNP_A-8715266	0.03	0.232641809565203	50
SNP_A-8715680	0.83	0.654256181555495	50
SNP_A-8715695	0.97	0.818429599114089	50
SNP_A-8715756	0.418367346938776	0.389076184996159	50
SNP_A-8716038	0	0.11685549683083	50
SNP_A-8716096	0	0.166680643212409	50
SNP_A-8716105	1	0.892102189351335	50
SNP_A-8716126	0.7	0.651436132652508	50
SNP_A-8716215	0.316326530612245	0.476527892188904	49
SNP_A-8716475	0.57	0.608026421360395	50
SNP_A-8716563	0.83	0.726709733126185	50
SNP_A-8716658	0.39	0.445869582724004	50
SNP_A-8716689	0.94	0.830252407534723	50
SNP_A-8717284	0.22	0.354799450883792	50
SNP_A-8717368	0.59	0.523070825146017	50
SNP_A-8717370	1	0.799052171810359	50
SNP_A-8717411	0.78	0.745277908521152	50
SNP_A-8717577	0.94	0.908526180850045	50
SNP_A-8691887	0.03	0.262912262280214	50
SNP_A-8691962	0	0.145222912390506	50
SNP_A-8691992	0.14	0.437077402697753	50
SNP_A-8692073	1	0.853943679779547	50
SNP_A-8692082	1	0.758699180174285	50
SNP_A-8692107	0.04	0.191499494463082	50
SNP_A-8692125	1	0.940759780925964	50
SNP_A-8692137	0	0.113268914014833	50
SNP_A-8692158	0.85	0.697186460388563	50
SNP_A-8692209	0.76	0.724434820782036	50
SNP_A-8692218	1	0.851129509981644	50
SNP_A-8692242	0	0.12825310868247	50
SNP_A-8692405	0	0.104210526719033	50
SNP_A-8692555	0.89	0.779514284496523	50
SNP_A-8692960	0.09	0.322826751576298	50
SNP_A-8693177	0.6	0.609473784846963	50
SNP_A-8693231	0.04	0.181123135865895	50
SNP_A-8693327	1	0.851148906397544	50
SNP_A-8693409	0.806122448979592	0.67153025707756	48
SNP_A-8693694	0.88	0.795918648701922	50
SNP_A-8693778	0.03	0.258995061620303	50
SNP_A-8693890	0.46	0.460415884405678	50
SNP_A-8694132	0.67	0.732464342366248	50
SNP_A-8694217	0.49	0.535479840338432	49
SNP_A-8694226	0.05	0.172563134173772	50
SNP_A-8694271	1	0.855261141509621	50
SNP_A-8694467	0.22	0.361345720972763	49
SNP_A-8694497	0	0.24418403976713	50
SNP_A-8694640	0.43	0.409670437244132	50
SNP_A-8694737	0.41	0.5010286001894	49
SNP_A-8694861	0.26	0.325887923101422	50
SNP_A-8694867	1	0.805058406650974	50
SNP_A-8695024	0.03	0.198216280523769	50
SNP_A-8695111	0.894736842105263	0.66933841619596	39
SNP_A-8695206	0	0.16922812550852	50
SNP_A-8695219	0.92	0.691466721524294	50
SNP_A-8695335	0.85	0.691869953698241	49
SNP_A-8695676	0.08	0.232711658345126	50
SNP_A-8695715	0.08	0.268370466246111	50
SNP_A-8695720	0	0.250682662746293	50
SNP_A-8695761	0	0.170575732367924	50
SNP_A-8696238	1	0.802560250928901	50
SNP_A-8696240	0.8	0.70437165228886	50
SNP_A-8696406	0.52	0.538487641222743	50
SNP_A-8696577	0.9	0.69361516795835	50
SNP_A-8696725	0.01	0.165185305858188	50
SNP_A-8696853	1	0.803904833626252	49
SNP_A-8697022	0.5	0.398377864934132	50
SNP_A-8697086	0.02	0.179602540523299	50
SNP_A-8697212	0.46	0.545219738722644	50
SNP_A-8697900	0.83	0.582359905241759	50
SNP_A-8697917	0.43	0.407688450681743	50
SNP_A-8698040	0.59	0.614030506498131	50
SNP_A-8698219	0.55	0.650442288519753	50
SNP_A-8698243	0.65	0.617451162285292	50
SNP_A-8698260	0	0.29315837536334	50
SNP_A-8698436	0.56	0.586446608678267	50
SNP_A-8698621	0.93	0.782602475402152	50
SNP_A-8698704	0	0.151473356538648	50
SNP_A-8698733	1	0.793645622597316	50
SNP_A-8698838	0.03	0.223740317847	50
SNP_A-8698841	0.06	0.161701502456789	50
SNP_A-8698842	0.6	0.563764293507675	50
SNP_A-8698884	0.52	0.426999251012791	50
SNP_A-8699146	0.98	0.704521320837176	50
SNP_A-8699295	0.68	0.630125840702266	50
SNP_A-8699304	0.3	0.372634075926039	50
SNP_A-8699315	0.42	0.500835673545501	50
SNP_A-8699351	0.97	0.844266158789577	50
SNP_A-8699422	0.09	0.251159117416705	50
SNP_A-8699425	1	0.681009255311661	47
SNP_A-8699496	0.35	0.420430894605482	50
SNP_A-8699511	0.99	0.80439100668703	50
SNP_A-8699514	0.28	0.360693644123256	50
SNP_A-8699787	0.99	0.763704434165693	50
SNP_A-8700029	0.44	0.495687119242096	49
SNP_A-8700277	0.88	0.783342695953874	49
SNP_A-8700395	0	0.231126673349987	49
SNP_A-8700396	0.979591836734694	0.807566587474367	50
SNP_A-8700579	0.66	0.622764730766013	50
SNP_A-8700690	0.19	0.37754599954463	50
SNP_A-8700704	0.11	0.304802931852033	50
SNP_A-8700730	0.82	0.735573846016057	50
SNP_A-8700768	0.46	0.308950728682868	49
SNP_A-8700959	0.92	0.693436570929063	50
SNP_A-8700983	0.59	0.643055924474071	49
SNP_A-8701327	0.08	0.220435381449205	49
SNP_A-8701505	1	0.82187440073763	50
SNP_A-8701575	0.43	0.419354241507571	50
SNP_A-8701586	0.41	0.448269356050925	50
SNP_A-8701594	0.24	0.291451456395328	50
SNP_A-8701707	0.47	0.421316928682915	50
SNP_A-8701791	0	0.14558551562336	50
SNP_A-8702130	0.97	0.738627973594707	50
SNP_A-8702237	0.62	0.566007161877771	50
SNP_A-8702439	0.336734693877551	0.413830098262583	48
SNP_A-8702444	0.52	0.548822304393831	50
SNP_A-8702564	0.3	0.329311108916286	50
SNP_A-8702593	0.948979591836735	0.689695871369232	49
SNP_A-8702604	0.99	0.891460172001218	50
SNP_A-8702689	0	0.194822966553426	50
SNP_A-8702734	0.11	0.284402495796314	50
SNP_A-8702742	0.19	0.307658466424272	50
SNP_A-8703115	0.8	0.67622620358159	50
SNP_A-8703249	0.45	0.437140245739488	50
SNP_A-8703269	0.27	0.37575226038103	50
SNP_A-8703344	0.8	0.717171658417117	50
SNP_A-8703394	1	0.740742688349128	50
SNP_A-8703494	0.03	0.289057192092332	50
SNP_A-8703727	0.74	0.62370119141195	50
SNP_A-8704113	0.13	0.187449683394689	50
SNP_A-8704154	0.33	0.419078337267058	49
SNP_A-8704289	0.84	0.782782593528782	50
SNP_A-8704435	0.26	0.387720363392575	50
SNP_A-8704502	0.02	0.183116622358657	50
SNP_A-8704511	0.4	0.475805249396413	50
SNP_A-8704536	0.11	0.253063872709077	50
SNP_A-8704560	0.1	0.343078477974081	50
SNP_A-8704633	0.11	0.383289583395117	49
SNP_A-8704710	0	0.117857248186859	50
SNP_A-8704754	0.71	0.701987138377998	50
SNP_A-8704764	0.45	0.534595549742805	50
SNP_A-8704793	0.11	0.189377790108706	50
SNP_A-8704798	1	0.848308522923747	50
SNP_A-8705194	0.42	0.475181526879048	50
SNP_A-8705219	0.03	0.142818798162237	50
SNP_A-8705242	0	0.159913449230353	50
SNP_A-8705637	0.24	0.380975039385702	50
SNP_A-8705663	0.7	0.632698457229131	50
SNP_A-8705719	0	0.113450127776421	50
SNP_A-8705843	1	0.78270720607102	50
SNP_A-8705857	0.76530612244898	0.731278402423335	49
SNP_A-8705927	0.65	0.640622831689829	50
SNP_A-8705951	0.87	0.711181796093338	50
SNP_A-8706128	0.74	0.676777466468159	50
SNP_A-8706211	0.23	0.384001314093002	50
SNP_A-8706237	0.61	0.536542606748613	50
SNP_A-8706287	0.22	0.298895849835289	50
SNP_A-8706575	0.12	0.181490249796143	50
SNP_A-8706608	0.19	0.367664454551122	49
SNP_A-8706645	0.08	0.2488372820698	50
SNP_A-8706743	0.11	0.310169537161945	50
SNP_A-8706789	0.28125	0.436367400759882	50
SNP_A-8707011	0.81	0.674392359987875	50
SNP_A-8707086	0.32	0.430908270124245	50
SNP_A-8707116	0.15	0.26156768361211	50
SNP_A-8707234	0.07	0.148719837464544	50
SNP_A-8707435	0.52	0.519217500732289	50
SNP_A-8707475	0.79	0.695507003508028	49
SNP_A-8707507	0.74	0.673536743353122	50
SNP_A-8707555	0.14	0.31286234263453	50
SNP_A-8707689	0.78	0.69624942082569	50
SNP_A-8707715	0.89	0.745249652709597	49
SNP_A-8707744	1	0.767198054897989	49
SNP_A-8707851	0.16	0.277374175598335	50
SNP_A-8707988	0.98	0.831105056655209	50
SNP_A-8708028	0.12	0.349688377939583	50
SNP_A-8708233	0.01	0.205608400070984	50
SNP_A-8708266	0.77	0.723604526673498	50
SNP_A-8708325	0.5	0.491018481509259	49
SNP_A-8708423	0.06	0.200516960669103	50
SNP_A-8708537	0.61	0.496860481539693	50
SNP_A-8708785	0.75	0.719615314766147	50
SNP_A-8708787	0.08	0.198740386646396	50
SNP_A-8708851	0.94	0.728579495768546	50
SNP_A-8709299	0.69	0.56562646976754	50
SNP_A-8709302	0.13	0.206933570015228	50
SNP_A-8709337	0.85	0.757990896127414	50
SNP_A-8709498	0.74	0.721263626985867	50
SNP_A-8709773	0.54	0.486028826107797	50
SNP_A-8709898	0.0714285714285714	0.162237918945234	50
SNP_A-8709995	0.428571428571429	0.404823135036405	50
SNP_A-8710125	0.49	0.530705448252275	50
SNP_A-8710154	0.89	0.83281476703177	50
SNP_A-8710212	0.7	0.577671248218611	50
SNP_A-8710258	0.49	0.576483050159575	50
SNP_A-8710435	0.41	0.390636446957532	49
SNP_A-8710643	0.77	0.656349006558903	50
SNP_A-8711046	0.82	0.699960410464419	50
SNP_A-8711103	0.61	0.573109724408441	50
SNP_A-8711198	1	0.867957971689546	50
SNP_A-8711331	0.75	0.679051941651626	50
SNP_A-8711443	0.76	0.704640243452911	50
SNP_A-8711779	0.29	0.472646378315007	48
SNP_A-8711935	0.97	0.774496202412616	50
SNP_A-8711953	0.13	0.346248085376617	50
SNP_A-8711995	0.39	0.445468961110579	50
SNP_A-8712008	0.66	0.55821899808195	49
SNP_A-8712030	0.16	0.2920691937785	50
SNP_A-8712062	0.71	0.608705899033919	50
SNP_A-8712325	0.16	0.293158640413468	50
SNP_A-8712714	0.6	0.646286289391364	49
SNP_A-8712877	0.11	0.279668454133215	50
SNP_A-8712899	0.31	0.428261153379832	50
SNP_A-8713013	0.01	0.155680545048453	50
SNP_A-8713109	0.21	0.321264545681062	50
SNP_A-8713154	0.18	0.349380181351545	50
SNP_A-8713216	0.55	0.534361270941998	50
SNP_A-8713318	0.51	0.429064932680653	49
SNP_A-8713323	0.0918367346938776	0.268574954164573	50
SNP_A-8713357	0.87	0.725637406731865	50
SNP_A-8713482	0.04	0.209270651626815	50
SNP_A-8713508	0.17	0.259029590607157	50
SNP_A-8713650	0.5	0.647383970774908	50
SNP_A-8713891	0.49	0.47923525629197	50
SNP_A-8714064	0.13	0.297619144955114	50
SNP_A-8714467	1	0.831693495860994	50
SNP_A-8714872	0.98	0.781159603174572	50
SNP_A-8715063	0.29	0.365150883419576	50
SNP_A-8715177	0.489795918367347	0.442133650004317	50
SNP_A-8715287	0.17	0.299303414839783	50
SNP_A-8715419	0.09	0.31877670277006	50
SNP_A-8715504	0.43	0.548260138681363	50
SNP_A-8715738	0.65	0.665200900643073	49
SNP_A-8716070	0.7	0.710250531770664	50
SNP_A-8716177	0.5	0.483737044933178	50
SNP_A-8716182	0.83	0.758789749630986	50
SNP_A-8716295	0.3	0.429431537585086	50
SNP_A-8716384	0.1	0.197018101713349	50
SNP_A-8716539	0.17	0.281827572200563	50
SNP_A-8716595	0.07	0.178742573037561	50
SNP_A-8716827	0.09	0.31182878677961	50
SNP_A-8716890	0	0.12451319200591	50
SNP_A-8716913	0.43	0.466658482137951	49
SNP_A-8717095	1	0.84136530489617	50
SNP_A-8717244	1	0.928601786720682	50
SNP_A-8717459	0.99	0.72862342985805	50
SNP_A-8691754	1	0.77709108101705	50
SNP_A-8691832	0.67	0.651662100303334	50
SNP_A-8692326	0.51	0.46416821891678	50
SNP_A-8692803	0.06	0.325440072737275	50
SNP_A-8692844	0.22	0.381354449581624	50
SNP_A-8693163	0.708333333333333	0.554743860844115	50
SNP_A-8693215	0.03	0.162856717739749	50
SNP_A-8693400	1	0.810289101876716	50
SNP_A-8693439	0.887755102040816	0.705593207342924	48
SNP_A-8693570	0.95	0.842465012539951	50
SNP_A-8693871	0.63	0.530453051354628	50
SNP_A-8694064	0.24	0.300979570917733	50
SNP_A-8694086	0	0.267468295045532	50
SNP_A-8694107	0.92	0.832179992300403	50
SNP_A-8694247	0.09	0.216909946922238	50
SNP_A-8694385	0.09	0.283667723528074	50
SNP_A-8694614	1	0.750893216564369	50
SNP_A-8694765	0.23	0.341524074305722	50
SNP_A-8694785	0.17	0.251204333582	50
SNP_A-8694883	0	0.0781227203557136	50
SNP_A-8694929	0.78	0.663662543696337	50
SNP_A-8694969	0	0.0965412516878613	50
SNP_A-8695686	0.69	0.626412754054054	50
SNP_A-8695935	0.07	0.147441458906146	50
SNP_A-8696076	0.04	0.264682463549246	50
SNP_A-8696382	0.01	0.140799902897262	50
SNP_A-8696598	0	0.169980432480708	50
SNP_A-8696695	0.14	0.21158414232626	50
SNP_A-8696866	0.27	0.384862190504534	49
SNP_A-8696911	0.66	0.635011392281942	50
SNP_A-8697385	0.11	0.242240847124315	50
SNP_A-8697851	0.93	0.814487678466208	50
SNP_A-8698050	0.02	0.0979490653420376	50
SNP_A-8698218	0.34	0.36865288295077	50
SNP_A-8698440	0.72	0.664457324899547	49
SNP_A-8698526	0.38	0.413775041792556	50
SNP_A-8698539	0.45	0.58609514242353	50
SNP_A-8698610	0.46	0.446679805215517	50
SNP_A-8698759	0.85	0.771123681738902	49
SNP_A-8699493	0.89	0.754367057353508	50
SNP_A-8699815	0.96	0.824994224731433	50
SNP_A-8699871	0.06	0.282332498487813	50
SNP_A-8699892	0.97	0.689523573334911	50
SNP_A-8700571	1	0.707871580271623	50
SNP_A-8700650	0.48	0.516590253561071	49
SNP_A-8701127	0.71	0.621432367900501	50
SNP_A-8701370	0	0.26804382584311	50
SNP_A-8701753	0.06	0.239597528613319	50
SNP_A-8702623	0.95	0.806078290676394	50
SNP_A-8702707	0.18	0.296995497444457	50
SNP_A-8703223	0.61	0.547899646319422	50
SNP_A-8703516	0.79	0.736256413341853	49
SNP_A-8703703	0.84	0.795332894662421	50
SNP_A-8704224	0.18	0.385085430701931	50
SNP_A-8705209	0.08	0.200405854737293	50
SNP_A-8705264	0.29	0.362508562155787	50
SNP_A-8705357	0.54	0.537681222361193	50
SNP_A-8705594	0.51	0.531893731103321	50
SNP_A-8705721	0.73	0.622439930786797	50
SNP_A-8705824	1	0.938593335595844	50
SNP_A-8706309	0.98	0.750269305888415	50
SNP_A-8706557	0.06	0.21771329023231	50
SNP_A-8706797	1	0.81246332599644	50
SNP_A-8706889	0.9	0.76904291531809	50
SNP_A-8707017	0.23	0.304468704497497	50
SNP_A-8707072	0.34	0.3710580212886	49
SNP_A-8707228	0.37	0.481068730966427	50
SNP_A-8707441	0.02	0.265618774682062	50
SNP_A-8707486	0.97	0.815659306417002	50
SNP_A-8707736	0.99	0.897529291926266	50
SNP_A-8707979	0.67	0.60014743429092	50
SNP_A-8708213	0.28	0.382173736402041	50
SNP_A-8708527	0.07	0.258761094283709	50
SNP_A-8708971	0.99	0.831504560228873	50
SNP_A-8710044	0	0.244542428901568	50
SNP_A-8710290	0.48	0.522594937462132	50
SNP_A-8710663	0.55	0.56751273617214	50
SNP_A-8710840	0.93	0.782295047840943	50
SNP_A-8711102	0.58	0.588427720889699	50
SNP_A-8711146	0.09	0.27156792005787	50
SNP_A-8711270	0.7	0.635626795314638	50
SNP_A-8711604	0	0.160068472958227	50
SNP_A-8712276	0.92	0.819344051877058	50
SNP_A-8712891	0.22	0.288378954503731	50
SNP_A-8712909	0.3	0.296338780438538	50
SNP_A-8713111	0.28	0.352931561030344	50
SNP_A-8713583	0.95	0.726050197165825	50
SNP_A-8713826	0.52	0.439647894936823	48
SNP_A-8713840	1	0.768652973305952	50
SNP_A-8714021	1	0.744614202473735	50
SNP_A-8714331	0.13	0.222198610513433	50
SNP_A-8714375	1	0.896242463830066	50
SNP_A-8714500	0.11	0.187719990457925	50
SNP_A-8714968	0.9	0.682496809567399	50
SNP_A-8715044	1	0.800985400458739	48
SNP_A-8715113	0.2	0.378835545323885	49
SNP_A-8715127	0.88	0.759020752245477	50
SNP_A-8715526	0.08	0.198474661592167	50
SNP_A-8715719	0.7	0.644835051432641	50
SNP_A-8715802	0.67	0.559033555278122	50
SNP_A-8716048	1	0.888861252799631	50
SNP_A-8716117	1	0.840678973076984	50
SNP_A-8716302	0.2	0.412437494222311	50
SNP_A-8716406	0.83	0.708529283746166	49
SNP_A-8716431	1	0.85847264941864	50
SNP_A-8716453	0.27	0.379409289970514	50
SNP_A-8717346	1	0.821205625026833	50
SNP_A-8717482	0	0.243228267622814	49
SNP_A-8717584	0	0.203322030656601	50
SNP_A-8691953	0.62	0.571708533812436	50
SNP_A-8691995	0.3	0.419980033230124	49
SNP_A-8692542	0.09	0.253172054571609	49
SNP_A-8692785	1	0.793510821927062	50
SNP_A-8693093	0.23	0.321545444010091	50
SNP_A-8693388	0.79	0.753290029503536	50
SNP_A-8694450	0.32	0.454539297785288	50
SNP_A-8694524	0	0.29362497240303	49
SNP_A-8694534	0.91	0.826303733639601	50
SNP_A-8694668	0.3	0.361634558701319	50
SNP_A-8694752	0.19	0.373433116857388	50
SNP_A-8694987	0.72	0.645199539758164	50
SNP_A-8695181	0.57	0.494120312765106	49
SNP_A-8695723	0.1	0.227125159552892	50
SNP_A-8695807	0.67	0.619393486531163	50
SNP_A-8695809	0.71	0.643230755612191	50
SNP_A-8696032	0.59	0.575805830328037	50
SNP_A-8696178	0.37	0.363077218966686	50
SNP_A-8696377	0.25	0.404300955522073	50
SNP_A-8696520	0.13	0.357361136052443	50
SNP_A-8696569	0.13	0.31829876205824	50
SNP_A-8696585	0.86	0.800722755500899	50
SNP_A-8696867	0.0408163265306122	0.243608035853467	50
SNP_A-8697110	0.94	0.837217346951249	50
SNP_A-8697246	0.73	0.566669539946356	50
SNP_A-8698234	0.67	0.574252112276853	50
SNP_A-8698473	0.09	0.177405779244073	50
SNP_A-8699199	0.0102040816326531	0.247664935899877	50
SNP_A-8699205	0	0.248773129344325	50
SNP_A-8699240	1	0.848198116405512	50
SNP_A-8699271	0.13	0.305093125689142	50
SNP_A-8699619	0.07	0.25168865042266	50
SNP_A-8699781	0.87	0.720665550773521	50
SNP_A-8700138	0.28	0.361365335168474	50
SNP_A-8700442	1	0.855296665215579	50
SNP_A-8700470	0.82	0.771994664366604	50
SNP_A-8700484	0.07	0.141107266990369	50
SNP_A-8700722	0.4	0.465563807781089	49
SNP_A-8701443	1	0.831080441584032	50
SNP_A-8701650	0.29	0.265031818694385	49
SNP_A-8701783	0.15	0.346995610023128	49
SNP_A-8702386	0.28	0.301218138228482	50
SNP_A-8702463	0	0.163329381535824	50
SNP_A-8702559	0.95	0.882055139966813	50
SNP_A-8703067	0.35	0.372014029902098	50
SNP_A-8703488	0.49	0.52932574646389	50
SNP_A-8703689	0.06	0.233316767885974	50
SNP_A-8703847	0	0.228566730113069	50
SNP_A-8704200	0.15	0.370190740788419	50
SNP_A-8704417	0.12	0.23357053852044	50
SNP_A-8704428	1	0.815559275337203	50
SNP_A-8704450	0.32	0.417576557123457	50
SNP_A-8704515	1	0.882236747699351	50
SNP_A-8704665	0	0.160096161445726	50
SNP_A-8704930	0.77	0.698469537708169	49
SNP_A-8705589	1	0.797095972179191	50
SNP_A-8705752	0.99	0.823277324847544	50
SNP_A-8706231	0.76	0.744707211020319	50
SNP_A-8706978	0.8	0.729541630288844	50
SNP_A-8707045	0.95	0.828680377547517	50
SNP_A-8707413	0.05	0.265689487945477	50
SNP_A-8707568	0	0.246022697019096	50
SNP_A-8707683	0.94	0.723322495349003	50
SNP_A-8707876	0.9	0.719516397398281	50
SNP_A-8708073	0	0.152666733084906	50
SNP_A-8708313	0.99	0.785827891116077	50
SNP_A-8708413	0.79	0.702137651274264	50
SNP_A-8708616	0.79	0.67432003250374	50
SNP_A-8708628	0.6	0.596541034586962	50
SNP_A-8708755	0.28	0.332514490522742	50
SNP_A-8709054	0.46	0.439573812001777	50
SNP_A-8709096	1	0.821215728125582	50
SNP_A-8709204	0.92	0.742743782412324	50
SNP_A-8709271	1	0.769596440938832	50
SNP_A-8709336	0.3	0.489591988045252	50
SNP_A-8709387	0.91	0.774991672487933	50
SNP_A-8709425	0.15	0.278403350373225	50
SNP_A-8709426	0.59	0.485995173465482	50
SNP_A-8709595	0.57	0.537635884524487	50
SNP_A-8709945	0.64	0.539799268955315	50
SNP_A-8709985	0.32	0.398466823612571	49
SNP_A-8710260	0.87	0.740917431863115	50
SNP_A-8710317	0.47	0.469560027075254	49
SNP_A-8710411	0.09	0.265622905369845	50
SNP_A-8710569	0.44	0.456974770999134	50
SNP_A-8710898	0.72	0.705189466363917	50
SNP_A-8711506	0.91	0.811497444174625	50
SNP_A-8711679	0.54	0.44087490185831	50
SNP_A-8711871	1	0.824971942967125	50
SNP_A-8711984	0.71	0.704237171385812	50
SNP_A-8712202	0.41	0.434523784547377	50
SNP_A-8712300	0.04	0.22853938485807	50
SNP_A-8712538	0.918367346938776	0.755060505754154	50
SNP_A-8712671	0.75	0.613597017982951	50
SNP_A-8712841	0.22	0.365348505098806	50
SNP_A-8713420	0	0.117664893840675	50
SNP_A-8713665	0.97	0.831783997241626	50
SNP_A-8714111	0.19	0.287100497938166	50
SNP_A-8714660	0.78	0.721469461268181	50
SNP_A-8714847	0.19	0.294653689954316	50
SNP_A-8715217	0.88	0.670896899801874	50
SNP_A-8715458	0.32	0.307761783273995	50
SNP_A-8715482	0.44	0.428464854319215	50
SNP_A-8715780	0.31	0.31919652464663	50
SNP_A-8715857	0.03	0.181690168992465	50
SNP_A-8716128	0.72	0.691299416988502	50
SNP_A-8716145	0.55	0.584531384751711	50
SNP_A-8716230	0.78	0.596966604490687	49
SNP_A-8716398	0.08	0.284339997801541	50
SNP_A-8716660	0.3	0.388965574006684	50
SNP_A-8716696	0.63265306122449	0.633576255502366	50
SNP_A-8716727	0	0.239148455656212	50
SNP_A-8717295	0.62	0.522485771000056	50
SNP_A-8717460	0.18	0.289134134587175	50
SNP_A-8691776	0.69	0.583635043507489	50
SNP_A-8691893	0.35	0.329961634430253	50
SNP_A-8692070	0.49	0.59607846017515	50
SNP_A-8692101	0.25	0.389353354720806	50
SNP_A-8692154	0.43	0.442222915266185	50
SNP_A-8692181	0.4	0.452539840645521	50
SNP_A-8692376	0.51	0.469688263469241	49
SNP_A-8692379	0.42	0.502600178625905	50
SNP_A-8692464	0.01	0.322653573722691	50
SNP_A-8692562	0.73	0.563102285948436	50
SNP_A-8692647	0.05	0.218520602684866	50
SNP_A-8692923	0.5	0.493514156302439	50
SNP_A-8692998	0.52	0.431147471967475	50
SNP_A-8693076	0.06	0.204496041394541	50
SNP_A-8693131	0.17	0.291021893657972	50
SNP_A-8693202	0	0.168744787821332	50
SNP_A-8693499	0.19	0.380109892214582	50
SNP_A-8693678	0.04	0.20976770489035	50
SNP_A-8693823	0.02	0.184311866049127	50
SNP_A-8693889	0.21	0.371568535902547	49
SNP_A-8693954	0	0.207321092039722	50
SNP_A-8693989	0.19	0.346894973422455	50
SNP_A-8693995	0.31	0.354776342997477	50
SNP_A-8694038	0.03	0.320772707836526	50
SNP_A-8694407	0.88	0.778711167389169	50
SNP_A-8694564	1	0.816575945145046	50
SNP_A-8694593	0.67	0.556917548674945	50
SNP_A-8694600	0.53	0.483496056909318	50
SNP_A-8694642	0.49	0.505749433813037	50
SNP_A-8694659	0	0.19484196785362	50
SNP_A-8694834	0.75	0.622825904096456	50
SNP_A-8694853	0	0.14375937840797	50
SNP_A-8695074	0	0.162190706154743	50
SNP_A-8695129	0.75	0.564321665626782	50
SNP_A-8695414	0.15	0.260369712232059	50
SNP_A-8695444	0.99	0.833181575820877	50
SNP_A-8695461	0.67	0.654301212290031	50
SNP_A-8695563	0.58	0.622120431224963	50
SNP_A-8695653	0.81	0.771475251270657	50
SNP_A-8695762	0.55	0.564058321272617	49
SNP_A-8695974	0	0.10400314108163	50
SNP_A-8696001	0.54	0.46293732482677	50
SNP_A-8696004	0.99	0.849027526684227	50
SNP_A-8696095	0.0204081632653061	0.222469033407159	50
SNP_A-8696141	0	0.166481809445769	49
SNP_A-8696154	0.95	0.83462332892758	50
SNP_A-8696214	0.27	0.391223391607127	50
SNP_A-8696344	0.8	0.724629433400873	50
SNP_A-8696417	0.77	0.694808556722622	49
SNP_A-8696439	0.64	0.611899447298788	50
SNP_A-8696533	0.51	0.497737117350942	50
SNP_A-8696554	0.38	0.502852139640744	50
SNP_A-8696642	0.58	0.682543612965102	49
SNP_A-8696714	0	0.230586767213266	50
SNP_A-8696803	0	0.209883862209194	49
SNP_A-8696923	0	0.173839783326375	50
SNP_A-8697290	1	0.863242337760954	50
SNP_A-8697306	0.57	0.609477511627349	50
SNP_A-8697534	0.8	0.659983845190208	49
SNP_A-8697573	0.104166666666667	0.277334235413235	50
SNP_A-8697645	0.85	0.745843313658911	50
SNP_A-8697797	0.22	0.235914730853623	50
SNP_A-8697910	0.32	0.356644789178975	50
SNP_A-8697952	0.99	0.849402451380887	50
SNP_A-8698104	0.31	0.367197578765422	50
SNP_A-8698233	0.7	0.667228483462251	50
SNP_A-8698300	1	0.725769113519072	50
SNP_A-8698377	0.27	0.419764775328221	49
SNP_A-8698395	0	0.234127112243846	48
SNP_A-8698397	0.41	0.519285965096405	50
SNP_A-8698556	0.16	0.232973245854917	50
SNP_A-8698791	0.8	0.624082515454428	50
SNP_A-8698806	0.36	0.381104516381441	50
SNP_A-8698960	0.75	0.555695987215529	50
SNP_A-8699274	0.96	0.835574560652634	50
SNP_A-8699326	0.02	0.153407096073414	50
SNP_A-8699817	0.23	0.377394815630695	50
SNP_A-8699862	0	0.118176263788484	50
SNP_A-8699941	0.39	0.487928147111737	50
SNP_A-8700002	0.53	0.487759700878038	50
SNP_A-8700227	0.65	0.593620445187939	50
SNP_A-8700900	1	0.831434600761709	50
SNP_A-8700957	0	0.202381823595661	50
SNP_A-8701100	0.73	0.671197407542184	50
SNP_A-8701171	0.87	0.630976855540759	50
SNP_A-8701360	0	0.180369080970101	50
SNP_A-8701429	0.37	0.379687868886334	50
SNP_A-8701539	0.35	0.414438182511222	49
SNP_A-8701555	0.74	0.615571242112699	50
SNP_A-8701632	0.51	0.59685210475943	50
SNP_A-8701666	0.75	0.709690732182901	50
SNP_A-8701941	0.94	0.849201568468606	50
SNP_A-8702034	0.57	0.436224999756871	50
SNP_A-8702095	0.11	0.315421432976735	50
SNP_A-8702148	0.08	0.32749009879924	49
SNP_A-8702364	0.94	0.868388494291239	50
SNP_A-8702467	0.89	0.810157701582107	50
SNP_A-8702488	0.66	0.553654382880233	50
SNP_A-8702829	0.03	0.111631570526536	50
SNP_A-8702839	0.72	0.695500041539539	50
SNP_A-8702971	0.36	0.502741531037062	50
SNP_A-8703036	0.88	0.701634919033944	50
SNP_A-8703044	0.81	0.579850601905024	50
SNP_A-8703047	0.64	0.548444835122723	50
SNP_A-8703096	0.96	0.804767381397669	50
SNP_A-8703152	0.22	0.252585610753321	49
SNP_A-8703218	0.5	0.555679457738816	50
SNP_A-8703332	0.06	0.184453598853119	49
SNP_A-8703349	0.13	0.319390976001767	50
SNP_A-8703451	0.88	0.677559240094416	49
SNP_A-8703820	0	0.115594479968061	50
SNP_A-8703855	0.96	0.809105178436653	50
SNP_A-8704109	0.46	0.545955643752684	50
SNP_A-8704194	0.16	0.290038916240689	50
SNP_A-8704482	0.75	0.605171845958496	50
SNP_A-8704739	0.34	0.364414375983992	50
SNP_A-8704804	0.93	0.847244134665727	50
SNP_A-8704868	1	0.853925690748294	50
SNP_A-8704881	0.24	0.362250124702435	50
SNP_A-8704963	0.11	0.249654044135108	50
SNP_A-8705028	0.29	0.373277395555991	50
SNP_A-8705038	1	0.742800515323708	49
SNP_A-8705269	1	0.821582784027507	50
SNP_A-8705312	0.24	0.401718803927437	50
SNP_A-8705458	0.65	0.517330946757437	50
SNP_A-8705475	0.28	0.42783204152298	49
SNP_A-8705540	1	0.839938690973068	50
SNP_A-8705614	0	0.185152191455108	50
SNP_A-8705620	0	0.164278178894408	50
SNP_A-8705815	0.28	0.501245366633352	50
SNP_A-8705961	0.61	0.539249033136099	50
SNP_A-8706075	0.12	0.230640413259313	50
SNP_A-8706154	0.79	0.720676349903491	50
SNP_A-8706252	0.03	0.22712375900094	50
SNP_A-8706474	0.08	0.245406600961637	50
SNP_A-8706495	0.69	0.600192311780467	48
SNP_A-8706813	0.37	0.459318690041445	50
SNP_A-8706912	0.34	0.432198933651689	50
SNP_A-8707198	1	0.836282081710918	50
SNP_A-8707375	0.37	0.374708329589316	50
SNP_A-8707455	0.91	0.778926909231808	49
SNP_A-8707593	0.87	0.765902303526172	50
SNP_A-8707888	0	0.275892180730691	50
SNP_A-8707890	0.02	0.0991811843269808	50
SNP_A-8708018	0.15	0.268230400299584	49
SNP_A-8708111	0.947916666666667	0.785829448913833	50
SNP_A-8708134	0.68	0.653625498248602	50
SNP_A-8708247	0.36	0.331848103356772	50
SNP_A-8708366	1	0.765230035017984	50
SNP_A-8708517	0.02	0.205738084230685	50
SNP_A-8708529	0.95	0.74023704246192	50
SNP_A-8708613	0.9	0.734288278730864	50
SNP_A-8708694	1	0.822925598171418	50
SNP_A-8708836	0.93	0.718911994481426	50
SNP_A-8708994	0.93	0.705964910533471	50
SNP_A-8709044	0.8	0.606831609443368	50
SNP_A-8709289	0.98	0.887751603700675	50
SNP_A-8709478	0.3	0.375401864084327	49
SNP_A-8709512	0	0.11377176228929	50
SNP_A-8709623	0.66	0.559608546507584	50
SNP_A-8709707	0.11	0.207051021691368	49
SNP_A-8709785	0.84	0.766001614906841	49
SNP_A-8709946	0.49	0.469873482080431	50
SNP_A-8710002	0.39	0.403831477986582	50
SNP_A-8710047	0.67	0.551576137575234	49
SNP_A-8710263	0.33	0.475316023955675	49
SNP_A-8710393	0.21	0.300371265659512	50
SNP_A-8710412	0.45	0.479004816487985	50
SNP_A-8710441	1	0.873835517849424	50
SNP_A-8710458	0.46	0.524398911023158	50
SNP_A-8710463	0.65	0.562108787305056	50
SNP_A-8710516	0.83	0.732439779256706	49
SNP_A-8710676	0.67	0.655626973136799	50
SNP_A-8710679	0.31	0.408048886999707	50
SNP_A-8711057	0.88	0.803618704614934	50
SNP_A-8711241	0.4	0.473292164702925	50
SNP_A-8711498	0.47	0.504292921437262	50
SNP_A-8711840	0.7	0.555523433523481	50
SNP_A-8711967	1	0.801630400180473	50
SNP_A-8712130	0.61	0.605235566431281	50
SNP_A-8712177	0.18	0.336780320301542	49
SNP_A-8712281	0.14	0.337861343637318	50
SNP_A-8712491	0.92	0.691264697638081	50
SNP_A-8712567	0.46	0.435864339203769	50
SNP_A-8712611	0.94	0.761941971917288	50
SNP_A-8712761	0.49	0.572915397674218	50
SNP_A-8712800	0.04	0.154528374174079	50
SNP_A-8712836	0.03	0.193093193944528	50
SNP_A-8712837	0.63	0.602297182575354	49
SNP_A-8712861	0.887755102040816	0.524908583415293	50
SNP_A-8712876	0.64	0.633968196413512	50
SNP_A-8713113	0.6	0.549768769572898	50
SNP_A-8713249	0.77	0.660991454867475	50
SNP_A-8713295	0.37	0.404997705886346	50
SNP_A-8713306	0.47	0.477200939394915	50
SNP_A-8713445	0.01	0.171361692422251	50
SNP_A-8713452	0.7	0.67820615176623	50
SNP_A-8713550	0.92	0.761977961154152	50
SNP_A-8713653	0.89	0.693991627381905	50
SNP_A-8713789	0	0.0927995159916967	50
SNP_A-8713852	0.5	0.504240459141989	50
SNP_A-8713978	0.37	0.428666232083157	50
SNP_A-8714122	0.57	0.468651484379661	50
SNP_A-8714134	0.02	0.16308802338393	50
SNP_A-8714144	0.09	0.361679483326457	50
SNP_A-8714294	0.09	0.278878706804963	50
SNP_A-8714380	0.76	0.651344524404713	50
SNP_A-8714383	0.29	0.389240353907978	50
SNP_A-8714390	0.89	0.849165796177888	50
SNP_A-8714406	0.41	0.515173396581295	50
SNP_A-8714435	0.77	0.725201730935196	50
SNP_A-8714575	0.04	0.175514973273856	50
SNP_A-8714729	0.77	0.652547303985395	50
SNP_A-8714738	0.8	0.661654650197782	50
SNP_A-8714742	1	0.890760554414996	50
SNP_A-8714786	1	0.839751082218548	50
SNP_A-8714813	0	0.167513471265203	50
SNP_A-8715126	0.12	0.28362193751751	50
SNP_A-8715162	1	0.824631919149148	50
SNP_A-8715481	0.41	0.483146814670906	50
SNP_A-8715493	0.44	0.481704864198473	50
SNP_A-8715528	0.07	0.219203504528987	50
SNP_A-8715563	0.71	0.653544532353994	49
SNP_A-8715589	0.41	0.445600002252937	50
SNP_A-8715728	0.08	0.1925057890759	50
SNP_A-8715947	0	0.227561267824788	50
SNP_A-8715973	0.08	0.203395371375648	50
SNP_A-8716274	0.47	0.559625061234682	49
SNP_A-8716455	0.59	0.605593160305355	50
SNP_A-8716830	1	0.88798642853283	50
SNP_A-8716883	0	0.0919321448614162	50
SNP_A-8717002	0.89	0.652025653128857	50
SNP_A-8717030	1	0.905909855849017	50
SNP_A-8717101	1	0.754019813581354	50
[truncated: 904,572 more rows]
