# Supplementary material for: Comparison of genotyping using pooled DNA samples (allelotyping) and individual genotyping using the affymetrix genome-wide human SNP array 6.0
Source: BMC Genomics. 2013 Jul 26;14:506. doi: 10.1186/1471-2164-14-506 (PMC3727995; doi:10.1186/1471-2164-14-506)
Supplement: Additional file 2 — Expected RAS values of Pool 2. Table of expected RAS values calculated from calls (MEANcallPool) and average RAS values using the Birdseed2 calling algorithm (MEANindRASPool) obtained by individual genotyping of all DNA samples included in Pool 2. The column numElementsPool denotes the number of successfully genotyped samples per SNP (probeset). [file 1471-2164-14-506-S2.gz]

Archive with 1 entries (1 files):
- Pool2-intensities.txt
