# Supplementary material for: Comparison of genotyping using pooled DNA samples (allelotyping) and individual genotyping using the affymetrix genome-wide human SNP array 6.0
Source: BMC Genomics. 2013 Jul 26;14:506. doi: 10.1186/1471-2164-14-506 (PMC3727995; doi:10.1186/1471-2164-14-506)
Supplement: Additional file 2 — Expected RAS values of Pool 2. Table of expected RAS values calculated from calls (MEANcallPool) and average RAS values using the Birdseed2 calling algorithm (MEANindRASPool) obtained by individual genotyping of all DNA samples included in Pool 2. The column numElementsPool denotes the number of successfully genotyped samples per SNP (probeset). [file 1471-2164-14-506-S2.gz › Pool2-intensities.txt]

probeset	MEANcallPool	MEANindRASPool	numElementsPool
SNP_A-8691787	0.75	0.507417539397031	50
SNP_A-8691869	0.57	0.501203202062019	50
SNP_A-8692121	0.31	0.338778794672887	50
SNP_A-8692146	0.96	0.808414394798229	50
SNP_A-8692170	0.39	0.39772733946135	50
SNP_A-8692203	0.0303030303030303	0.381516571202606	43
SNP_A-8692235	1	0.752548019454469	50
SNP_A-8692482	0.99	0.810442177626207	50
SNP_A-8692791	0.9	0.855838764242655	50
SNP_A-8692811	0.857142857142857	0.711137463176635	50
SNP_A-8692949	0.28	0.260050435527925	50
SNP_A-8693312	0.653061224489796	0.592936659165312	50
SNP_A-8693372	1	0.867483618574292	50
SNP_A-8693653	0.276595744680851	0.43675621037878	48
SNP_A-8693817	0.51	0.488649947027946	50
SNP_A-8693826	0.07	0.166384036244163	50
SNP_A-8694027	0.193877551020408	0.313527967651023	50
SNP_A-8694051	0.87	0.705736387700208	50
SNP_A-8694233	0.97	0.823212183111556	50
SNP_A-8694362	0.68	0.55810383029061	50
SNP_A-8694552	0.79	0.740802907929687	50
SNP_A-8694608	0.55	0.564650009468037	50
SNP_A-8694794	0.744897959183674	0.687045624862461	50
SNP_A-8694877	0.53	0.510035012563038	50
SNP_A-8695030	0	0.152249420062223	50
SNP_A-8695075	0	0.183615456529889	50
SNP_A-8695279	0.89	0.784860716137801	50
SNP_A-8695291	0.224489795918367	0.358012563801722	50
SNP_A-8695327	0.816326530612245	0.789969785197457	50
SNP_A-8695452	0.724489795918367	0.668383240630101	50
SNP_A-8695523	0	0.269813231657679	50
SNP_A-8695605	0.61	0.544593150679008	49
SNP_A-8695636	0.96	0.660562555143056	50
SNP_A-8695753	0.15	0.15483711523044	50
SNP_A-8695926	0.19	0.383430839654803	50
SNP_A-8695939	0.663265306122449	0.564693484110525	49
SNP_A-8695967	0	0.24670842426588	50
SNP_A-8696046	0.28	0.394873085833879	50
SNP_A-8696080	0	0.17564751897423	50
SNP_A-8696221	0.81	0.622665118586472	50
SNP_A-8696243	0.75	0.69426233508145	50
SNP_A-8696246	0.5	0.526137090042839	50
SNP_A-8696277	0.09	0.261145676203677	50
SNP_A-8696336	0.03	0.128719949293833	50
SNP_A-8696355	0.88	0.764863974747848	50
SNP_A-8696449	0.49	0.513683561678325	49
SNP_A-8696619	0.98	0.889787888198749	50
SNP_A-8696643	0.32	0.376725235971113	50
SNP_A-8696671	0.83	0.708561944933233	50
SNP_A-8696859	0.85	0.69758373795997	50
SNP_A-8697101	0.65	0.55591060021022	50
SNP_A-8697473	0.92	0.783582846022921	50
SNP_A-8697761	0	0.205314724139887	50
SNP_A-8697875	0.9	0.740022714794063	50
SNP_A-8697923	0.95	0.818416153348135	50
SNP_A-8698079	1	0.815152823195725	50
SNP_A-8698080	0.95	0.753308539584211	50
SNP_A-8698224	0.86	0.702288796373887	50
SNP_A-8698347	1	0.779633354041978	50
SNP_A-8698358	0.25	0.33513575324681	50
SNP_A-8698412	0.06	0.0981197527167643	50
SNP_A-8698657	0.41	0.418526274371171	50
SNP_A-8698971	0	0.189430883838396	50
SNP_A-8699192	0.7	0.641315091335375	50
SNP_A-8699339	0.75	0.689282552769561	50
SNP_A-8699381	0.75	0.651031670801142	50
SNP_A-8699394	0.89	0.633892566481464	50
SNP_A-8699488	0.39	0.530576791053661	50
SNP_A-8699571	0.96	0.787562230973252	50
SNP_A-8699622	0.51	0.569113455465508	50
SNP_A-8699728	0.69	0.613206926343308	50
SNP_A-8699745	0.04	0.206992443363992	50
SNP_A-8700112	0.404255319148936	0.411710276844413	49
SNP_A-8700160	0.56	0.438842549666577	50
SNP_A-8700206	0.102040816326531	0.375776745642485	50
SNP_A-8700233	0.83	0.70973703690508	50
SNP_A-8700308	0.683673469387755	0.699448197043404	50
SNP_A-8700351	0.24	0.390925809364713	50
SNP_A-8700415	0.37	0.459738572466332	50
SNP_A-8700547	0.12	0.179027166729453	50
SNP_A-8700835	0.36	0.518638028602298	50
SNP_A-8700872	0.68	0.647287161715782	50
SNP_A-8700895	0.166666666666667	0.272092390905972	50
SNP_A-8701008	0.94	0.819349329591786	50
SNP_A-8701020	1	0.855246785970202	50
SNP_A-8701198	0.704081632653061	0.68493714549742	50
SNP_A-8701244	0.61	0.491428184614725	50
SNP_A-8701627	0.28	0.325577251743598	50
SNP_A-8701629	0.8	0.656062623310393	50
SNP_A-8701759	0	0.134461140323126	50
SNP_A-8701838	0.63	0.577864040625457	49
SNP_A-8701922	0.97	0.812577446184737	50
SNP_A-8701928	0.59	0.541039311372355	50
SNP_A-8702031	0.08	0.190295405184111	50
SNP_A-8702098	0.17	0.278558626755822	50
SNP_A-8702127	0.836734693877551	0.805531734491215	50
SNP_A-8702133	0.316326530612245	0.411625501658031	50
SNP_A-8702368	0.17	0.265440682119818	50
SNP_A-8702605	0.77	0.635647296832857	50
SNP_A-8702837	0.51	0.445888898852953	50
SNP_A-8702876	0.49	0.404705904382375	50
SNP_A-8703161	0.91	0.764539948772941	49
SNP_A-8703202	0	0.125742469221805	50
SNP_A-8703543	0.448979591836735	0.488815613561262	50
SNP_A-8703601	0.92	0.824192793362273	50
SNP_A-8703673	0.25	0.372824913724275	50
SNP_A-8703687	0.87	0.74023424759037	50
SNP_A-8703713	0	0.250306524371679	50
SNP_A-8703746	1	0.730516476760165	50
SNP_A-8703749	0.51	0.532718837394954	50
SNP_A-8703876	0	0.131613327262551	50
SNP_A-8703991	0.63	0.691639027572334	50
SNP_A-8704094	0.97	0.819945110648073	50
SNP_A-8704213	1	0.735363753159004	50
SNP_A-8704235	0.99	0.799049097620639	50
SNP_A-8704243	1	0.875233917184303	50
SNP_A-8704254	1	0.810590556057572	50
SNP_A-8704283	0.11	0.342633859278012	50
SNP_A-8704494	0.73	0.540077864866898	50
SNP_A-8704609	0.22	0.325353301816783	50
SNP_A-8704645	0	0.182144522149745	50
SNP_A-8704788	0.244897959183673	0.356231018657767	50
SNP_A-8704851	0.193877551020408	0.283992969141679	50
SNP_A-8705010	0.41	0.472163469705566	50
SNP_A-8705222	0.83	0.706713031925967	50
SNP_A-8705338	0.77	0.652241882011472	50
SNP_A-8705386	0.82	0.751723844864902	50
SNP_A-8705542	0.34	0.474391754121397	50
SNP_A-8705680	0.397959183673469	0.377275242221683	50
SNP_A-8705685	0.87	0.822643003232134	50
SNP_A-8705765	0.97	0.712180096609675	50
SNP_A-8705779	1	0.774682749415996	50
SNP_A-8705938	0.2	0.300527513862067	50
SNP_A-8705959	0.05	0.279958790137169	49
SNP_A-8705976	0	0.106080707466258	50
SNP_A-8706002	0.09	0.240031009975721	50
SNP_A-8706139	0.02	0.265972100824139	50
SNP_A-8706185	0.63	0.557507217180126	50
SNP_A-8706191	0.73	0.704612445596664	50
SNP_A-8706419	0.06	0.367534979940561	49
SNP_A-8706422	0	0.223431431060398	50
SNP_A-8706440	0.44	0.575616236297454	50
SNP_A-8706546	0.47	0.526422870906169	50
SNP_A-8706568	0.96875	0.696371894103854	50
SNP_A-8706664	0.57	0.561849352377307	50
SNP_A-8706735	0.7	0.60820226818585	50
SNP_A-8706750	0	0.212466192399296	50
SNP_A-8706864	0.86	0.742181648355073	50
SNP_A-8707217	0.75	0.692862971509895	50
SNP_A-8707316	0.51	0.479440247413281	50
SNP_A-8707538	0.92	0.826430355019869	50
SNP_A-8707726	1	0.817795062295025	49
SNP_A-8707794	0.54	0.538065359880596	50
SNP_A-8707826	0.19	0.368012136739558	50
SNP_A-8707903	0.23	0.505914228597909	50
SNP_A-8708042	0.01	0.165955406418953	50
SNP_A-8708085	0.61	0.577278324293763	50
SNP_A-8708346	0.96	0.84751316514037	50
SNP_A-8708696	0.23	0.317090284496517	50
SNP_A-8708783	0.08	0.247265318373536	50
SNP_A-8709034	0.306122448979592	0.373033767631088	50
SNP_A-8709122	1	0.800672559379708	50
SNP_A-8709168	0.44	0.521037556835335	50
SNP_A-8709233	0.09	0.323731792311802	50
SNP_A-8709274	0.27	0.374066420498665	50
SNP_A-8709410	0.57	0.508318236738793	50
SNP_A-8709445	0.94	0.814630829226918	50
SNP_A-8709490	1	0.808124420071109	50
SNP_A-8709514	0.09	0.149737462821627	50
SNP_A-8709725	0.94	0.779310029763419	50
SNP_A-8709906	0.887755102040816	0.797200473836057	50
SNP_A-8709937	0.776595744680851	0.687751016237071	48
SNP_A-8709980	0.39	0.41140409939988	50
SNP_A-8710023	0.673469387755102	0.655128024421915	50
SNP_A-8710028	0.59	0.590111354378853	50
SNP_A-8710050	0.83	0.615886683463129	50
SNP_A-8710059	0	0.179306878622533	50
SNP_A-8710134	0.85	0.661743099663648	50
SNP_A-8710184	0.01	0.270411742044251	50
SNP_A-8710208	0.14	0.301238534510866	50
SNP_A-8710352	0.3	0.412862041043402	50
SNP_A-8710394	0.56	0.499500240551091	50
SNP_A-8710626	0.22	0.339595347241459	50
SNP_A-8710699	1	0.773727847920377	50
SNP_A-8710711	0.73	0.686318335061801	50
SNP_A-8710720	0.07	0.231764865977038	50
SNP_A-8710798	0.37	0.371560314931447	50
SNP_A-8710818	0.08	0.299761465561018	50
SNP_A-8710821	0.22	0.281816110155435	50
SNP_A-8711001	0.18	0.246313136818172	50
SNP_A-8711185	0.459183673469388	0.459120090883526	50
SNP_A-8711467	0	0.167218227599624	50
SNP_A-8711496	0.53	0.537937574056281	50
SNP_A-8712154	1	0.831971115826933	50
SNP_A-8712475	0.2	0.363659915220627	50
SNP_A-8712542	0.2	0.331819683540683	50
SNP_A-8712620	0.77	0.789394007758005	49
SNP_A-8712649	0.21	0.322310828250544	50
SNP_A-8712966	1	0.815225027426868	50
SNP_A-8713054	0.1	0.245952148276762	50
SNP_A-8713088	0.6	0.534381526776429	49
SNP_A-8713124	0.530612244897959	0.47250083784174	50
SNP_A-8713513	0.17	0.189176611122206	50
SNP_A-8713573	0	0.222882657300596	50
SNP_A-8713886	0.653061224489796	0.604012210439918	49
SNP_A-8713914	0.98	0.686989166657484	50
SNP_A-8713973	0.57	0.522397433364608	50
SNP_A-8714049	0.9	0.760500758906375	50
SNP_A-8714154	0.1	0.265045624938656	50
SNP_A-8714577	0.67	0.596932824185166	50
SNP_A-8714593	0.79	0.755757557474513	50
SNP_A-8714860	0.21	0.271735090950799	50
SNP_A-8714866	0.19	0.344893220474657	50
SNP_A-8714931	0.11	0.334971487479047	50
SNP_A-8715133	0.72	0.707045800622389	50
SNP_A-8715144	1	0.82339565388577	50
SNP_A-8715244	1	0.860511565598099	50
SNP_A-8715279	0.63	0.587680493009399	50
SNP_A-8715420	0	0.114317413600537	50
SNP_A-8715425	0.45	0.546568720564842	50
SNP_A-8715550	1	0.767297623766924	49
SNP_A-8715567	0.224489795918367	0.392528579193591	50
SNP_A-8715734	0.145833333333333	0.410357402737657	48
SNP_A-8715758	0.112244897959184	0.29298742163197	50
SNP_A-8715773	0.53	0.529884084675664	50
SNP_A-8715880	0.27	0.359437602477815	50
SNP_A-8716068	1	0.844966030683658	50
SNP_A-8716193	1	0.881749298092188	50
SNP_A-8716241	0.0833333333333333	0.256562877800048	48
SNP_A-8716253	0	0.229249199877436	50
SNP_A-8716798	0.81	0.709213265388033	50
SNP_A-8716910	0.37	0.458811213866052	50
SNP_A-8717057	0.38	0.423591139605757	50
SNP_A-8717066	0.85	0.778602554434675	50
SNP_A-8717139	0.29	0.267899733697436	50
SNP_A-8717158	0.55	0.496425294772233	50
SNP_A-8717308	0.07	0.336312177055389	50
SNP_A-8717528	0.27	0.463012782581593	50
SNP_A-8717609	0.5	0.460238078371174	50
SNP_A-8691807	0.08	0.234125472493305	50
SNP_A-8691960	0.38	0.586921393040202	50
SNP_A-8692169	0.62	0.559630271927748	50
SNP_A-8692289	0.99	0.88561908007676	50
SNP_A-8692350	0.65	0.554702068130462	50
SNP_A-8692357	0.47	0.485490456018682	50
SNP_A-8692490	1	0.843403665257341	50
SNP_A-8692699	0.41	0.529614462137098	50
SNP_A-8692829	0.85	0.791732995500505	50
SNP_A-8693155	0.06	0.232811116738799	50
SNP_A-8693165	0.6	0.549934287977017	50
SNP_A-8693404	0.66	0.642812694023957	50
SNP_A-8693579	1	0.846705529610131	50
SNP_A-8694269	1	0.807151235314067	50
SNP_A-8694704	0.908163265306122	0.661305027521166	50
SNP_A-8694734	0.4	0.405564437102157	50
SNP_A-8694746	0.86	0.709205975351515	50
SNP_A-8694854	0.82	0.645183414838432	50
SNP_A-8694917	0.43	0.505368000213892	50
SNP_A-8695531	0.16	0.290303999475702	50
SNP_A-8695810	0.46	0.568184979652081	50
SNP_A-8695843	0.69	0.691005187144859	50
SNP_A-8696518	0	0.141253060520341	50
SNP_A-8696898	0.14	0.365497260750294	50
SNP_A-8697285	0.46	0.481033972753579	50
SNP_A-8697400	0	0.211166966204576	50
SNP_A-8697589	0.71	0.638796650700784	50
SNP_A-8698127	0.48	0.409535611686597	50
SNP_A-8698313	0.98	0.842878112153334	50
SNP_A-8699490	0.46	0.408593692263555	50
SNP_A-8699604	0.11	0.279347486185458	50
SNP_A-8700193	0.03	0.165304453569337	50
SNP_A-8700319	0.57	0.506132626348566	50
SNP_A-8700340	0.66	0.534294048638908	50
SNP_A-8700644	1	0.762921986630497	50
SNP_A-8701193	0.0714285714285714	0.257061300309839	50
SNP_A-8701346	0.5	0.464457269471418	50
SNP_A-8701453	0.12	0.22134307554805	50
SNP_A-8701947	0.316326530612245	0.409658351795529	50
SNP_A-8701987	0.1	0.231860619350342	50
SNP_A-8702074	0.79	0.650159499836551	50
SNP_A-8702143	0.42	0.408663145088926	50
SNP_A-8702302	0	0.263717989547305	50
SNP_A-8702313	0.99	0.852022935506861	50
SNP_A-8703542	0	0.15990819310385	50
SNP_A-8703758	0.19	0.304966789986463	50
SNP_A-8703870	0.01	0.102300489410418	50
SNP_A-8703908	1	0.864073244743487	50
SNP_A-8703997	0.9	0.827150951126785	50
SNP_A-8704038	0.0918367346938776	0.220673738058806	50
SNP_A-8704276	0.51	0.447643540195474	50
SNP_A-8704789	1	0.749396512888405	50
SNP_A-8705293	0.1	0.10108238084673	50
SNP_A-8705710	0.33	0.37582403002169	50
SNP_A-8705757	0.32	0.437441570195926	50
SNP_A-8705900	0.3	0.443332897117417	50
SNP_A-8706093	0.86	0.704480315822068	50
SNP_A-8706129	0.47	0.551306679531726	50
SNP_A-8706242	0.8	0.737750183136208	50
SNP_A-8706273	0.26	0.508784354718458	50
SNP_A-8706801	0.03	0.180651507857251	50
SNP_A-8706877	0.76	0.67593219901202	50
SNP_A-8707095	0.05	0.292309324349361	50
SNP_A-8708126	0.1	0.217173579777744	50
SNP_A-8708150	0.64	0.627191719491952	50
SNP_A-8708250	1	0.735249361006326	47
SNP_A-8708415	0.2	0.33987386432058	50
SNP_A-8708474	0.11	0.2622216897697	49
SNP_A-8708493	0.86	0.761573229862593	50
SNP_A-8708608	0.99	0.714031750025864	50
SNP_A-8708733	0.15	0.184530312160485	50
SNP_A-8709461	0	0.0957626124122373	50
SNP_A-8709568	1	0.79758830233602	50
SNP_A-8709680	0.71	0.782328807299652	50
SNP_A-8709764	0.3	0.49117827816228	50
SNP_A-8710083	0	0.209860735004833	50
SNP_A-8710528	0.714285714285714	0.567724382014518	50
SNP_A-8710575	1	0.797681521877997	50
SNP_A-8710688	0.48	0.508963692167345	50
SNP_A-8710701	1	0.867582069278974	50
SNP_A-8710833	0.98	0.883553075214272	50
SNP_A-8711522	0.69	0.581893841283509	50
SNP_A-8711892	0.73	0.652543972204614	50
SNP_A-8712029	0.66	0.53382783378288	50
SNP_A-8712211	0.11	0.312776049105071	50
SNP_A-8712309	0.15	0.229904031769592	50
SNP_A-8712954	0.95	0.752467991794838	50
SNP_A-8713277	0.19	0.346918817451025	50
SNP_A-8713288	0.36	0.420003720269113	50
SNP_A-8713397	0.47	0.497899604650006	50
SNP_A-8714224	0.78	0.674706950736363	50
SNP_A-8714305	1	0.866344769268175	50
SNP_A-8714366	0	0.238632145527436	50
SNP_A-8714725	0.46	0.493941541190992	50
SNP_A-8714779	0.459183673469388	0.474242130111134	50
SNP_A-8714856	0.34	0.304840486539529	50
SNP_A-8714955	0.857142857142857	0.799012221870102	50
SNP_A-8715401	0.63	0.553672526200583	50
SNP_A-8715778	0.87	0.641195784507515	50
SNP_A-8716226	0.63	0.62201065442825	50
SNP_A-8716562	0.84	0.735437171702111	50
SNP_A-8717010	0.29	0.366017720603137	50
SNP_A-8717506	0.96	0.831138108839672	50
SNP_A-8691804	0.29	0.457523785235989	50
SNP_A-8691942	0.0833333333333333	0.491781162845138	26
SNP_A-8692006	0.97	0.759936117058771	50
SNP_A-8692775	0.17	0.31156570867131	50
SNP_A-8692814	0.03	0.305695868072248	50
SNP_A-8692867	0.02	0.275664243917923	50
SNP_A-8693080	0.42	0.479811612828583	50
SNP_A-8693385	0.17	0.244792110620618	50
SNP_A-8693671	0.62	0.660603498671009	50
SNP_A-8693974	0.89	0.833983818971231	50
SNP_A-8694157	0.95	0.830638087438214	50
SNP_A-8694210	0.9	0.768304652675957	50
SNP_A-8694266	0.112244897959184	0.343603563837261	50
SNP_A-8694620	0.13	0.335237369302266	50
SNP_A-8694956	0.7	0.64694042224487	50
SNP_A-8695358	0.08	0.176719062018152	50
SNP_A-8695525	0.8	0.75691725302115	50
SNP_A-8695569	0.36	0.424012670447735	50
SNP_A-8695574	0.32	0.456623163571621	50
SNP_A-8695578	0.51	0.484855869634983	50
SNP_A-8695611	1	0.923182782030702	50
SNP_A-8695945	1	0.861979809867151	50
SNP_A-8695964	0.63	0.6397030431902	48
SNP_A-8696394	0.88	0.75741501052918	50
SNP_A-8696624	0.76530612244898	0.603785955856645	50
SNP_A-8696720	0.11	0.35719424136074	50
SNP_A-8696815	1	0.852806473104965	50
SNP_A-8697213	0.224489795918367	0.35485716480393	50
SNP_A-8697913	0.397959183673469	0.422164932351203	50
SNP_A-8698536	0.59	0.605521861376396	50
SNP_A-8698701	0.87	0.760283855946845	50
SNP_A-8699002	0	0.190500154703092	50
SNP_A-8699190	0.13265306122449	0.399370975273986	50
SNP_A-8699307	1	0.816690072298981	50
SNP_A-8699345	0.26530612244898	0.374832340540076	50
SNP_A-8699423	0.87	0.746327330839627	50
SNP_A-8699642	0.09	0.244067601089168	50
SNP_A-8699651	0.72	0.655924864511206	50
SNP_A-8699711	1	0.847952524029949	50
SNP_A-8699751	0.79	0.61229215384104	50
SNP_A-8699921	0.1	0.188535935569576	50
SNP_A-8700185	0.71	0.55622659073588	50
SNP_A-8700417	0.98	0.770980582996776	50
SNP_A-8700624	0.63265306122449	0.552672113340737	50
SNP_A-8700848	0.29	0.331437584173985	50
SNP_A-8701518	0.96	0.787550249578911	50
SNP_A-8701681	0.9	0.836936174078068	50
SNP_A-8701876	0.72	0.777461131552208	50
SNP_A-8702183	0.34	0.427275569612716	50
SNP_A-8702325	1	0.862737650052213	50
SNP_A-8702358	0.05	0.212001338388602	49
SNP_A-8702373	0.8	0.739071019966492	50
SNP_A-8702502	0	0.162229146000233	50
SNP_A-8702625	0.02	0.138886626520371	50
SNP_A-8702643	0.15	0.253574761741699	50
SNP_A-8703345	0.03	0.178336690624352	50
SNP_A-8703477	0.33	0.431946351676822	50
SNP_A-8703594	0.54	0.589219046056697	50
SNP_A-8703902	0.4	0.410946249346988	50
SNP_A-8703943	0.91	0.706732425971016	50
SNP_A-8703947	0.74	0.653979834721918	50
SNP_A-8703948	0	0.173360721632441	50
SNP_A-8704279	0.9	0.779788661882277	50
SNP_A-8704840	0.87	0.719282976024433	50
SNP_A-8704874	1	0.691075448456885	50
SNP_A-8704902	0.69	0.599974494296447	50
SNP_A-8704908	0.75	0.711218024145837	50
SNP_A-8705403	0.34	0.43367446439458	50
SNP_A-8705795	1	0.894000306676564	50
SNP_A-8706085	0	0.190126165086087	50
SNP_A-8706298	0.46	0.519110810053834	50
SNP_A-8706324	0.877551020408163	0.700031169292486	50
SNP_A-8706676	0.8	0.753947079542355	50
SNP_A-8707281	0.04	0.228503109499569	50
SNP_A-8707656	0.96	0.851885224623393	50
SNP_A-8707894	1	0.772988704838555	50
SNP_A-8708286	0.52	0.554973631721809	50
SNP_A-8708336	0.79	0.685569353058025	50
SNP_A-8708343	0.01	0.129233114836964	50
SNP_A-8708952	0.47	0.466774594876928	50
SNP_A-8709007	0.65	0.657915146900219	50
SNP_A-8709225	0.33	0.416271503974621	50
SNP_A-8709467	0.27	0.416095096314571	50
SNP_A-8709589	0	0.203294760916693	50
SNP_A-8709619	0.85	0.786346633372551	50
SNP_A-8709867	0.17	0.352198945257865	50
SNP_A-8709950	0.94	0.708682897623257	50
SNP_A-8710032	0.54	0.522893050552317	50
SNP_A-8710300	0.66	0.661574346676142	50
SNP_A-8710390	0.32	0.306474644470271	50
SNP_A-8711378	0.71	0.665397072795316	50
SNP_A-8711764	0.591836734693878	0.499466548385906	50
SNP_A-8711891	0.23	0.313815570113348	50
SNP_A-8712356	0.24	0.268921125408707	50
SNP_A-8712476	0.0102040816326531	0.374130499760001	50
SNP_A-8712626	0.44	0.57825226296759	50
SNP_A-8713014	0.56	0.53320247752273	50
SNP_A-8714143	0.9	0.818752339466424	50
SNP_A-8714754	0.59	0.503253411140289	50
SNP_A-8714982	0.44	0.472794104290492	50
SNP_A-8715114	0.591836734693878	0.549638002971344	50
SNP_A-8715225	0.26	0.26548536864348	50
SNP_A-8715665	0.82	0.694549742320118	50
SNP_A-8715713	1	0.867754007605876	50
SNP_A-8715852	0.55	0.621070638856011	50
SNP_A-8716101	0.34	0.361880715931895	50
SNP_A-8716709	0.89	0.720616007466026	50
SNP_A-8716841	1	0.859143771994532	50
SNP_A-8716876	0.33	0.404618353126348	50
SNP_A-8717442	0.9	0.796697759398613	50
SNP_A-8691814	0.64	0.47939406503467	50
SNP_A-8692249	0.4	0.37239054730625	50
SNP_A-8692381	0	0.228466484740254	50
SNP_A-8692402	0.09	0.247926882563802	50
SNP_A-8692545	0	0.10947361530571	50
SNP_A-8692635	0.27	0.391404065159663	50
SNP_A-8692796	0.724489795918367	0.623866651406271	50
SNP_A-8692801	0.255102040816327	0.384464358490114	50
SNP_A-8692927	0.93	0.617353947210107	50
SNP_A-8693020	0.56	0.552564403249065	50
SNP_A-8693072	0.61	0.489414888234363	50
SNP_A-8693204	0.96	0.742763953277872	50
SNP_A-8693294	0	0.252487703241327	50
SNP_A-8693477	0.36	0.493629943626253	50
SNP_A-8693503	0.89	0.68905282684064	50
SNP_A-8693628	0.22	0.226677414564549	50
SNP_A-8693637	0.5	0.636212850048266	50
SNP_A-8693718	0.93	0.803606320172408	50
SNP_A-8693944	0.86	0.735571078173	50
SNP_A-8693999	0.76	0.670357633309085	50
SNP_A-8694158	0.571428571428571	0.541968921532649	50
SNP_A-8694229	0.72	0.558684078696205	50
SNP_A-8694255	0.21	0.332393397781112	50
SNP_A-8694315	0.88	0.746941843634612	50
SNP_A-8694327	1	0.866222506429637	50
SNP_A-8694415	0.38	0.479861498370182	50
SNP_A-8694460	0.48	0.426652821005716	50
SNP_A-8694557	0.62	0.673172595129661	50
SNP_A-8694698	0.98	0.811446730330521	50
SNP_A-8694710	0.306122448979592	0.42965718808836	50
SNP_A-8694901	0	0.127558714329545	50
SNP_A-8695295	0.57	0.485330666875251	50
SNP_A-8695553	0.438775510204082	0.43016926662877	50
SNP_A-8695759	0.77	0.734795004671922	50
SNP_A-8695793	0	0.170208676722932	50
SNP_A-8695838	0.36	0.398047115902785	50
SNP_A-8695848	0.31	0.347164047849248	50
SNP_A-8695892	0	0.177181383418714	50
SNP_A-8696105	0.04	0.308505879090531	49
SNP_A-8696130	0.72	0.567800945062094	50
SNP_A-8696167	0.28	0.451004598309618	50
SNP_A-8696171	0.89	0.654843566252328	50
SNP_A-8696197	0.53	0.484631356637976	50
SNP_A-8696384	0.72	0.691215536472884	50
SNP_A-8696441	0	0.247613766358247	50
SNP_A-8696443	0	0.262822000440391	49
SNP_A-8696504	0.07	0.154682381066218	50
SNP_A-8696593	0.63	0.579581956274094	50
SNP_A-8696596	0.66	0.600750343623421	50
SNP_A-8696637	0.55	0.574899196636308	50
SNP_A-8696661	0.47	0.46112880537898	50
SNP_A-8696915	0.3	0.44131735802522	50
SNP_A-8696997	0.91	0.724544438042053	50
SNP_A-8697055	0.9	0.735022877646675	50
SNP_A-8697174	1	0.837218049610503	50
SNP_A-8697368	0	0.180444479243802	50
SNP_A-8697458	0	0.21744328109201	50
SNP_A-8697474	0.26	0.386236949742457	50
SNP_A-8697529	0.39	0.386181224859716	50
SNP_A-8697747	0.35	0.454417947735207	50
SNP_A-8697791	0.55	0.452275713461536	50
SNP_A-8697996	0.04	0.217495836946189	50
SNP_A-8698121	0	0.201870149874062	50
SNP_A-8698364	0.540816326530612	0.586510823459658	50
SNP_A-8698518	0.67	0.505296729079098	50
SNP_A-8698746	0.01	0.245260822762111	49
SNP_A-8698891	1	0.896487518802637	50
SNP_A-8698926	0.76	0.665462874455288	50
SNP_A-8699074	1	0.866915602704436	50
SNP_A-8699108	1	0.794383105451697	50
SNP_A-8699109	0.074468085106383	0.276521579907314	49
SNP_A-8699112	0.93	0.835115403282271	50
SNP_A-8699147	0.653061224489796	0.542766767026125	50
SNP_A-8699179	0.5	0.535237155905728	50
SNP_A-8699188	0.31	0.346044326377135	50
SNP_A-8699249	0.08	0.294542940470815	50
SNP_A-8699262	0.8	0.691866568176051	50
SNP_A-8699284	0	0.0956325450177305	50
SNP_A-8699348	0.74	0.678592537174106	50
SNP_A-8699505	0	0.125732822287559	50
SNP_A-8699639	0.01	0.0964468712625024	50
SNP_A-8699754	0.35	0.370930322543845	50
SNP_A-8699840	0.76	0.702622955309017	50
SNP_A-8700157	0.408163265306122	0.493992418788147	50
SNP_A-8700299	0.58	0.490119604043082	50
SNP_A-8700341	0.91	0.746060160640932	50
SNP_A-8700360	0.15	0.290913371978672	50
SNP_A-8700456	0.09	0.292753140890008	50
SNP_A-8700487	0.01	0.299651979368493	50
SNP_A-8700534	0.69	0.636828802000262	50
SNP_A-8700593	0.31	0.442402876087558	50
SNP_A-8700818	0.71	0.615032473460372	50
SNP_A-8700828	0.47	0.425841180543508	50
SNP_A-8700879	0.36	0.39911798291806	50
SNP_A-8701286	0.0102040816326531	0.22285221062514	49
SNP_A-8701365	0.25	0.434926716496546	50
SNP_A-8701638	0.3	0.28603299077298	50
SNP_A-8701843	0	0.200456292218086	50
SNP_A-8701957	0.15	0.198541463496646	49
SNP_A-8702163	0.01	0.325241375492421	50
SNP_A-8702165	0.5	0.441243326980754	50
SNP_A-8702194	0.29	0.515881342140839	50
SNP_A-8702295	0.285714285714286	0.325513156288778	50
SNP_A-8702304	0.37	0.414079429692613	50
SNP_A-8702693	0.08	0.303008056890656	50
SNP_A-8702717	0.89	0.774806160776501	50
SNP_A-8702880	0.9	0.774959279376419	50
SNP_A-8702913	0.23	0.337056747075432	50
SNP_A-8702928	0.45	0.433479004709201	50
SNP_A-8703219	0.75	0.678696954768474	50
SNP_A-8703391	0.46	0.466755283779085	50
SNP_A-8703506	0	0.17311865406493	50
SNP_A-8703732	0.571428571428571	0.650705045162804	50
SNP_A-8704045	1	0.894071482596476	50
SNP_A-8704282	0.51	0.44818283635108	50
SNP_A-8704388	0.72	0.697454398057693	50
SNP_A-8704534	0.724489795918367	0.675302167620986	50
SNP_A-8704553	0.163265306122449	0.244286540910834	50
SNP_A-8704617	0.45	0.480764312282858	50
SNP_A-8704626	0.78	0.776147413814963	50
SNP_A-8704673	0.54	0.52881798842778	50
SNP_A-8704699	0.64	0.575798922143913	50
SNP_A-8705001	0.39	0.43627670353057	50
SNP_A-8705131	0.01	0.191679939092382	50
SNP_A-8705216	0.285714285714286	0.290809527894941	50
SNP_A-8705282	0.153061224489796	0.315241049033613	50
SNP_A-8705424	1	0.908110726512464	50
SNP_A-8705579	0.66	0.585642553362632	50
SNP_A-8705581	0.78	0.772762870138095	50
SNP_A-8705647	0.09	0.26622483572058	50
SNP_A-8705761	0.73	0.677645614454386	50
SNP_A-8705872	0	0.268253128384603	46
SNP_A-8705896	0.08	0.250815570669323	50
SNP_A-8706069	0.13	0.220691345688574	50
SNP_A-8706188	0.05	0.185568811758589	50
SNP_A-8706301	0.02	0.152966130026115	50
SNP_A-8706342	1	0.759031448558845	50
SNP_A-8706454	0	0.190673245883901	50
SNP_A-8707129	0.275510204081633	0.371042206015455	50
SNP_A-8707404	1	0.808258131067543	50
SNP_A-8707460	0.92	0.830452556186293	50
SNP_A-8707487	0.66	0.58167460942901	50
SNP_A-8707588	0.79	0.686635890471038	50
SNP_A-8707724	0.5	0.535240853018541	50
SNP_A-8707791	0.95	0.770459441186786	50
SNP_A-8707804	0.19	0.322568948734125	50
SNP_A-8707946	0.13	0.236499499016955	50
SNP_A-8708143	0.24	0.372060021273807	50
SNP_A-8708571	0.28	0.43463697395092	50
SNP_A-8708857	0	0.16895217285489	50
SNP_A-8709281	0.34	0.397090565678973	50
SNP_A-8709377	0.79	0.681158168978861	50
SNP_A-8709391	0.87	0.653427719641925	50
SNP_A-8709434	1	0.8610287163503	50
SNP_A-8709468	0.57	0.543296284150568	50
SNP_A-8709746	0.724489795918367	0.633170152604278	50
SNP_A-8709943	0.14	0.222653158525195	50
SNP_A-8710045	0	0.275751644800775	49
SNP_A-8710310	0.8	0.741894923833451	50
SNP_A-8710325	0.32	0.369922761931972	50
SNP_A-8710337	0.85	0.678409057046605	50
SNP_A-8710448	0.91	0.710773972260574	50
SNP_A-8710464	0.948979591836735	0.785523558754231	50
SNP_A-8710523	0.76	0.64701475155945	50
SNP_A-8710702	0.95	0.798518181512519	50
SNP_A-8710793	0.67	0.671088940443395	50
SNP_A-8710897	0	0.269056587052996	50
SNP_A-8710949	0.12	0.377346710767801	50
SNP_A-8711225	1	0.751374622036354	50
SNP_A-8711395	0.56	0.459383165551272	50
SNP_A-8711518	0.01	0.193043572948913	46
SNP_A-8711535	1	0.722138062577886	49
SNP_A-8711573	0.41	0.500048533698855	50
SNP_A-8711767	0.12	0.199088523004011	50
SNP_A-8712404	0.46	0.480216696685017	50
SNP_A-8712523	0.07	0.351428482750135	50
SNP_A-8712588	1	0.896961545772681	50
SNP_A-8712623	0.0306122448979592	0.244446380473666	50
SNP_A-8712631	0.66	0.569606937039195	50
SNP_A-8712678	0.26	0.336007988379687	50
SNP_A-8712957	0.83	0.706289130657362	50
SNP_A-8713195	0.47	0.522603474761993	49
SNP_A-8713346	0.76	0.603979484321102	50
SNP_A-8713419	0.69	0.606249817855389	49
SNP_A-8713511	0.27	0.354865532094919	50
SNP_A-8713746	0.94	0.76084047325915	50
SNP_A-8713747	0.98	0.834721796101758	50
SNP_A-8713815	0	0.24205230053129	50
SNP_A-8713860	0.89	0.707331350000783	50
SNP_A-8713882	0.82	0.680173138921289	50
SNP_A-8714332	0.19	0.36764266433262	50
SNP_A-8714675	0.87	0.677636488614616	50
SNP_A-8714788	0.53	0.513816344656154	50
SNP_A-8714894	0.23	0.298033885748768	50
SNP_A-8714950	0.77	0.747613819424161	50
SNP_A-8715089	0.62	0.552264535016013	50
SNP_A-8715150	0.08	0.260098129729487	50
SNP_A-8715187	0.96	0.737031636525082	50
SNP_A-8715598	0.33	0.364991479628964	50
SNP_A-8715900	0.55	0.550184923603979	50
SNP_A-8716265	0.77	0.680909314362424	50
SNP_A-8716349	0.66	0.654312565893612	50
SNP_A-8716439	0	0.27304019509397	50
SNP_A-8716540	0.09	0.417630756905355	50
SNP_A-8716657	0.53	0.45843587304008	50
SNP_A-8716697	0.03	0.232230064690779	50
SNP_A-8716760	0	0.103830471316038	50
SNP_A-8716789	0	0.146066332677216	50
SNP_A-8716867	0.13	0.233640557354873	50
SNP_A-8716948	0.0208333333333333	0.247090513982822	47
SNP_A-8717265	0.52	0.558628172768187	50
SNP_A-8717321	0.6	0.567226627456376	50
SNP_A-8717427	0.83	0.637701813047522	50
SNP_A-8717503	1	0.735368401142398	50
SNP_A-8691762	0.16	0.293699246051527	50
SNP_A-8691821	0.25	0.371827201254298	50
SNP_A-8692035	0.05	0.298363102284163	50
SNP_A-8692115	0	0.120934503143619	50
SNP_A-8692429	0.2	0.338479063295892	50
SNP_A-8693064	0.9	0.807272660964859	50
SNP_A-8693199	0.51	0.464015185670813	50
SNP_A-8693244	0.0227272727272727	0.105963576439724	43
SNP_A-8693444	0.9	0.774516964575701	50
SNP_A-8693576	0	0.184266051100671	50
SNP_A-8693611	0.408163265306122	0.391698986814392	50
SNP_A-8694013	0	0.259694341428934	50
SNP_A-8694130	0.8	0.744190891846756	50
SNP_A-8694147	0.69	0.504260341020216	50
SNP_A-8694159	0.77	0.644583087724253	50
SNP_A-8694202	0.15625	0.282889642445805	50
SNP_A-8694406	0.42	0.446948881734661	50
SNP_A-8694437	0.06	0.288467181851748	50
SNP_A-8694591	0.29	0.358700561742146	50
SNP_A-8694741	0.18	0.418648228647157	50
SNP_A-8695097	0	0.165270060706297	50
SNP_A-8695184	0.72	0.757873364134984	50
SNP_A-8695361	0.32	0.397987752784917	50
SNP_A-8695380	0.26	0.412301645710795	49
SNP_A-8695386	0.9	0.822536427324168	50
SNP_A-8695573	0	0.217842181395209	50
SNP_A-8695729	0.12	0.320873091759659	50
SNP_A-8696034	0.01	0.184568112911274	50
SNP_A-8696037	0.31	0.408888099157635	50
SNP_A-8696282	0.23	0.245492132538043	50
SNP_A-8696306	0	0.20922633784335	50
SNP_A-8696470	1	0.758243851932843	50
SNP_A-8696591	0.72	0.672210622449475	50
SNP_A-8696706	1	0.727887284007303	50
SNP_A-8696718	0.73	0.602131854230815	50
SNP_A-8697121	0	0.249967513325006	50
SNP_A-8697180	0.29	0.4714812731807	50
SNP_A-8697463	0.68	0.548003925713622	50
SNP_A-8697829	0.36	0.466896173972019	50
SNP_A-8697832	0.56	0.563106611786157	50
SNP_A-8697847	1	0.829062554464328	49
SNP_A-8698001	0.177083333333333	0.303521960251997	49
SNP_A-8698016	0.62	0.537826795314383	50
SNP_A-8698019	0.85	0.732992760791277	49
SNP_A-8698020	0.3	0.389696179045428	50
SNP_A-8698142	0.39	0.473600240907496	50
SNP_A-8698143	0.1	0.145737094016059	50
SNP_A-8698160	0.15	0.242143058344086	50
SNP_A-8698272	0	0.250856485379593	40
SNP_A-8698317	1	0.808524686767773	50
SNP_A-8698433	0.07	0.195497743150329	50
SNP_A-8698445	0.26	0.442786182978565	50
SNP_A-8698554	0.86734693877551	0.666554243720227	50
SNP_A-8698711	0	0.10433248796346	50
SNP_A-8698781	0.775510204081633	0.671431342922223	50
SNP_A-8698784	1	0.86138505681304	50
SNP_A-8698915	0.04	0.271925956542528	50
SNP_A-8698965	0.86	0.748609060373639	50
SNP_A-8699033	0.93	0.746718313706565	50
SNP_A-8699560	0.01	0.179062485113252	50
SNP_A-8699738	0.97	0.844541961627972	50
SNP_A-8699761	0.06	0.181759305276984	50
SNP_A-8699788	0.12	0.29944528930848	50
SNP_A-8699809	0	0.193883183950697	50
SNP_A-8699929	0.52	0.541468008620077	50
SNP_A-8700034	0.62	0.546561932449318	50
SNP_A-8700125	0.61	0.562479679632446	50
SNP_A-8700167	1	0.889241759391637	50
SNP_A-8700187	0.69	0.617609326996855	50
SNP_A-8700220	0	0.23379790375425	50
SNP_A-8700352	0.19	0.290561283773843	50
SNP_A-8700443	1	0.862098635701643	50
SNP_A-8700769	1	0.854146976851243	50
SNP_A-8700780	0.61	0.534873308740918	50
SNP_A-8700968	0.92	0.786997242641072	50
SNP_A-8701052	0.17	0.372580305159827	50
SNP_A-8701271	0.06	0.160731294228635	50
SNP_A-8701554	0	0.165204980262007	50
SNP_A-8701593	0.64	0.706569908304337	50
SNP_A-8701634	0	0.175454757668376	50
SNP_A-8701699	0.88	0.743623657830819	49
SNP_A-8701720	0	0.2849167568152	50
SNP_A-8701789	0.56	0.56477043064594	50
SNP_A-8701931	0.112244897959184	0.26478360908144	50
SNP_A-8703092	0.38	0.50995339197787	50
SNP_A-8703258	0.9	0.757571938742523	50
SNP_A-8703414	1	0.869669278266662	50
SNP_A-8703548	0.57	0.514399293401875	50
SNP_A-8703644	0	0.24079061471373	50
SNP_A-8703647	0.52	0.479790923034018	50
SNP_A-8703697	0.01	0.286041498066547	50
SNP_A-8703912	0.53	0.488295622747302	50
SNP_A-8703919	0	0.219754074200869	50
SNP_A-8704175	0.8	0.760496397470216	50
SNP_A-8704348	0	0.195602362782905	50
SNP_A-8704611	1	0.901003489531954	50
SNP_A-8704931	1	0.844982908158729	50
SNP_A-8704956	0.978260869565217	0.790522296548277	44
SNP_A-8705197	0.93	0.691955815689697	50
SNP_A-8705359	0.11	0.292248989047541	50
SNP_A-8705366	0	0.116077169458733	50
SNP_A-8705441	0.19	0.383998519388245	50
SNP_A-8705481	0.59	0.48643617319106	50
SNP_A-8705504	0	0.277437043868828	50
SNP_A-8705549	0.18	0.306089166572638	50
SNP_A-8705698	0.877551020408163	0.734518957916711	49
SNP_A-8705871	0.19	0.223079225779476	50
SNP_A-8705893	0.02	0.160671249724001	50
SNP_A-8705923	0.3	0.341214042819212	50
SNP_A-8705956	0.11	0.258762225312707	50
SNP_A-8706094	0.13	0.330128208101876	50
SNP_A-8706404	0.23	0.262873163977393	50
SNP_A-8706530	0.574468085106383	0.51891903606999	50
SNP_A-8706563	0.28	0.388179008993899	50
SNP_A-8706578	1	0.72657717563863	50
SNP_A-8706619	0	0.215985390072854	50
SNP_A-8706802	1	0.719905672597944	49
SNP_A-8706902	0.62	0.526415054814169	50
SNP_A-8707065	0.01	0.304125976092765	50
SNP_A-8707156	1	0.844055251995864	50
SNP_A-8707222	0.4	0.539115132344404	50
SNP_A-8707522	0.25	0.46488040484153	50
SNP_A-8707561	0.35	0.405658391678324	50
SNP_A-8707693	0.52	0.619343058346665	50
SNP_A-8707997	0.2	0.269440439454883	50
SNP_A-8708029	0.96	0.779197352270805	50
SNP_A-8708184	0	0.11240834759367	50
SNP_A-8708240	0.63	0.597079016421397	50
SNP_A-8708251	0.52	0.493977795694252	50
SNP_A-8708407	1	0.831778856393439	50
SNP_A-8708610	1	0.775719292128014	50
SNP_A-8708615	0.68	0.583149458020679	50
SNP_A-8708834	0.01	0.285555542399361	50
SNP_A-8708841	0.92	0.836007294400383	50
SNP_A-8709306	0.714285714285714	0.675690273061598	50
SNP_A-8709344	0.26	0.300124894627947	50
SNP_A-8709508	0.42	0.482804963457154	50
SNP_A-8709519	0.88	0.746049840004699	50
SNP_A-8709759	0	0.111494442563324	50
SNP_A-8709776	0	0.196636725896643	50
SNP_A-8709809	0.75	0.595591658191689	50
SNP_A-8709934	0.41	0.474519922331315	50
SNP_A-8709956	0.65	0.656038489126701	50
SNP_A-8710091	0.95	0.83654924024044	50
SNP_A-8710143	0.15	0.324275669306346	50
SNP_A-8710346	0.142857142857143	0.179363505542111	50
SNP_A-8710434	0.836734693877551	0.725687345913107	50
SNP_A-8710874	0.02	0.193662821881412	50
SNP_A-8711256	0	0.235147607400023	49
SNP_A-8711652	0.05	0.303453903885662	50
SNP_A-8711656	0.94	0.78304084919512	50
SNP_A-8711756	0.93	0.742140112420096	50
SNP_A-8711772	0.64	0.629469385222324	50
SNP_A-8711877	0.21	0.235063365360759	50
SNP_A-8711879	1	0.823289829878343	50
SNP_A-8712222	1	0.860361551053223	50
SNP_A-8712228	0.65	0.654758975289574	50
SNP_A-8712238	0.24	0.317322695001012	50
SNP_A-8712241	0.1	0.26904622275498	50
SNP_A-8712317	0.76	0.633275774415491	50
SNP_A-8712566	0.56	0.465817016106536	50
SNP_A-8712816	0.21	0.374626706151618	50
SNP_A-8712969	0.36	0.520869424870037	50
SNP_A-8713062	1	0.836224789021706	50
SNP_A-8713151	0.33	0.437688734153607	50
SNP_A-8713343	0.04	0.16858391000949	50
SNP_A-8713373	0.41	0.538681087527974	50
SNP_A-8713446	0.704081632653061	0.649185730411325	50
SNP_A-8713698	0.87	0.729184035376145	50
SNP_A-8713845	0.02	0.287410765548581	50
SNP_A-8713956	0.36	0.484610207473618	50
SNP_A-8714002	0.16	0.24997111291004	50
SNP_A-8714106	0.54	0.51903588493519	50
SNP_A-8714245	0.04	0.178626458453954	50
SNP_A-8714251	0.01	0.208452000929577	50
SNP_A-8714278	1	0.833108089663626	50
SNP_A-8714295	1	0.767171216026892	50
SNP_A-8714367	0.41	0.37017240945356	50
SNP_A-8714388	0.57	0.450700083494945	50
SNP_A-8714392	0.91	0.772205755642276	50
SNP_A-8714418	0	0.180370936710388	50
SNP_A-8714722	0	0.245245091060163	50
SNP_A-8714809	0.94	0.767105505644763	50
SNP_A-8714818	0	0.161231358772128	50
SNP_A-8714843	0.88	0.688729408243296	49
SNP_A-8714996	0.97	0.729989713284162	50
SNP_A-8715184	0.85	0.73773908167367	50
SNP_A-8715241	0.13	0.264850959251246	50
SNP_A-8715282	0.53	0.570359595104623	50
SNP_A-8715618	0.16	0.276346175915235	50
SNP_A-8715726	0.85	0.681020580876358	50
SNP_A-8715805	0.22	0.319738524384753	50
SNP_A-8715813	0.15	0.275516130984688	50
SNP_A-8716011	0.48	0.566381098296214	50
SNP_A-8716028	1	0.867207320162941	50
SNP_A-8716239	0.826530612244898	0.712737045162818	50
SNP_A-8716291	0.22	0.33449207398268	50
SNP_A-8716305	0.74468085106383	0.756708555794031	50
SNP_A-8716618	0.95	0.822395485116112	50
SNP_A-8716628	0.98	0.78633678933522	50
SNP_A-8716646	0	0.187744771033522	50
SNP_A-8716843	0.83	0.645937173808634	50
SNP_A-8716933	0.88	0.811933521091086	50
SNP_A-8717206	0.29	0.346589735132683	50
SNP_A-8717331	0.29	0.338804088958042	50
SNP_A-8717560	0.23	0.427585250973462	50
SNP_A-8717589	0.39	0.403414047109802	50
SNP_A-8717593	0	0.144675075223765	50
SNP_A-8691937	0.62	0.587759242991192	50
SNP_A-8692005	0.99	0.812101177941944	50
SNP_A-8692057	0.55	0.530187685151761	50
SNP_A-8692221	0.86	0.806633142255954	50
SNP_A-8692732	0.95	0.753838247093634	50
SNP_A-8692786	0.92	0.794276285439939	50
SNP_A-8693098	0.46	0.541500890776471	50
SNP_A-8693161	0.112244897959184	0.310641621974221	50
SNP_A-8693546	0.58	0.62842516678194	50
SNP_A-8693569	0.99	0.805575370395999	50
SNP_A-8693861	0.81	0.606877325548183	50
SNP_A-8693946	0.13	0.388367955058421	50
SNP_A-8694118	0.67	0.651051270678565	50
SNP_A-8694219	0.26	0.390715794936825	50
SNP_A-8694489	0.45	0.547471303369316	50
SNP_A-8694501	0.295918367346939	0.400789220647595	49
SNP_A-8694942	0.75	0.477711417341093	50
SNP_A-8695067	0.58	0.564705391160513	50
SNP_A-8695078	0.06	0.215157804515524	50
SNP_A-8695099	0.36	0.449506718689156	50
SNP_A-8695114	0.03	0.248187209325893	50
SNP_A-8695374	1	0.768700751118266	50
SNP_A-8695505	0.1	0.283588735364753	50
SNP_A-8696131	0.46	0.426435580133093	50
SNP_A-8696265	0.989795918367347	0.741444039377782	49
SNP_A-8696455	0.704081632653061	0.663434989548637	50
SNP_A-8696994	0.94	0.741117431328238	50
SNP_A-8697300	0.95	0.852649407495349	50
SNP_A-8697721	0.92	0.749938337822126	50
SNP_A-8697885	0.99	0.711723676803954	50
SNP_A-8698208	0	0.208867485089843	50
SNP_A-8698259	0.13265306122449	0.289718020344547	50
SNP_A-8698805	0.34	0.43575083056998	50
SNP_A-8699221	0.56	0.532236897294596	50
SNP_A-8699918	0.38	0.453574484512752	50
SNP_A-8699931	0	0.289786267369113	50
SNP_A-8700203	0.93	0.782322044408105	50
SNP_A-8700274	1	0.85402739470488	50
SNP_A-8701640	1	0.849595705573175	50
SNP_A-8701657	0.45	0.460870211034934	50
SNP_A-8702610	0.42	0.438366397341839	50
SNP_A-8702999	0.88	0.70397896243607	50
SNP_A-8703005	0.01	0.169290457180611	50
SNP_A-8703333	0.43	0.355357072210539	50
SNP_A-8703555	0.35	0.483235488991775	50
SNP_A-8703680	0.7	0.596534058400294	50
SNP_A-8703790	0.02	0.221237151335212	50
SNP_A-8704268	0.91	0.598646048218257	50
SNP_A-8704439	0.86	0.74526430009063	50
SNP_A-8704887	0.74	0.658959880160178	50
SNP_A-8704917	1	0.760687452767996	50
SNP_A-8705141	1	0.785188823191413	50
SNP_A-8705174	0.3125	0.450597878007263	50
SNP_A-8705211	0.65	0.523497986071519	50
SNP_A-8705984	0	0.182799863448562	50
SNP_A-8706108	1	0.760711836407204	50
SNP_A-8706138	1	0.880124882110756	50
SNP_A-8706489	0	0.197452170535553	50
SNP_A-8707193	0.82	0.687275982201887	50
SNP_A-8707225	0	0.15547260618902	50
SNP_A-8707244	0.03	0.212384543695674	50
SNP_A-8707716	0.2	0.452349218732577	50
SNP_A-8707857	0.04	0.150258796137552	50
SNP_A-8707868	0.0408163265306122	0.165831095174974	50
SNP_A-8708030	1	0.772082939077234	50
SNP_A-8708348	0.26	0.308620238440662	50
SNP_A-8708469	0.97	0.708252494890374	50
SNP_A-8708948	0.05	0.253881059992153	50
SNP_A-8709026	0.73	0.744181849579309	50
SNP_A-8709063	1	0.814136447013221	50
SNP_A-8709473	0.48	0.450617795626773	50
SNP_A-8709825	0.95	0.829090662125457	50
SNP_A-8709910	0.112244897959184	0.28317288642261	50
SNP_A-8709911	0.87	0.805744437783576	50
SNP_A-8710471	0.704081632653061	0.613564169455655	50
SNP_A-8710503	0	0.117666257856529	50
SNP_A-8710566	0	0.135819876800736	50
SNP_A-8710572	0.7	0.612058745658259	50
SNP_A-8710933	0.43	0.433299269202188	50
SNP_A-8711182	0.89	0.736083499568794	50
SNP_A-8711209	0.75	0.652872759031045	50
SNP_A-8711372	0	0.174027268336439	50
SNP_A-8711501	0.01	0.181309837283725	50
SNP_A-8711701	0.71	0.677579691470577	50
SNP_A-8711731	0.32	0.3911719309699	50
SNP_A-8711742	0.99	0.890167310752164	50
SNP_A-8711791	0.0918367346938776	0.18752909309442	50
SNP_A-8711802	0.97	0.81051163264168	50
SNP_A-8712104	0.99	0.860255932643071	50
SNP_A-8712144	0.57	0.603237330049597	50
SNP_A-8712293	0.38	0.452927838606957	50
SNP_A-8712369	0.0510204081632653	0.23745587337789	50
SNP_A-8712614	0	0.254972512582108	50
SNP_A-8713645	0	0.179496822557848	50
SNP_A-8714265	0.02	0.196354102587067	50
SNP_A-8714310	0.12	0.283907744210659	50
SNP_A-8714726	1	0.901767889847897	50
SNP_A-8714796	0.2	0.327312769411731	50
SNP_A-8714869	0.79	0.635967493258348	50
SNP_A-8715231	0.336734693877551	0.420718128279739	50
SNP_A-8715609	0.1	0.237214150655631	50
SNP_A-8715622	0.39	0.540498151175917	50
SNP_A-8715791	0.14	0.325663039445424	50
SNP_A-8715798	0.1	0.317791043166958	50
SNP_A-8716218	1	0.829995334857485	50
SNP_A-8716391	0.01	0.271734903918215	50
SNP_A-8716496	1	0.775189553757452	50
SNP_A-8716776	0.01	0.211552588716352	50
SNP_A-8716786	0.11	0.226606487633852	50
SNP_A-8717538	0.96	0.702452987617715	50
SNP_A-8717570	0.8	0.766683721755362	50
SNP_A-8691860	1	0.793525283278932	50
SNP_A-8692098	0.35	0.382288311618792	50
SNP_A-8692480	0.48	0.451830868602418	50
SNP_A-8692751	1	0.828208499036995	50
SNP_A-8693085	0.02	0.202609948724936	50
SNP_A-8693421	0.3	0.374924776018204	50
SNP_A-8693526	1	0.728181562084781	50
SNP_A-8693571	0.68	0.700872359690075	50
SNP_A-8693842	0.09	0.240502058636843	50
SNP_A-8693903	0.23	0.379175789553118	50
SNP_A-8694223	0.99	0.800116461024512	50
SNP_A-8694296	0.18	0.267226352800036	49
SNP_A-8694472	0.16	0.213433653253192	50
SNP_A-8695033	0.102040816326531	0.284868704920024	49
SNP_A-8695155	0.89	0.790723914700155	50
SNP_A-8695366	0	0.110581719150411	50
SNP_A-8695662	0	0.184811997127213	50
SNP_A-8696651	0.683673469387755	0.61630736325521	50
SNP_A-8696729	0.122448979591837	0.276952640619959	50
SNP_A-8697155	0.33	0.395290744243397	50
SNP_A-8697327	0.58	0.593022957619538	50
SNP_A-8697371	0.61	0.617871575579698	50
SNP_A-8697512	0.93	0.731644561509343	50
SNP_A-8697584	1	0.678776110265909	50
SNP_A-8697819	0.966666666666667	0.692802858762513	47
SNP_A-8697878	0.93	0.805961672669613	50
SNP_A-8698083	0.31	0.446064814711071	50
SNP_A-8698439	0.43	0.485631133286458	50
SNP_A-8698482	0.89	0.769936851715702	50
SNP_A-8698591	0.97	0.796665734939766	50
SNP_A-8698670	1	0.792518504126783	50
SNP_A-8698707	0.704081632653061	0.622286388555097	50
SNP_A-8698725	0.17	0.258771125108875	50
SNP_A-8698787	1	0.84297108621321	50
SNP_A-8698816	0.724489795918367	0.681141908535484	50
SNP_A-8698901	0.19	0.18042747967459	50
SNP_A-8699001	0.58	0.571227972398887	50
SNP_A-8699245	1	0.904389839644806	50
SNP_A-8699376	0.49	0.540487885776402	50
SNP_A-8699666	0	0.1891491844274	50
SNP_A-8699874	0.7	0.742840008111954	47
SNP_A-8699965	0	0.201590553012952	49
SNP_A-8700147	0.9	0.685265357105982	50
SNP_A-8700267	1	0.71680519172112	50
SNP_A-8700734	0	0.346053280955142	50
SNP_A-8700841	0.42	0.511449778388232	50
SNP_A-8701139	0.41	0.51492567248877	50
SNP_A-8701545	0.14	0.39396432643292	50
SNP_A-8701799	0.479591836734694	0.52379776866139	50
SNP_A-8702140	0.41	0.338921034815707	50
SNP_A-8702161	0.45	0.420526730397233	50
SNP_A-8702210	0.37	0.407421867144646	50
SNP_A-8702438	0.96	0.809916172271416	50
SNP_A-8702637	0.35	0.487299947616288	50
SNP_A-8702750	0	0.164594861583237	50
SNP_A-8702778	0.56	0.452175158329592	50
SNP_A-8704001	0.326530612244898	0.403663041584528	50
SNP_A-8704031	0.76530612244898	0.574104989709462	50
SNP_A-8704104	0.73	0.624912690811652	50
SNP_A-8704226	0.59	0.508516144123089	50
SNP_A-8704336	0.4	0.419693134624431	50
SNP_A-8704432	0.92	0.8803228040588	50
SNP_A-8705072	0.63	0.554163019366626	50
SNP_A-8705144	0.45	0.510989715845992	50
SNP_A-8705306	1	0.808869270362899	50
SNP_A-8705430	0	0.145976641956093	50
SNP_A-8705494	0.55	0.617103533670775	50
SNP_A-8705734	0.82	0.633200591332224	50
SNP_A-8706282	0.78	0.703611564715385	50
SNP_A-8706344	0.31	0.42452080000696	50
SNP_A-8706576	0	0.131715388784326	50
SNP_A-8706625	0.43	0.533916987241982	50
SNP_A-8706885	0.85	0.703318566426781	50
SNP_A-8706938	0.5	0.511972843778342	50
SNP_A-8706989	0.12	0.21754463303797	50
SNP_A-8707511	0.48	0.472713092416584	50
SNP_A-8707541	0.02	0.254980844709698	50
SNP_A-8707661	0.64	0.646522874844037	50
SNP_A-8708014	0	0.15096407102679	48
SNP_A-8708057	0.27	0.290503979178915	50
SNP_A-8708668	0.13	0.280623607952715	49
SNP_A-8708812	0.8	0.714881444957668	50
SNP_A-8708943	0.92	0.734251616300062	50
SNP_A-8709602	0.18	0.298711459093612	50
SNP_A-8709779	1	0.853286507725907	50
SNP_A-8710490	0.31	0.471340336888142	50
SNP_A-8710753	0.13	0.242350063197251	50
SNP_A-8710856	0.16	0.311694739800682	50
SNP_A-8711470	1	0.826222348977191	50
SNP_A-8711569	0.97	0.774281571505084	50
SNP_A-8711722	0.09	0.210775430308118	50
SNP_A-8711834	0	0.127805632892087	50
SNP_A-8712107	0.31	0.271807728929857	50
SNP_A-8712360	0.614583333333333	0.504061981695116	50
SNP_A-8712634	1	0.842785660282685	50
SNP_A-8712911	0.94	0.73658643386532	50
SNP_A-8712965	0.05	0.207005044828184	50
SNP_A-8713229	0.806122448979592	0.705800425885196	50
SNP_A-8713666	0.83	0.704450091485812	50
SNP_A-8714035	0.47	0.517172409024892	50
SNP_A-8714196	0.82	0.722545654046524	50
SNP_A-8714717	0.18	0.229833348470049	50
SNP_A-8714851	0.79	0.765891288511366	50
SNP_A-8715015	0.16	0.300305217086699	50
SNP_A-8715575	1	0.826000425561703	50
SNP_A-8715648	0	0.133194441530368	50
SNP_A-8715925	0.428571428571429	0.449191580520799	50
SNP_A-8716108	0.21	0.344032008821219	50
SNP_A-8716609	0	0.164238962339555	49
SNP_A-8716653	0.99	0.848601251872962	50
SNP_A-8716840	0.31	0.449863262501136	50
SNP_A-8717132	0.24	0.291045265375595	50
SNP_A-8717214	0	0.121604906202519	50
SNP_A-8691819	0.25	0.234595388979117	50
SNP_A-8691922	0.56	0.545655075042421	50
SNP_A-8692241	0	0.27534998861168	50
SNP_A-8692318	0.612244897959184	0.549824508981	50
SNP_A-8692489	1	0.818255521482606	50
SNP_A-8692500	0.81	0.717521596499083	50
SNP_A-8692510	0.78	0.657081934666538	50
SNP_A-8692913	0.22	0.319403607320214	50
SNP_A-8692940	0.94	0.831857279615224	50
SNP_A-8692965	0.57	0.576035829445781	50
SNP_A-8692985	0.01	0.32700304021547	50
SNP_A-8693100	0.79	0.688602340551858	50
SNP_A-8693214	0.64	0.50789103436259	50
SNP_A-8693426	0	0.187200141006309	50
SNP_A-8693564	0.7	0.619516756231813	49
SNP_A-8693606	0.67	0.663291480565035	50
SNP_A-8693641	1	0.860741153635015	50
SNP_A-8693834	0.59	0.558334784316285	50
SNP_A-8693975	1	0.88156707019332	50
SNP_A-8694145	0.79	0.727997842615497	50
SNP_A-8694529	0.84	0.685189801945831	50
SNP_A-8694530	0.61	0.561999559523057	50
SNP_A-8694680	0	0.104158164867415	50
SNP_A-8694773	1	0.853390906983861	50
SNP_A-8694787	0.04	0.203955530546498	50
SNP_A-8694892	0.91	0.768670997357106	50
SNP_A-8695082	0.11	0.288048209966754	50
SNP_A-8695264	0.03	0.20308104787363	50
SNP_A-8695290	0.642857142857143	0.575773581404581	50
SNP_A-8695400	0	0.327568206077665	49
SNP_A-8695544	0.17	0.374972163855543	50
SNP_A-8695616	0	0.174493064986732	50
SNP_A-8695792	0.14	0.268106855011205	50
SNP_A-8696087	0.82	0.702229865216884	50
SNP_A-8696295	0.16	0.27414377545508	50
SNP_A-8696317	0.07	0.2851697101701	50
SNP_A-8696483	0.15	0.26511136242238	50
SNP_A-8696564	0.99	0.693526495746776	50
SNP_A-8696668	0.83	0.67775433284232	50
SNP_A-8696709	0.23469387755102	0.370566479479111	50
SNP_A-8696779	0.94	0.844458085187721	50
SNP_A-8696877	0.25	0.466426658846296	50
SNP_A-8697367	0.65	0.687556182401632	50
SNP_A-8697478	0	0.190835443242468	50
SNP_A-8697638	0.65	0.563353175457513	50
SNP_A-8697672	0.62	0.554784872472525	50
SNP_A-8697842	0.72	0.605615637910762	50
SNP_A-8697986	0.52	0.446768493125909	50
SNP_A-8698089	0.34	0.468022429071134	50
SNP_A-8698101	0.37	0.568243628053748	50
SNP_A-8698299	0	0.266649215090153	50
SNP_A-8698370	0.03	0.193524046526494	50
SNP_A-8698476	0.97	0.725634474162892	49
SNP_A-8698504	0.21	0.344832043444406	50
SNP_A-8698557	0.98	0.761495051018997	50
SNP_A-8698568	0.97	0.694512673714459	50
SNP_A-8698777	0.795918367346939	0.675044276347887	50
SNP_A-8698897	0.89	0.777888647996243	50
SNP_A-8699285	0.06	0.235629080236542	50
SNP_A-8699327	0.59	0.60282962175819	50
SNP_A-8699334	1	0.741941705736824	50
SNP_A-8699447	1	0.835624617642839	50
SNP_A-8699499	0.45	0.455693519524541	50
SNP_A-8699517	0.54	0.582119719908185	50
SNP_A-8699570	0.26	0.392178325203097	50
SNP_A-8699638	0.387755102040816	0.260097579669685	50
SNP_A-8699688	0.846938775510204	0.704765406173455	50
SNP_A-8699695	0.13265306122449	0.272192697372527	50
SNP_A-8699731	0.01	0.122856361797602	50
SNP_A-8699800	0.16	0.251084102600691	50
SNP_A-8699835	0	0.194627437983807	50
SNP_A-8699868	0.3	0.386467456299711	50
SNP_A-8699882	0.2	0.21741927486268	50
SNP_A-8699947	0	0.173292980158075	50
SNP_A-8699983	0.58	0.576343641858123	50
SNP_A-8700040	0.78	0.690742843082578	50
SNP_A-8700196	1	0.87307707172036	50
SNP_A-8700209	0.29	0.492300571745997	50
SNP_A-8700285	0.48	0.543416301957332	50
SNP_A-8700404	0.47	0.359515234970051	50
SNP_A-8700438	0.38	0.431974883188695	50
SNP_A-8700523	1	0.82337311191564	50
SNP_A-8700899	0	0.145925890321263	50
SNP_A-8700945	0.81	0.74885054722485	50
SNP_A-8701038	0.04	0.315990443803392	50
SNP_A-8701092	0.244897959183673	0.297243208765652	50
SNP_A-8701228	0.98	0.824402511171852	50
SNP_A-8701235	0.908163265306122	0.665241576755733	50
SNP_A-8701293	0.653061224489796	0.561810124423537	50
SNP_A-8701306	0.27	0.196500131235902	50
SNP_A-8701384	1	0.791639666532279	50
SNP_A-8701395	0.83	0.72245609379757	50
SNP_A-8701892	0.27	0.466642712250983	50
SNP_A-8701966	0.74	0.556656961893799	50
SNP_A-8702012	0.336734693877551	0.332380262992044	50
SNP_A-8702059	0.0714285714285714	0.294619406490898	50
SNP_A-8702214	0.31	0.419800947567882	50
SNP_A-8702272	0.95	0.731088913143822	50
SNP_A-8702675	0.51	0.503976029964456	50
SNP_A-8702682	0.69	0.535107560036946	50
SNP_A-8702747	0.09	0.30665356257953	50
SNP_A-8702923	0.91	0.769082720627926	50
SNP_A-8703078	0	0.219428562413158	50
SNP_A-8703098	0.95	0.814256200355886	50
SNP_A-8703502	0.04	0.207498766806805	50
SNP_A-8703660	0.91	0.733100323502501	50
SNP_A-8703766	0.46	0.520462903104178	50
SNP_A-8703807	0.1	0.254600695128911	50
SNP_A-8703863	0.23	0.346820404954623	50
SNP_A-8704016	0	0.19885716930154	50
SNP_A-8704160	1	0.781358812421644	50
SNP_A-8704393	0.01	0.183975842446058	50
SNP_A-8704421	0.75	0.656085274414508	50
SNP_A-8704520	0	0.162890400492715	50
SNP_A-8704728	0.34	0.439594633082498	50
SNP_A-8705084	0.08	0.184162255441371	50
SNP_A-8705346	0.24	0.337909699979257	50
SNP_A-8705460	1	0.844451169362177	50
SNP_A-8705839	0.45	0.461296345544565	50
SNP_A-8706018	0.83	0.659388866142294	50
SNP_A-8706255	0.95	0.700493605607526	50
SNP_A-8706406	0.145833333333333	0.221261298913608	50
SNP_A-8706616	0.29	0.371087713964494	50
SNP_A-8706677	0.1	0.334788383458406	50
SNP_A-8706696	1	0.861805976446611	49
SNP_A-8706784	0.93	0.780281235430568	50
SNP_A-8706808	0.84	0.733045786020224	50
SNP_A-8706826	0.744897959183674	0.665044704980792	50
SNP_A-8707010	0.714285714285714	0.705592428269217	50
SNP_A-8707047	0.14	0.239406076592975	50
SNP_A-8707216	0.326530612244898	0.408459970336816	50
SNP_A-8707423	0.928571428571429	0.8207499552388	50
SNP_A-8707869	0.56	0.492662059361689	50
SNP_A-8708011	0.57	0.513582979530781	50
SNP_A-8708051	0.99	0.812365833849746	50
SNP_A-8708167	0.4	0.412305279507813	50
SNP_A-8708258	0.418367346938776	0.457994756561196	50
SNP_A-8708401	0.65	0.639049746101392	50
SNP_A-8708487	1	0.829493267134303	50
SNP_A-8708522	0.33	0.377819568429703	50
SNP_A-8708599	0.52	0.571652226087985	50
SNP_A-8708639	0	0.135412522260776	50
SNP_A-8708737	1	0.834381919697459	50
SNP_A-8708766	0.58	0.540405165078748	50
SNP_A-8708811	0.56	0.549817038984124	50
SNP_A-8709045	0.114583333333333	0.39999535693025	50
SNP_A-8709069	1	0.786115524519688	50
SNP_A-8709376	0	0.192513777894036	50
SNP_A-8709661	0.33	0.420297801199891	50
SNP_A-8709752	0.69	0.629976455263048	50
SNP_A-8709798	0.58	0.616087045130249	50
SNP_A-8709966	0.91	0.858022009151213	50
SNP_A-8710182	1	0.746110880364905	50
SNP_A-8710372	0.08	0.207161356948658	50
SNP_A-8710447	0.89	0.709045018371064	49
SNP_A-8710585	0.83	0.729200824444165	50
SNP_A-8710709	0.45	0.551559828097846	50
SNP_A-8710769	0.33	0.498497218782148	50
SNP_A-8710838	0.5	0.560329099377109	50
SNP_A-8711097	0.74	0.594628018826077	50
SNP_A-8711167	0.16	0.29811780880274	50
SNP_A-8711246	0.73469387755102	0.562494443596708	50
SNP_A-8711354	0.61	0.586871392383491	50
SNP_A-8711422	1	0.756873366253151	50
SNP_A-8711647	0.86	0.810679469408009	50
SNP_A-8711851	0.96	0.828080173816661	50
SNP_A-8711898	0	0.193753455951158	50
SNP_A-8711915	0.214285714285714	0.394961651079075	50
SNP_A-8711985	0.19	0.34994518273094	50
SNP_A-8712116	0.66	0.555890862619734	50
SNP_A-8712307	0.91	0.702474382744244	50
SNP_A-8712416	1	0.9119956239152	50
SNP_A-8712442	0.63	0.562786041633971	50
SNP_A-8712563	0.56	0.52916184937341	50
SNP_A-8712638	0.18	0.175773260984328	50
SNP_A-8712795	0.99	0.85960519863377	50
SNP_A-8712826	0.08	0.190093939350764	50
SNP_A-8712939	0.27	0.359011410936406	50
SNP_A-8712962	0.97	0.768505931136721	50
SNP_A-8712981	0.69	0.65628558109868	50
SNP_A-8713254	1	0.851009578188223	50
SNP_A-8713263	0.46	0.414336973816353	50
SNP_A-8713539	0.03	0.201034194033587	50
SNP_A-8713624	0.7	0.644891544248275	50
SNP_A-8713677	0.84	0.731323659589366	50
SNP_A-8713786	0	0.199554451102017	50
SNP_A-8713794	0.47	0.498018140078765	50
SNP_A-8713865	0.02	0.203731594799855	50
SNP_A-8714009	0.86	0.837705082450608	50
SNP_A-8714170	1	0.749569365796615	50
SNP_A-8714312	0.75	0.694497184679231	50
SNP_A-8714324	1	0.795841404704081	50
SNP_A-8714401	0.57	0.643203165468634	50
SNP_A-8714466	0.54	0.428810956860219	50
SNP_A-8714635	0.32	0.436625470922092	50
SNP_A-8714642	0.6	0.541924408549216	50
SNP_A-8714760	0.11	0.215169260124774	50
SNP_A-8714944	0.28	0.43984410195221	50
SNP_A-8715224	0.28	0.341480726098371	50
SNP_A-8715266	0.03	0.2397857688493	50
SNP_A-8715680	0.88	0.686400583522593	50
SNP_A-8715695	0.96	0.802424955946708	50
SNP_A-8715756	0.48	0.386907005988078	49
SNP_A-8716038	0	0.124282725962373	50
SNP_A-8716096	0	0.163612389262708	50
SNP_A-8716105	0.99	0.888587627818129	50
SNP_A-8716126	0.71	0.662479995799941	50
SNP_A-8716215	0.255102040816327	0.446162176260687	49
SNP_A-8716475	0.63	0.64041967141193	50
SNP_A-8716563	0.9	0.774533792871835	50
SNP_A-8716658	0.37	0.445445515820478	50
SNP_A-8716689	0.92	0.818523866708595	50
SNP_A-8717284	0.13	0.271820885803521	50
SNP_A-8717368	0.55	0.509812566381625	50
SNP_A-8717370	1	0.803406794476234	50
SNP_A-8717411	0.83	0.779423084401351	50
SNP_A-8717577	0.94	0.913885846067068	50
SNP_A-8691887	0.03	0.27840878169058	50
SNP_A-8691962	0	0.153766876050254	50
SNP_A-8691992	0.19	0.452980068893904	50
SNP_A-8692073	1	0.852546446052924	50
SNP_A-8692082	1	0.757187939412545	50
SNP_A-8692107	0.06	0.203273745078632	50
SNP_A-8692125	1	0.94312514196636	50
SNP_A-8692137	0	0.110929095015662	50
SNP_A-8692158	0.86	0.709345436109576	50
SNP_A-8692209	0.76	0.721505929852431	50
SNP_A-8692218	1	0.857194258037497	50
SNP_A-8692242	0	0.123265050862615	50
SNP_A-8692405	0.01	0.110636060529806	50
SNP_A-8692555	0.83	0.738189861419067	50
SNP_A-8692960	0.12	0.344551507494932	50
SNP_A-8693177	0.62	0.611627288646761	50
SNP_A-8693231	0.05	0.186383540643894	50
SNP_A-8693327	1	0.843301300173848	50
SNP_A-8693409	0.78125	0.63756360385532	49
SNP_A-8693694	0.81	0.76834340368219	50
SNP_A-8693778	0.06	0.280360112379914	50
SNP_A-8693890	0.41	0.434326808625976	50
SNP_A-8694132	0.58	0.695152351619495	50
SNP_A-8694217	0.561224489795918	0.580486555387871	50
SNP_A-8694226	0.01	0.138239402973555	50
SNP_A-8694271	1	0.853195650202616	50
SNP_A-8694467	0.295918367346939	0.425438162902477	50
SNP_A-8694497	0	0.249627304818664	50
SNP_A-8694640	0.42	0.397417099318083	50
SNP_A-8694737	0.479591836734694	0.561191724689538	50
SNP_A-8694861	0.24	0.30497814913162	50
SNP_A-8694867	1	0.79799557552001	50
SNP_A-8695024	0.02	0.18937801044458	50
SNP_A-8695111	0.833333333333333	0.655360805617372	38
SNP_A-8695206	0	0.171699366640404	50
SNP_A-8695219	0.88	0.657609875462415	50
SNP_A-8695335	0.86734693877551	0.698266958776744	50
SNP_A-8695676	0.1	0.252995020746718	50
SNP_A-8695715	0.07	0.265652020148864	50
SNP_A-8695720	0	0.249378918328499	50
SNP_A-8695761	0	0.172104357725609	50
SNP_A-8696238	0.97	0.788325610038834	50
SNP_A-8696240	0.83	0.720839993063204	50
SNP_A-8696406	0.45	0.486853172455904	50
SNP_A-8696577	0.85	0.651692122937359	50
SNP_A-8696725	0.04	0.190936681019357	50
SNP_A-8696853	1	0.796549251050158	50
SNP_A-8697022	0.44	0.361964665829564	50
SNP_A-8697086	0.02	0.189958661735981	50
SNP_A-8697212	0.48	0.5655925211837	50
SNP_A-8697900	0.82	0.563897931520709	50
SNP_A-8697917	0.46	0.429572535927536	50
SNP_A-8698040	0.51	0.56450020020352	50
SNP_A-8698219	0.55	0.66202616645805	50
SNP_A-8698243	0.81	0.67978501533244	50
SNP_A-8698260	0	0.314485246781098	50
SNP_A-8698436	0.52	0.567515051055597	50
SNP_A-8698621	0.89	0.75280873065784	50
SNP_A-8698704	0	0.154461527698668	50
SNP_A-8698733	1	0.798677028379899	50
SNP_A-8698838	0.03	0.226137030661583	50
SNP_A-8698841	0.03	0.145323385161903	50
SNP_A-8698842	0.67	0.601521734592731	50
SNP_A-8698884	0.47	0.399476430488078	50
SNP_A-8699146	0.95	0.682277056295506	50
SNP_A-8699295	0.74	0.673193515777118	50
SNP_A-8699304	0.35	0.411286447759148	50
SNP_A-8699315	0.34	0.44433630037173	50
SNP_A-8699351	0.98	0.842220363479571	50
SNP_A-8699422	0.14	0.292167831712119	50
SNP_A-8699425	0.893617021276596	0.611979481151567	47
SNP_A-8699496	0.4	0.448125411953543	50
SNP_A-8699511	1	0.828066980793093	50
SNP_A-8699514	0.2	0.314158300933555	50
SNP_A-8699787	0.98	0.757141754978985	50
SNP_A-8700029	0.397959183673469	0.478681807842715	50
SNP_A-8700277	0.86734693877551	0.77685348207905	50
SNP_A-8700395	0	0.239052435427461	50
SNP_A-8700396	0.99	0.811899607604289	49
SNP_A-8700579	0.64	0.608791050714591	50
SNP_A-8700690	0.15	0.356327561854453	50
SNP_A-8700704	0.04	0.24785132463272	50
SNP_A-8700730	0.86	0.76100148879741	50
SNP_A-8700768	0.428571428571429	0.296657033798093	50
SNP_A-8700959	0.97	0.708860354847808	50
SNP_A-8700983	0.530612244897959	0.597826147635535	50
SNP_A-8701327	0.0510204081632653	0.209423789740293	50
SNP_A-8701505	1	0.82854160927873	50
SNP_A-8701575	0.51	0.458905163350536	50
SNP_A-8701586	0.56	0.53356404157252	50
SNP_A-8701594	0.27	0.316577828709119	50
SNP_A-8701707	0.44	0.408760171615767	50
SNP_A-8701791	0.01	0.155189457706336	50
SNP_A-8702130	0.97	0.745582508566852	50
SNP_A-8702237	0.45	0.441678216019401	50
SNP_A-8702439	0.270833333333333	0.392504906506439	49
SNP_A-8702444	0.54	0.535611560941359	50
SNP_A-8702564	0.27	0.290220969549349	50
SNP_A-8702593	0.979591836734694	0.696703276823343	49
SNP_A-8702604	0.96	0.866842959400379	50
SNP_A-8702689	0	0.19889609140165	50
SNP_A-8702734	0.08	0.278502506923867	50
SNP_A-8702742	0.25	0.339742920454979	50
SNP_A-8703115	0.71	0.623877947884053	50
SNP_A-8703249	0.55	0.507247977114389	50
SNP_A-8703269	0.26	0.373037954800818	50
SNP_A-8703344	0.83	0.739578359837807	50
SNP_A-8703394	1	0.770868503109293	50
SNP_A-8703494	0.01	0.27054655228269	50
SNP_A-8703727	0.72	0.619339635933093	50
SNP_A-8704113	0.18	0.221619527828615	50
SNP_A-8704154	0.26530612244898	0.38422357931855	50
SNP_A-8704289	0.82	0.770955746482945	50
SNP_A-8704435	0.21	0.369754898860432	50
SNP_A-8704502	0.02	0.179256336664284	50
SNP_A-8704511	0.38	0.466269613730983	50
SNP_A-8704536	0.03	0.183778037094716	50
SNP_A-8704560	0.18	0.38121526914002	50
SNP_A-8704633	0.112244897959184	0.393845737693664	50
SNP_A-8704710	0	0.117066839610377	50
SNP_A-8704754	0.73	0.72075871826216	50
SNP_A-8704764	0.37	0.489337771258631	50
SNP_A-8704793	0.09	0.169488081477105	50
SNP_A-8704798	1	0.856297187983953	50
SNP_A-8705194	0.47	0.508306977930697	50
SNP_A-8705219	0.06	0.164641335000692	50
SNP_A-8705242	0	0.164569263269498	50
SNP_A-8705637	0.29	0.410794939418008	50
SNP_A-8705663	0.75	0.653918141972975	50
SNP_A-8705719	0	0.116561129934878	50
SNP_A-8705843	1	0.77875323353646	50
SNP_A-8705857	0.785714285714286	0.737363690616053	49
SNP_A-8705927	0.56	0.576101106932672	50
SNP_A-8705951	0.76	0.654101648245213	50
SNP_A-8706128	0.81	0.720825343169642	50
SNP_A-8706211	0.21	0.374067290898424	50
SNP_A-8706237	0.63	0.550873167923967	50
SNP_A-8706287	0.22	0.291588075348068	50
SNP_A-8706575	0.11	0.172724723720681	50
SNP_A-8706608	0.275510204081633	0.415283680837041	50
SNP_A-8706645	0.04	0.213989178716019	50
SNP_A-8706743	0.07	0.300491204489235	50
SNP_A-8706789	0.24	0.421236477805218	48
SNP_A-8707011	0.76	0.652359374553734	50
SNP_A-8707086	0.25	0.385272659606954	50
SNP_A-8707116	0.2	0.292954377347148	50
SNP_A-8707234	0.1	0.169635755392685	50
SNP_A-8707435	0.5	0.508918671770937	50
SNP_A-8707475	0.816326530612245	0.702298016059505	50
SNP_A-8707507	0.74	0.678314083374134	50
SNP_A-8707555	0.21	0.365718089487516	50
SNP_A-8707689	0.75	0.680717658416279	50
SNP_A-8707715	0.857142857142857	0.709682640810039	50
SNP_A-8707744	0.989795918367347	0.763247124507728	50
SNP_A-8707851	0.23	0.330517722133513	50
SNP_A-8707988	0.97	0.827042555428704	50
SNP_A-8708028	0.13	0.355425052302564	50
SNP_A-8708233	0.02	0.214244995701168	50
SNP_A-8708266	0.76	0.720470334654102	50
SNP_A-8708325	0.489795918367347	0.496168124812864	50
SNP_A-8708423	0.06	0.202050277592009	50
SNP_A-8708537	0.54	0.43969709194024	50
SNP_A-8708785	0.75	0.717359334658105	50
SNP_A-8708787	0.06	0.182646096317522	50
SNP_A-8708851	0.96	0.723786674005955	50
SNP_A-8709299	0.66	0.550980978015905	50
SNP_A-8709302	0.11	0.194771228632954	50
SNP_A-8709337	0.76	0.686240922776667	50
SNP_A-8709498	0.67	0.681786121861553	50
SNP_A-8709773	0.58	0.511387989074324	50
SNP_A-8709898	0.14	0.194678731636659	49
SNP_A-8709995	0.36	0.366098016183067	49
SNP_A-8710125	0.56	0.560560717434806	50
SNP_A-8710154	0.78	0.78433213591201	50
SNP_A-8710212	0.79	0.637462917779132	50
SNP_A-8710258	0.54	0.601427623748667	50
SNP_A-8710435	0.612244897959184	0.496347146473007	50
SNP_A-8710643	0.77	0.66211051527546	50
SNP_A-8711046	0.79	0.682371764178461	50
SNP_A-8711103	0.49	0.504191599135374	50
SNP_A-8711198	1	0.855660701438069	50
SNP_A-8711331	0.68	0.624204613443914	50
SNP_A-8711443	0.69	0.648384602435724	50
SNP_A-8711779	0.322916666666667	0.485177429386632	50
SNP_A-8711935	0.94	0.763496069307465	50
SNP_A-8711953	0.22	0.404797730930059	50
SNP_A-8711995	0.36	0.426945633638025	50
SNP_A-8712008	0.744897959183674	0.608268620485161	50
SNP_A-8712030	0.21	0.318453213330268	50
SNP_A-8712062	0.71	0.613636010921998	50
SNP_A-8712325	0.18	0.307909469710183	50
SNP_A-8712714	0.622448979591837	0.663423010265002	50
SNP_A-8712877	0.16	0.307119235674346	50
SNP_A-8712899	0.18	0.333664416704069	50
SNP_A-8713013	0.01	0.161496270365641	50
SNP_A-8713109	0.13	0.283118294084017	50
SNP_A-8713154	0.21	0.372102427084443	50
SNP_A-8713216	0.61	0.567805173031111	50
SNP_A-8713318	0.622448979591837	0.489513325489988	50
SNP_A-8713323	0.08	0.268399690555056	49
SNP_A-8713357	0.8	0.679776755575497	50
SNP_A-8713482	0.1	0.25475374732498	50
SNP_A-8713508	0.17	0.257560788932635	50
SNP_A-8713650	0.37	0.59420013632059	50
SNP_A-8713891	0.53	0.509081719979593	50
SNP_A-8714064	0.17	0.324883352443761	50
SNP_A-8714467	1	0.813855082793954	50
SNP_A-8714872	0.96	0.777673447686124	50
SNP_A-8715063	0.34	0.396886597051788	50
SNP_A-8715177	0.47	0.428562062170617	49
SNP_A-8715287	0.15	0.277075768860597	50
SNP_A-8715419	0.02	0.289560463815362	50
SNP_A-8715504	0.41	0.536627319214887	50
SNP_A-8715738	0.73469387755102	0.726644881837262	50
SNP_A-8716070	0.76	0.757828520582325	50
SNP_A-8716177	0.52	0.50763717209885	50
SNP_A-8716182	0.67	0.631865061564166	50
SNP_A-8716295	0.22	0.385410442422022	50
SNP_A-8716384	0.16	0.260505467348098	50
SNP_A-8716539	0.23	0.325365049341816	50
SNP_A-8716595	0.02	0.126398220419995	50
SNP_A-8716827	0.03	0.2926222297439	50
SNP_A-8716890	0	0.131363700607829	50
SNP_A-8716913	0.377551020408163	0.451291991082757	50
SNP_A-8717095	1	0.852351716808367	50
SNP_A-8717244	1	0.929536884146393	50
SNP_A-8717459	1	0.720163366905442	50
SNP_A-8691754	1	0.777551159853033	50
SNP_A-8691832	0.62	0.615408025774835	50
SNP_A-8692326	0.46	0.434033851603813	50
SNP_A-8692803	0.02	0.321033319400684	50
SNP_A-8692844	0.18	0.372010157728557	50
SNP_A-8693163	0.56	0.485617923934812	48
SNP_A-8693215	0.03	0.155840215210886	50
SNP_A-8693400	1	0.806547846874754	50
SNP_A-8693439	0.90625	0.714397455127872	49
SNP_A-8693570	0.94	0.844629921085401	50
SNP_A-8693871	0.45	0.416646252975787	50
SNP_A-8694064	0.2	0.282646598177025	50
SNP_A-8694086	0.02	0.25569090823829	50
SNP_A-8694107	0.85	0.791572566801773	50
SNP_A-8694247	0.12	0.240764008949551	50
SNP_A-8694385	0.06	0.260024649380658	50
SNP_A-8694614	1	0.768292259679578	50
SNP_A-8694765	0.32	0.381047746845148	50
SNP_A-8694785	0.16	0.24634896185248	50
SNP_A-8694883	0	0.0786143198384349	50
SNP_A-8694929	0.78	0.669481285484844	50
SNP_A-8694969	0	0.0977147377629229	50
SNP_A-8695686	0.7	0.625643834602062	50
SNP_A-8695935	0.07	0.146024585743846	50
SNP_A-8696076	0.04	0.264037674653599	50
SNP_A-8696382	0.03	0.145612955792464	50
SNP_A-8696598	0.03	0.186549323841761	50
SNP_A-8696695	0.15	0.218990257167743	50
SNP_A-8696866	0.173469387755102	0.343810426575244	50
SNP_A-8696911	0.65	0.618372291638136	50
SNP_A-8697385	0.07	0.220805466899516	50
SNP_A-8697851	0.9	0.796331631994416	50
SNP_A-8698050	0.03	0.107624657057951	50
SNP_A-8698218	0.3	0.347789346324425	50
SNP_A-8698440	0.73469387755102	0.672942833054377	50
SNP_A-8698526	0.31	0.376479815697623	50
SNP_A-8698539	0.53	0.629582647347873	50
SNP_A-8698610	0.48	0.46301642099439	50
SNP_A-8698759	0.73469387755102	0.694599538681365	50
SNP_A-8699493	0.83	0.713089801266481	50
SNP_A-8699815	0.86	0.756673566263665	50
SNP_A-8699871	0.09	0.30403236068274	50
SNP_A-8699892	0.98	0.685031325385011	50
SNP_A-8700571	1	0.711670547346823	50
SNP_A-8700650	0.520408163265306	0.548848268512814	50
SNP_A-8701127	0.74	0.630326744149478	50
SNP_A-8701370	0	0.278494208442391	50
SNP_A-8701753	0.03	0.23346628849585	50
SNP_A-8702623	0.94	0.791936323496126	50
SNP_A-8702707	0.22	0.325106831916533	50
SNP_A-8703223	0.71	0.592112791470473	50
SNP_A-8703516	0.857142857142857	0.777379521951603	50
SNP_A-8703703	0.89	0.83248889254033	50
SNP_A-8704224	0.19	0.395346954878586	50
SNP_A-8705209	0.06	0.194710774207627	50
SNP_A-8705264	0.26	0.351843582643969	50
SNP_A-8705357	0.61	0.570830450976246	50
SNP_A-8705594	0.46	0.50219315716862	50
SNP_A-8705721	0.68	0.583570853703521	50
SNP_A-8705824	1	0.939732563098372	50
SNP_A-8706309	0.97	0.726944844124993	50
SNP_A-8706557	0.06	0.221395874430306	50
SNP_A-8706797	1	0.810941840469606	50
SNP_A-8706889	0.94	0.808520703206879	50
SNP_A-8707017	0.29	0.344921519773877	50
SNP_A-8707072	0.428571428571429	0.42872914852989	50
SNP_A-8707228	0.3	0.431784783323737	50
SNP_A-8707441	0.01	0.263629437425094	50
SNP_A-8707486	0.95	0.803286955513496	50
SNP_A-8707736	0.97	0.881699440316843	50
SNP_A-8707979	0.63	0.581476764134481	50
SNP_A-8708213	0.28	0.378946823692585	50
SNP_A-8708527	0.06	0.260868844667042	50
SNP_A-8708971	0.94	0.797174438034535	50
SNP_A-8710044	0	0.237285651914538	50
SNP_A-8710290	0.52	0.544570421046872	50
SNP_A-8710663	0.54	0.572076984614213	50
SNP_A-8710840	0.94	0.781793888973028	50
SNP_A-8711102	0.59	0.585504829501564	50
SNP_A-8711146	0.1	0.274370564749965	50
SNP_A-8711270	0.73	0.667349002699209	50
SNP_A-8711604	0	0.144015248444125	50
SNP_A-8712276	0.95	0.840695520029398	50
SNP_A-8712891	0.24	0.30828820250577	50
SNP_A-8712909	0.31	0.298748193365341	50
SNP_A-8713111	0.38	0.413314014066908	50
SNP_A-8713583	0.94	0.712968620303097	50
SNP_A-8713826	0.552083333333333	0.457647827303914	50
SNP_A-8713840	1	0.758123528968972	49
SNP_A-8714021	1	0.735851876099234	50
SNP_A-8714331	0.14	0.222932784496199	50
SNP_A-8714375	1	0.893002178581202	50
SNP_A-8714500	0.1	0.184733025453299	50
SNP_A-8714968	0.91	0.687586458279206	50
SNP_A-8715044	1	0.781507021379154	50
SNP_A-8715113	0.173469387755102	0.381257603986014	50
SNP_A-8715127	0.82	0.71629233210412	50
SNP_A-8715526	0.09	0.189122126421049	50
SNP_A-8715719	0.65	0.628386908762577	50
SNP_A-8715802	0.67	0.565690806803868	50
SNP_A-8716048	1	0.887302421272615	50
SNP_A-8716117	1	0.84198532757544	50
SNP_A-8716302	0.37	0.534000901374191	50
SNP_A-8716406	0.755102040816326	0.663923938235328	50
SNP_A-8716431	0.99	0.846198161566621	50
SNP_A-8716453	0.29	0.3948445937811	50
SNP_A-8717346	1	0.823877557552043	50
SNP_A-8717482	0	0.25105782832244	50
SNP_A-8717584	0	0.203020176238135	50
SNP_A-8691953	0.62	0.571236758112805	50
SNP_A-8691995	0.193877551020408	0.38554203189019	50
SNP_A-8692542	0.0612244897959184	0.240268830295414	50
SNP_A-8692785	1	0.795716998326384	50
SNP_A-8693093	0.24	0.328787002928903	50
SNP_A-8693388	0.74	0.736228444150529	50
SNP_A-8694450	0.34	0.466334594307845	50
SNP_A-8694524	0	0.301798798199038	50
SNP_A-8694534	0.95	0.854575215117298	50
SNP_A-8694668	0.43	0.447118969141625	50
SNP_A-8694752	0.05	0.329704049680939	50
SNP_A-8694987	0.68	0.627604729626525	50
SNP_A-8695181	0.663265306122449	0.550892303715104	50
SNP_A-8695723	0.08	0.204192154461345	50
SNP_A-8695807	0.76	0.688437438629995	50
SNP_A-8695809	0.7	0.628403115333433	50
SNP_A-8696032	0.55	0.54909623331478	50
SNP_A-8696178	0.4	0.382997959215543	50
SNP_A-8696377	0.15	0.341783920171603	50
SNP_A-8696520	0.18	0.392832602550597	50
SNP_A-8696569	0.15	0.339266949308719	50
SNP_A-8696585	0.78	0.738334492108103	50
SNP_A-8696867	0.08	0.285910347312315	49
SNP_A-8697110	0.89	0.804617288596642	50
SNP_A-8697246	0.76	0.592933165333782	50
SNP_A-8698234	0.73	0.604965685063575	50
SNP_A-8698473	0.06	0.155212120638809	50
SNP_A-8699199	0.01	0.229985707846342	49
SNP_A-8699205	0	0.265506082461216	50
SNP_A-8699240	1	0.843964526439514	49
SNP_A-8699271	0.11	0.293942488367045	50
SNP_A-8699619	0.11	0.286912913715751	50
SNP_A-8699781	0.97	0.791748873870766	50
SNP_A-8700138	0.27	0.342919683032041	50
SNP_A-8700442	1	0.854770792780748	50
SNP_A-8700470	0.82	0.765479598317194	50
SNP_A-8700484	0.03	0.108969003207023	50
SNP_A-8700722	0.295918367346939	0.421779729565118	50
SNP_A-8701443	1	0.834039730693426	49
SNP_A-8701650	0.346938775510204	0.297907008209095	50
SNP_A-8701783	0.224489795918367	0.385840115655911	50
SNP_A-8702386	0.16	0.218138684645956	50
SNP_A-8702463	0	0.16026238656419	50
SNP_A-8702559	0.95	0.880641704847626	50
SNP_A-8703067	0.39	0.406162045603773	50
SNP_A-8703488	0.44	0.507424340333107	50
SNP_A-8703689	0.05	0.233240304779731	50
SNP_A-8703847	0	0.240704174460974	50
SNP_A-8704200	0.15	0.36452304942102	50
SNP_A-8704417	0.16	0.240712256770172	50
SNP_A-8704428	1	0.810281740547335	50
SNP_A-8704450	0.36	0.435422565663403	50
SNP_A-8704515	1	0.886358771590608	50
SNP_A-8704665	0	0.161648400041782	50
SNP_A-8704930	0.693877551020408	0.619702868588421	50
SNP_A-8705589	1	0.781079692452324	50
SNP_A-8705752	1	0.827909997676942	50
SNP_A-8706231	0.65	0.678934262034565	50
SNP_A-8706978	0.78	0.718020609369763	50
SNP_A-8707045	0.91	0.799543846697599	50
SNP_A-8707413	0.02	0.235777510934321	50
SNP_A-8707568	0	0.246065345084269	50
SNP_A-8707683	0.94	0.722603781025527	50
SNP_A-8707876	0.92	0.712098443215714	50
SNP_A-8708073	0	0.143139167318219	50
SNP_A-8708313	0.98	0.764370898670922	50
SNP_A-8708413	0.8	0.706420735593654	50
SNP_A-8708616	0.85	0.711472489154111	50
SNP_A-8708628	0.52	0.544875850494895	50
SNP_A-8708755	0.21	0.284628361965508	50
SNP_A-8709054	0.35	0.365650689467123	50
SNP_A-8709096	1	0.814633395866028	50
SNP_A-8709204	0.98	0.791065821294032	50
SNP_A-8709271	1	0.769383704391406	50
SNP_A-8709336	0.27	0.486894224095224	50
SNP_A-8709387	0.94	0.795680204560476	50
SNP_A-8709425	0.13	0.267348829741124	50
SNP_A-8709426	0.61	0.473005672544004	50
SNP_A-8709595	0.54	0.51811387245479	50
SNP_A-8709945	0.69	0.581677728654537	50
SNP_A-8709985	0.428571428571429	0.485980915652093	50
SNP_A-8710260	0.82	0.721589820265045	50
SNP_A-8710317	0.357142857142857	0.400691279955594	50
SNP_A-8710411	0.08	0.256440533223191	50
SNP_A-8710569	0.49	0.478905798322376	50
SNP_A-8710898	0.67	0.680077933440331	50
SNP_A-8711506	0.95	0.837544861913717	50
SNP_A-8711679	0.54	0.460418152026566	50
SNP_A-8711871	1	0.827461209965899	50
SNP_A-8711984	0.58	0.631978256535027	50
SNP_A-8712202	0.48	0.488976871275665	50
SNP_A-8712300	0.08	0.246012399382845	50
SNP_A-8712538	0.92	0.759772058839386	49
SNP_A-8712671	0.76	0.606746451615991	50
SNP_A-8712841	0.19	0.345980089044584	50
SNP_A-8713420	0	0.117326678021739	50
SNP_A-8713665	0.96	0.821660799355777	50
SNP_A-8714111	0.16	0.263715160838502	50
SNP_A-8714660	0.7	0.68981288587799	50
SNP_A-8714847	0.25	0.323755786737089	50
SNP_A-8715217	0.76	0.576484733064599	50
SNP_A-8715458	0.39	0.341790915207474	50
SNP_A-8715482	0.53	0.47310582411461	50
SNP_A-8715780	0.36	0.349055697609979	50
SNP_A-8715857	0.05	0.187357679891567	50
SNP_A-8716128	0.77	0.714024025291307	50
SNP_A-8716145	0.44	0.523786612498039	50
SNP_A-8716230	0.693877551020408	0.542395365853697	50
SNP_A-8716398	0.01	0.243714827469575	50
SNP_A-8716660	0.35	0.407200909590888	50
SNP_A-8716696	0.59	0.608670221433441	49
SNP_A-8716727	0.02	0.242949855510769	50
SNP_A-8717295	0.68	0.530329690013869	50
SNP_A-8717460	0.17	0.268263481117825	50
SNP_A-8691776	0.65	0.564976487580282	50
SNP_A-8691893	0.33	0.310998748918006	50
SNP_A-8692070	0.5	0.606061490493095	50
SNP_A-8692101	0.23	0.370945160552877	50
SNP_A-8692154	0.36	0.385913478252781	50
SNP_A-8692181	0.34	0.414167986560905	50
SNP_A-8692376	0.530612244897959	0.481262241459899	50
SNP_A-8692379	0.45	0.518947360234428	50
SNP_A-8692464	0	0.318199153089075	50
SNP_A-8692562	0.68	0.544261372314725	50
SNP_A-8692647	0.1	0.249771709892425	50
SNP_A-8692923	0.4	0.415669890536657	50
SNP_A-8692998	0.63	0.489402873151352	50
SNP_A-8693076	0.07	0.213706565641894	50
SNP_A-8693131	0.16	0.271239893304027	50
SNP_A-8693202	0	0.165768088889657	50
SNP_A-8693499	0.17	0.396608367482548	50
SNP_A-8693678	0.04	0.216395465723241	50
SNP_A-8693823	0.04	0.205724443987031	50
SNP_A-8693889	0.26530612244898	0.401884137824666	50
SNP_A-8693954	0	0.210246019842241	50
SNP_A-8693989	0.27	0.362676355698344	50
SNP_A-8693995	0.29	0.346713749814718	50
SNP_A-8694038	0	0.300155315649989	50
SNP_A-8694407	0.87	0.773743764662045	50
SNP_A-8694564	1	0.818768343197732	50
SNP_A-8694593	0.73	0.592113980200995	50
SNP_A-8694600	0.38	0.386992159646729	50
SNP_A-8694642	0.36	0.431579246863335	50
SNP_A-8694659	0	0.207181205481923	50
SNP_A-8694834	0.67	0.56591390548592	50
SNP_A-8694853	0	0.15012748881186	50
SNP_A-8695074	0	0.166156832967813	50
SNP_A-8695129	0.81	0.590190314697223	50
SNP_A-8695414	0.18	0.279418361730911	50
SNP_A-8695444	1	0.846712435805192	50
SNP_A-8695461	0.73	0.686813255941083	50
SNP_A-8695563	0.63	0.643331466431176	50
SNP_A-8695653	0.76	0.745502064702822	50
SNP_A-8695762	0.581632653061224	0.598814166882087	50
SNP_A-8695974	0	0.106140079449032	50
SNP_A-8696001	0.63	0.517184495610923	50
SNP_A-8696004	1	0.85622102150058	50
SNP_A-8696095	0.02	0.216695992074135	49
SNP_A-8696141	0	0.174929668705251	50
SNP_A-8696154	0.95	0.828856592443253	50
SNP_A-8696214	0.29	0.407764105160077	50
SNP_A-8696344	0.82	0.731874834914142	50
SNP_A-8696417	0.755102040816326	0.686758496538044	50
SNP_A-8696439	0.74	0.675615010163607	50
SNP_A-8696533	0.52	0.506036918349275	50
SNP_A-8696554	0.45	0.534970095376419	50
SNP_A-8696642	0.418367346938776	0.562687089591243	50
SNP_A-8696714	0	0.232349204894738	50
SNP_A-8696803	0	0.217393031934234	50
SNP_A-8696923	0.01	0.185250952919355	50
SNP_A-8697290	1	0.854499136587449	50
SNP_A-8697306	0.52	0.56943302670628	50
SNP_A-8697534	0.857142857142857	0.682989636315383	50
SNP_A-8697573	0.06	0.250504741364825	48
SNP_A-8697645	0.87	0.76177691621541	50
SNP_A-8697797	0.27	0.268220510957038	50
SNP_A-8697910	0.27	0.319938795855785	50
SNP_A-8697952	0.9	0.7900368733684	50
SNP_A-8698104	0.4	0.408467025528549	50
SNP_A-8698233	0.81	0.717792177023444	50
SNP_A-8698300	1	0.725504388307367	50
SNP_A-8698377	0.23469387755102	0.402068266113287	50
SNP_A-8698395	0	0.2395787746904	50
SNP_A-8698397	0.41	0.512332335913705	50
SNP_A-8698556	0.31	0.321719425064588	50
SNP_A-8698791	0.9	0.690187926098081	50
SNP_A-8698806	0.43	0.431822261014726	50
SNP_A-8698960	0.74	0.560429491240335	50
SNP_A-8699274	0.93	0.823090971095727	50
SNP_A-8699326	0.02	0.138365354218522	50
SNP_A-8699817	0.19	0.369049324117099	50
SNP_A-8699862	0	0.118783236524362	50
SNP_A-8699941	0.34	0.466179997986264	50
SNP_A-8700002	0.48	0.45174810733053	50
SNP_A-8700227	0.6	0.562506731353324	50
SNP_A-8700900	1	0.826102939158429	50
SNP_A-8700957	0	0.193337022142106	50
SNP_A-8701100	0.68	0.646923470291558	50
SNP_A-8701171	0.8	0.599382127200493	50
SNP_A-8701360	0	0.177997207185577	50
SNP_A-8701429	0.37	0.378851343902486	50
SNP_A-8701539	0.336734693877551	0.410372014753015	50
SNP_A-8701555	0.74	0.615449954403313	50
SNP_A-8701632	0.49	0.585052379211747	50
SNP_A-8701666	0.7	0.691094825593476	50
SNP_A-8701941	0.97	0.866671755267015	50
SNP_A-8702034	0.58	0.464290967648175	50
SNP_A-8702095	0.06	0.282210582627432	50
SNP_A-8702148	0.102040816326531	0.337176530054769	50
SNP_A-8702364	0.94	0.865449794186519	50
SNP_A-8702467	0.89	0.8193882539007	50
SNP_A-8702488	0.54	0.48279492762229	50
SNP_A-8702829	0.06	0.13197877977793	50
SNP_A-8702839	0.7	0.70020379026899	50
SNP_A-8702971	0.38	0.524188560984459	50
SNP_A-8703036	0.86	0.682411007785366	50
SNP_A-8703044	0.76	0.570069356474696	50
SNP_A-8703047	0.65	0.552209887938658	50
SNP_A-8703096	0.93	0.798630049294597	50
SNP_A-8703152	0.112244897959184	0.179182826384519	50
SNP_A-8703218	0.5	0.541291851406835	50
SNP_A-8703332	0.0306122448979592	0.17427523557383	50
SNP_A-8703349	0.11	0.309503257159572	50
SNP_A-8703451	0.887755102040816	0.665070461068089	50
SNP_A-8703820	0	0.111251751320514	50
SNP_A-8703855	0.91	0.781745349044772	50
SNP_A-8704109	0.53	0.589799816624463	50
SNP_A-8704194	0.19	0.304478942937232	50
SNP_A-8704482	0.74	0.60971735305258	50
SNP_A-8704739	0.42	0.408713784762823	50
SNP_A-8704804	0.94	0.858080270322653	50
SNP_A-8704868	1	0.840683551316363	50
SNP_A-8704881	0.28	0.383246756273489	50
SNP_A-8704963	0.13	0.268899306236287	50
SNP_A-8705028	0.26	0.356870258561622	50
SNP_A-8705038	1	0.73503651400927	50
SNP_A-8705269	0.99	0.803847471059316	50
SNP_A-8705312	0.26	0.413914857365892	50
SNP_A-8705458	0.64	0.511577722932688	50
SNP_A-8705475	0.23469387755102	0.403331338141531	50
SNP_A-8705540	0.99	0.833947951298454	50
SNP_A-8705614	0	0.184061295221196	50
SNP_A-8705620	0	0.166336529295769	50
SNP_A-8705815	0.22	0.458931166802175	50
SNP_A-8705961	0.63	0.539141838424453	50
SNP_A-8706075	0.19	0.278099922845578	50
SNP_A-8706154	0.73	0.678545329403253	50
SNP_A-8706252	0.01	0.207860520047923	50
SNP_A-8706474	0.04	0.218199502410169	50
SNP_A-8706495	0.791666666666667	0.665819923121587	50
SNP_A-8706813	0.38	0.462454546818046	50
SNP_A-8706912	0.3	0.423591671830686	50
SNP_A-8707198	1	0.842244150676169	50
SNP_A-8707375	0.4	0.401995370302832	50
SNP_A-8707455	0.918367346938776	0.77799016490213	50
SNP_A-8707593	0.85	0.740598098433383	50
SNP_A-8707888	0	0.281299623240027	50
SNP_A-8707890	0.03	0.106899573078175	50
SNP_A-8708018	0.13265306122449	0.262278474529795	50
SNP_A-8708111	0.86	0.754970357039492	48
SNP_A-8708134	0.8	0.723224186236031	50
SNP_A-8708247	0.34	0.310055273302181	50
SNP_A-8708366	0.95	0.719833360047399	50
SNP_A-8708517	0.01	0.20399059386212	50
SNP_A-8708529	0.93	0.728156076051438	50
SNP_A-8708613	0.82	0.674211883915283	50
SNP_A-8708694	1	0.834837104588902	50
SNP_A-8708836	0.91	0.69811620322906	50
SNP_A-8708994	0.96	0.715428254989424	50
SNP_A-8709044	0.78	0.603878237211292	50
SNP_A-8709289	0.98	0.89237208332664	50
SNP_A-8709478	0.244897959183673	0.349769113692949	50
SNP_A-8709512	0.02	0.127482329717378	50
SNP_A-8709623	0.61	0.542228584846366	50
SNP_A-8709707	0.153061224489796	0.215394960958808	50
SNP_A-8709785	0.86734693877551	0.769638897593333	50
SNP_A-8709946	0.41	0.42839291105701	50
SNP_A-8710002	0.44	0.422191455247306	50
SNP_A-8710047	0.561224489795918	0.487797272588949	50
SNP_A-8710263	0.275510204081633	0.461281252960362	50
SNP_A-8710393	0.13	0.239082614619551	50
SNP_A-8710412	0.31	0.400933436244771	50
SNP_A-8710441	1	0.875516591672557	50
SNP_A-8710458	0.48	0.537287051516802	50
SNP_A-8710463	0.76	0.646936499925836	50
SNP_A-8710516	0.836734693877551	0.723707381544856	50
SNP_A-8710676	0.61	0.6036246922404	50
SNP_A-8710679	0.53	0.562398283836163	50
SNP_A-8711057	0.83	0.757026628523129	50
SNP_A-8711241	0.51	0.540070901385637	50
SNP_A-8711498	0.52	0.54959106674404	50
SNP_A-8711840	0.7	0.552688763000895	50
SNP_A-8711967	1	0.809549707948688	50
SNP_A-8712130	0.56	0.586636792980737	50
SNP_A-8712177	0.0918367346938776	0.296040267495444	50
SNP_A-8712281	0.16	0.359985136568419	50
SNP_A-8712491	0.91	0.671625685657439	50
SNP_A-8712567	0.51	0.454084321953624	50
SNP_A-8712611	0.94	0.748793621768964	50
SNP_A-8712761	0.52	0.578888966932133	50
SNP_A-8712800	0.09	0.182743913051778	50
SNP_A-8712836	0.02	0.173239950766387	50
SNP_A-8712837	0.571428571428571	0.561838091602488	50
SNP_A-8712861	0.91	0.522093654177928	49
SNP_A-8712876	0.63	0.62318798803907	50
SNP_A-8713113	0.59	0.552201303062148	50
SNP_A-8713249	0.79	0.676220269098506	50
SNP_A-8713295	0.34	0.396886207287064	50
SNP_A-8713306	0.47	0.467412000098898	50
SNP_A-8713445	0.08	0.199336732121478	50
SNP_A-8713452	0.8	0.740592832877545	50
SNP_A-8713550	0.92	0.761851108261524	50
SNP_A-8713653	0.94	0.710311294142631	50
SNP_A-8713789	0	0.0911380229047662	50
SNP_A-8713852	0.47	0.48395029491162	50
SNP_A-8713978	0.36	0.409610951887947	50
SNP_A-8714122	0.5	0.412767122315444	50
SNP_A-8714134	0	0.149579934215518	50
SNP_A-8714144	0.03	0.341026747411809	50
SNP_A-8714294	0.01	0.210770479761274	50
SNP_A-8714380	0.75	0.64152644073302	50
SNP_A-8714383	0.27	0.380351510092235	50
SNP_A-8714390	0.91	0.863907157909851	50
SNP_A-8714406	0.44	0.521084752682826	50
SNP_A-8714435	0.73	0.686879871275988	50
SNP_A-8714575	0.06	0.190871676442079	50
SNP_A-8714729	0.78	0.667050044136479	50
SNP_A-8714738	0.8	0.653965885300638	50
SNP_A-8714742	1	0.889336643457453	50
SNP_A-8714786	1	0.830010199025771	50
SNP_A-8714813	0	0.167601018163211	50
SNP_A-8715126	0.19	0.328175509734506	50
SNP_A-8715162	1	0.822566451441675	50
SNP_A-8715481	0.33	0.430596632659996	50
SNP_A-8715493	0.28	0.386483991769896	50
SNP_A-8715528	0.06	0.204709884081268	50
SNP_A-8715563	0.622448979591837	0.617519280502871	50
SNP_A-8715589	0.44	0.461953853766532	50
SNP_A-8715728	0.06	0.190007353518877	50
SNP_A-8715947	0	0.226413562914219	50
SNP_A-8715973	0.07	0.191414644715011	50
SNP_A-8716274	0.469387755102041	0.56252034087767	50
SNP_A-8716455	0.55	0.578246201490835	50
SNP_A-8716830	1	0.884281051862035	50
SNP_A-8716883	0.01	0.100325602239211	50
SNP_A-8717002	0.89	0.664731063910931	50
SNP_A-8717030	1	0.900199911706859	50
SNP_A-8717101	1	0.758409954173075	49
[truncated: 904,571 more rows]
