# Supplementary material for: Comparison of genotyping using pooled DNA samples (allelotyping) and individual genotyping using the affymetrix genome-wide human SNP array 6.0
Source: BMC Genomics. 2013 Jul 26;14:506. doi: 10.1186/1471-2164-14-506 (PMC3727995; doi:10.1186/1471-2164-14-506)
Supplement: Additional file 3 — PPC correction values. Table of the correction values used for the PPC correction of the subset of 10,000 SNPs with MAFs > 1%. For each SNP (Probeset) the columns b0, b1, b2 and Rsq denote the intercept, the effect of the RAS value, the effect of the squared RAS value and the R2 value of the PPC regression model, respectively, whereas n number of samples were included in the regression. [file 1471-2164-14-506-S3.txt]

Probeset	b0	b1	b2	n	Rsq
SNP_A-1780329	-0.245771851351602	1.13226742938852	0.566277417406457	4052	0.96106430178963
SNP_A-1780335	-0.293429615271357	1.68046332414339	-0.17684642007147	4052	0.966988869026795
SNP_A-1780373	-0.238494065808945	1.89124908199651	-0.544295760697462	4052	0.975753906316595
SNP_A-1780374	-0.250648388702364	1.61760867941057	-0.115937683229581	4052	0.974934498740373
SNP_A-1780379	-0.0905910762926477	0.206848674487878	1.13312402208566	4052	0.97926483015766
SNP_A-1780419	-0.536436095725036	3.20030401096601	-1.62821783370261	4052	0.977608861875169
SNP_A-1780426	-0.185778989190182	1.34667105239958	0.0884625309630264	4052	0.963394885822167
SNP_A-1780432	-0.183106764545009	1.68482596137630	-0.317630215995265	4052	0.989990728408724
SNP_A-1780436	-0.255119306067191	1.36936460121489	0.0891736725726204	4052	0.98335780594681
SNP_A-1780437	-0.125162679774469	0.46279503670217	1.01794391802386	4052	0.981389707876518
SNP_A-1780441	-0.243306836303908	1.25362616106336	0.296726894906515	4052	0.965967660796395
SNP_A-1780453	-0.211775668535043	1.48642628866067	-0.0881365992799385	4052	0.983223438073085
SNP_A-1780457	-0.237164825635274	1.53750946851313	-0.0447888880793217	4052	0.97762913988212
SNP_A-1780458	-0.470830248570491	2.70578645153287	-1.07735390051808	4052	0.97851348210303
SNP_A-1780463	-0.168783771637328	1.11355074935669	0.266076581613682	4052	0.976390293128012
SNP_A-1780477	-0.361092703889578	1.67800265523434	-0.0952155562434527	4052	0.936763330661907
SNP_A-1780478	-1.05043169337418	4.28973152898187	-2.19784619636841	4052	0.934765961892714
SNP_A-1780491	0.0578055856512568	-0.87229721180235	2.70809704227671	4052	0.965633393563183
SNP_A-1780495	-0.379947038929357	2.55122034448113	-0.889887739817733	4052	0.965475105594465
SNP_A-1780541	0.0438173646833555	-0.802864083372685	3.26793742745437	4052	0.938327581747028
SNP_A-1780551	-0.199371903216052	1.13416386074893	0.77967069544423	4052	0.914171749105975
SNP_A-1780553	-0.213396138969040	1.18443944190691	0.340324802472248	4052	0.973707200346437
SNP_A-1780558	-0.24178476154894	2.17118651217067	-0.831871872352845	4052	0.9817853685211
SNP_A-1780566	-1.38572597146941	4.32661458601134	-1.8377850119972	4052	0.942970156610108
SNP_A-1780570	-1.34450867918030	4.61360940037031	-2.18184978058630	4052	0.882933095734184
SNP_A-1780574	-0.123453561131354	0.138350755378747	1.67258607469494	4052	0.946498334985442
SNP_A-1780575	-0.366356501286457	1.23633308016318	0.396651493709021	4052	0.956046403265979
SNP_A-1780586	-0.128273155709431	0.618883585400679	0.757263899511437	4052	0.979864360419787
SNP_A-1780617	-0.254322924432042	1.18490781274962	0.271793134904185	4052	0.97517349267726
SNP_A-1780623	-0.178098366943583	1.1562558052757	0.300304101726689	4052	0.976767602324182
SNP_A-1780646	-0.210523730134086	0.828432879991585	0.744857919951581	4052	0.963541684759143
SNP_A-1780661	-0.220929188389117	1.14752254445810	0.369195143914022	4052	0.970158988572645
SNP_A-1780675	-0.330731926367254	1.46699842858066	0.410611574149589	4052	0.937975219625078
SNP_A-1780678	-0.270140264576405	1.91021739930416	-0.368791053288474	4052	0.976464271835038
SNP_A-1780687	-0.161868075292567	0.940989070877095	0.520570988687121	4052	0.97250021091656
SNP_A-1780693	-0.325845170270325	2.81443661280264	-1.45406894073433	4052	0.980050410987119
SNP_A-1780699	-0.254751661206467	1.7574534697742	-0.309407150519009	4052	0.980397400759486
SNP_A-1780701	-0.184944590616632	1.09057808609331	0.288972752383420	4052	0.981435666612117
SNP_A-1780719	-0.162224196100317	1.12206375439200	0.150028283907296	4052	0.987381070460583
SNP_A-1780723	-0.202559903439689	1.16868866034480	0.222778520846594	4052	0.975214978892446
SNP_A-1780731	-0.206083067861279	1.16613616902650	0.538229552528833	4052	0.973626791534525
SNP_A-1780737	-0.175290566937278	0.626238550092718	1.02243125048364	4052	0.975388199671729
SNP_A-1780743	-0.200908544651534	1.28046612533786	0.109982888209031	4052	0.986150421938923
SNP_A-1780755	-0.179737625181391	1.42679094189625	-0.101889388977564	4052	0.965562730033894
SNP_A-1780756	-0.232134000911086	1.18881366043825	0.320481199641324	4052	0.958331937807938
SNP_A-1780781	-0.519318672547704	3.02538105712098	-1.43500935462796	4052	0.97760091861467
SNP_A-1780790	-0.21294040251128	1.44653317962011	-0.0429700667830553	4052	0.979472864682248
SNP_A-1780811	-0.145092927150190	1.01243796265612	0.338356743065131	4052	0.982754222102564
SNP_A-1780813	-0.881288743963335	3.6079881652568	-1.63876070044862	4052	0.937472878658691
SNP_A-1780817	-0.24423567589675	1.19898963398261	0.505867658704928	4052	0.974695836779042
SNP_A-1780818	-0.172249118750416	0.810664789902433	1.02967391675204	4052	0.941596330550865
SNP_A-1780825	-0.593059559280898	3.02457725365894	-1.30727324918741	4052	0.961032657486933
SNP_A-1780830	-0.00125315715381859	-0.583073232616082	2.74852697466969	4052	0.926058255955663
SNP_A-1780846	-0.226381109632402	1.50410801340509	-0.14896805970463	4052	0.986058597836869
SNP_A-1780850	-0.155131418026597	0.767786758366517	0.745237022208364	4052	0.974122874435757
SNP_A-1780854	-0.241769082268156	1.27793369947375	0.270278524239756	4052	0.960685912882693
SNP_A-1780860	-0.152860070820839	0.587013710512713	0.852132893874919	4052	0.978308402887774
SNP_A-1780879	-0.331153754125036	2.94280515250597	-1.57943421366134	4052	0.964091450916596
SNP_A-1780899	-0.42436510645266	2.15782554002822	-0.608533849294979	4052	0.983948421463711
SNP_A-1780900	-0.289150708736435	1.84412617875256	-0.312053703510728	4052	0.974472992080622
SNP_A-1780907	-0.29560373955109	1.71567711952647	0.0173246832519353	4052	0.975373061487342
SNP_A-1780938	-0.864981627109592	3.81380338141401	-1.85797787660058	4052	0.9117077927703
SNP_A-1780950	-0.143430394417771	1.09003447856179	0.297300263396877	4052	0.987568225560893
SNP_A-1780957	-0.391165126336004	2.89503238812673	-1.41943356836970	4052	0.974162059387475
SNP_A-1780961	-0.205872127630303	1.08000363204215	0.377560517443892	4052	0.974270236757821
SNP_A-1780964	-0.231423865682036	1.26871881963974	0.495458767156932	4052	0.92414803629115
SNP_A-1780984	-0.143159137016960	0.668482205996936	0.811163478816594	4052	0.970518736195382
SNP_A-1780999	-0.161977850212834	0.833767380939156	0.67282008142344	4052	0.976864120958808
SNP_A-1781006	-0.968716491766414	3.36233046856452	-1.18135895196316	4052	0.927494329348092
SNP_A-1781009	-0.154782661152901	1.15060294982419	0.205438900768406	4052	0.98571550905654
SNP_A-1781019	-0.359754914910363	1.54567155697571	0.0294471070540911	4052	0.975912049268067
SNP_A-1781031	-0.169469536822236	1.42960374256830	-0.0941750870071952	4052	0.98090919601251
SNP_A-1781037	-0.573737478890161	2.25566301336785	-0.409452782766084	4052	0.963316821382518
SNP_A-1781044	-1.25694791699817	4.90234501043517	-2.62734211349538	4052	0.91499860877974
SNP_A-1781052	-0.283340100754968	1.83450347182672	-0.279008287247203	4052	0.984272159046301
SNP_A-1781066	-0.35790169382966	1.93081112517322	-0.408541001031879	4052	0.98729379190773
SNP_A-1781067	0.0479283257194346	-0.862711233327665	3.13529742877535	4052	0.941226286577083
SNP_A-1781081	-0.127623891652052	0.804114549433214	0.652593176545892	4052	0.98099282919408
SNP_A-1781082	-0.229560688646103	0.98622240804335	0.572311336886602	4052	0.98228384070018
SNP_A-1781099	-2.21319618250794	7.62776996904186	-4.51411867311798	4052	0.934446668810394
SNP_A-1781119	-0.282445337592553	1.24262797017115	0.261551412368294	4052	0.979803036130374
SNP_A-1781130	-0.233503705846897	1.14486685022961	0.254550838547980	4052	0.98962673720178
SNP_A-1781131	-0.142244005435484	0.397094641648217	1.19492300727500	4052	0.983231037431086
SNP_A-1781162	-0.592185085535809	2.39593427619658	-0.269171171860541	4052	0.949875057985817
SNP_A-1781163	-0.111264902538739	0.668223031291935	0.589518591813766	4052	0.98790154702285
SNP_A-1781166	-0.234624921467284	0.973774471423645	0.502394174881252	4052	0.975619448253128
SNP_A-1781177	-0.283669157852493	2.01133480965999	-0.528244633404535	4052	0.975723498661977
SNP_A-1781187	-0.534477275234303	2.58604579088093	-0.919973530444807	4052	0.981686464296204
SNP_A-1781214	-0.199181045540880	1.23482626451507	0.186989555577022	4052	0.976742922807748
SNP_A-1781217	-0.129758572030217	0.597755112206887	0.80754210665314	4052	0.977709132730076
SNP_A-1781223	-0.161001637300533	1.18936070588859	0.190315707657478	4052	0.987253404491157
SNP_A-1781227	-0.325680694795842	1.77323040534344	-0.0602172430576232	4052	0.97311931814447
SNP_A-1781236	-0.384227496247243	2.26229886716579	-0.773808914107937	4052	0.986169647038567
SNP_A-1781246	-0.245606839040857	1.06283162912154	0.479009358681205	4052	0.970600717890525
SNP_A-1781267	-0.0324214087694528	-0.215238789473377	1.75977877165655	4052	0.983375867710253
SNP_A-1781273	-0.393231333822201	2.18457741644858	-0.580262301334056	4052	0.97683579441579
SNP_A-1781308	-0.495123818921154	2.08472604899574	-0.251555544273638	4052	0.91944946374795
SNP_A-1781320	-0.339398969265819	2.00497421408980	-0.265627657610431	4052	0.97064731255527
SNP_A-1781327	-0.363349577952726	2.25447808372890	-0.77488920824015	4052	0.977899197319434
SNP_A-1781329	-0.196312842853993	1.07693110037481	0.430843839185795	4052	0.974207843690515
SNP_A-1781333	-0.42990025591606	2.23439692928109	-0.553109329344048	4052	0.969441287715796
SNP_A-1781335	-0.830772851342725	3.99731317574185	-2.14776027398805	4052	0.948001382572204
SNP_A-1781344	-0.00406859436049105	-0.538931696210898	3.1903698858699	4052	0.928944063266784
SNP_A-1781360	-0.181854187891385	1.067075591519	0.411160306476791	4052	0.980852240688281
SNP_A-1781373	-0.229605237547909	1.60272501460007	-0.068113987312283	4052	0.941000773326848
SNP_A-1781401	-0.199564037193258	1.14196229243201	0.426925654830308	4052	0.978324583622168
SNP_A-1781419	-0.185155078972484	1.32626194121343	0.103149967126796	4052	0.984506364654313
SNP_A-1781437	-0.242570493460542	1.30500760391368	0.181775697823495	4052	0.980952208225648
SNP_A-1781450	-0.164934659685852	0.566517349118064	1.01726613701538	4052	0.96609458346387
SNP_A-1781473	-0.425801064027458	2.06615686774655	-0.406663917756855	4052	0.963199520126409
SNP_A-1781484	-0.643185175551895	3.12608911342683	-1.32659803328869	4052	0.95934064881555
SNP_A-1781487	-0.874054869979716	3.38530823107783	-1.31476186028712	4052	0.974329515119913
SNP_A-1781493	-0.303555921018785	1.79158674019411	-0.194279772477675	4052	0.967905018852904
SNP_A-1781494	-1.84011048996171	6.88801727528582	-4.16265975575754	4052	0.91114650575773
SNP_A-1781509	-1.07739650149283	5.12457018624656	-3.1552642695161	4052	0.967304343498537
SNP_A-1781512	-0.325238780789731	1.8179634416744	-0.0702228938853658	4052	0.913781490701164
SNP_A-1781514	-0.173064734749935	0.236763167420664	1.43257010986119	4052	0.96408299636933
SNP_A-1781521	-0.309800599579698	1.96931881202639	-0.574594528321496	4052	0.98312829843095
SNP_A-1781540	-0.447415456251448	2.52873599464827	-0.909659131978924	4052	0.97478578331859
SNP_A-1781550	-0.151757417873056	1.21188365677049	0.118218465469591	4052	0.98583709286593
SNP_A-1781561	-0.314306111147245	1.31760659875585	0.292663195510978	4052	0.977878852415194
SNP_A-1781564	-0.237697903905483	1.25540089991383	0.245154985283414	4052	0.94614594162557
SNP_A-1781571	-0.263583052462374	1.75098749126758	-0.343536553246642	4052	0.981753714378384
SNP_A-1781582	-0.379614894589	1.77040994560375	-0.238269871033698	4052	0.940247800690582
SNP_A-1781592	-0.083715914173899	0.139806945488449	1.21288503599024	4052	0.97854455510407
SNP_A-1781596	-0.122750585534874	0.715106956928107	0.606288331036836	4052	0.975861765865755
SNP_A-1781599	-0.373368488305032	2.07422438077362	-0.55698210938138	4052	0.962155166613977
SNP_A-1781606	-0.147046000247033	0.781218428304842	0.961226376873256	4052	0.973457638025553
SNP_A-1781609	-0.175900062400351	1.63953254533604	-0.249935893035467	4052	0.97402980229358
SNP_A-1781610	0.0227838627230572	-0.567544896345279	2.38538369475503	4052	0.96101575134463
SNP_A-1781624	-0.341652479748523	2.44273554918949	-0.98678081345998	4052	0.984844797094667
SNP_A-1781634	-0.356370342649758	1.24911265053734	0.718222653177184	4052	0.95549723403937
SNP_A-1781636	-0.114366873965893	0.645493416064479	0.838775236057053	4052	0.988151312693478
SNP_A-1781644	-0.129294763722916	0.288540875433742	1.30926023728808	4052	0.975800045051416
SNP_A-1781648	-1.07434964071756	4.85976939336061	-2.82122459631676	4052	0.948660170760771
SNP_A-1781661	-0.0457725660754521	-0.020008082741291	1.92587504216853	4052	0.945535939540099
SNP_A-1781700	-0.216288739711945	1.58420774439455	-0.163555568505614	4052	0.975565642096818
SNP_A-1781714	-0.114498292288601	0.406570005861520	1.48632510893992	4052	0.940741170316613
SNP_A-1781728	-0.245112059555569	1.42857143291565	-0.00737231829018231	4052	0.980222866754524
SNP_A-1781751	-0.363096741402733	2.01109294733978	-0.477069150117133	4052	0.97290730998789
SNP_A-1781759	-0.144989381412814	0.876945573338002	0.563826361146945	4052	0.969041772736421
SNP_A-1781767	0.031502012813387	-0.749822868323782	4.145976205355	4052	0.97024419187118
SNP_A-1781778	-0.272889237653184	1.71179867497619	-0.264567172626393	4052	0.98073681641719
SNP_A-1781811	-1.96404517437018	6.37121496925251	-3.40332296441263	4052	0.93535138002416
SNP_A-1781813	-0.412243853317285	2.14715508112347	-0.445059019626189	4052	0.961621045822135
SNP_A-1781815	-0.0842403809008569	0.327858984997952	1.07751778596366	4052	0.983856647230218
SNP_A-1781825	-0.166841413955384	1.32894713147397	-0.030807154155461	4052	0.989897957793667
SNP_A-1781835	-0.204525726415462	0.815678893028787	0.659997174246563	4052	0.952184726249387
SNP_A-1781838	-0.173255847904079	1.12815510580531	0.293446237314425	4052	0.98738511842246
SNP_A-1781846	-0.121533160018927	0.679905379632132	0.665268571332179	4052	0.98553166975599
SNP_A-1781847	-0.117567043711294	0.706319736375638	0.940708402746469	4052	0.973136397144948
SNP_A-1781860	-0.155557546551327	0.913683441901497	0.67924341078376	4052	0.974077471984135
SNP_A-1781875	-0.265980858226856	1.49946126980515	-0.0140164876447168	4052	0.974093467405342
SNP_A-1781877	-0.830843687787639	4.26519828688273	-2.47432163975882	4052	0.945319012175598
SNP_A-1781888	-0.144288263300906	0.206178546023267	1.35142765404352	4052	0.933501659433453
SNP_A-1781903	-0.179178620260857	1.15230184406297	0.281902608459639	4052	0.98325302729884
SNP_A-1781904	-0.176409710461823	1.48097440519993	-0.0434775431461199	4052	0.984937834272345
SNP_A-1781917	-0.262969013937967	1.29146328814413	0.204467109778937	4052	0.97678098452318
SNP_A-1781924	-0.0526476892104646	-0.0557722469470183	1.46858094440845	4052	0.977772118177917
SNP_A-1781936	-0.300472917113861	2.15255967852834	-0.687004632994509	4052	0.981993904672772
SNP_A-1781941	0.0127925888861553	-0.419434334215451	2.36406170075239	4052	0.975012371555622
SNP_A-1781962	-0.191652737686993	1.19136000988281	0.129566105355088	4052	0.986843944268746
SNP_A-1781967	-0.77077681146574	2.72273979556164	-0.745055473813224	4052	0.958889679124549
SNP_A-1781974	-0.276528787680623	1.14323471952004	0.376796978181069	4052	0.975611190194087
SNP_A-1781986	-1.38700470059525	4.6919285555018	-2.21822368322541	4052	0.897675909872192
SNP_A-1782038	-0.282567974089711	1.49864142574086	0.259975789150500	4052	0.919248671728896
SNP_A-1782053	-0.41932106381644	1.71579000487321	-0.0889016981894482	4052	0.977287020475632
SNP_A-1782061	-0.158082796820787	1.41941164001308	-0.0830304717081955	4052	0.983559559665611
SNP_A-1782074	-0.292451412135819	1.92030705916976	-0.441769783364336	4052	0.962020407781738
SNP_A-1782078	-0.352394686739082	2.37277070594842	-0.884127477591433	4052	0.97320972240673
SNP_A-1782079	0.0595716767760872	-0.786105758426122	2.34678654983831	4052	0.955882893045763
SNP_A-1782081	-0.105337739616142	0.396821254574502	1.09137777062575	4052	0.969814793133676
SNP_A-1782097	-0.210715125183908	1.38237061324542	0.0563226646114348	4052	0.982298107805113
SNP_A-1782100	-0.158413129749771	1.19229102278993	0.351441681891128	4052	0.984634760409941
SNP_A-1782104	-0.357485716453898	1.50846741688931	0.278198662495810	4052	0.944153147437403
SNP_A-1782130	-0.42810442885367	1.69708899494147	0.100997916551263	4052	0.976772226743192
SNP_A-1782139	-0.344720248138376	2.28086666335847	-0.81240436280357	4052	0.981897878319695
SNP_A-1782143	-0.353170889506064	2.42544760879259	-0.973253175655278	4052	0.986102640728944
SNP_A-1782145	-0.231334018533819	1.38934329969413	0.0230575723824939	4052	0.983193774738546
SNP_A-1782153	-1.01377020238613	4.31499994931181	-2.21880332651360	4052	0.94840129577095
SNP_A-1782157	-0.277765273255556	1.87070411877633	-0.285146632461567	4052	0.955875054129853
SNP_A-1782166	-0.317071112439084	1.37042479933251	0.278448282092132	4052	0.967389645298125
SNP_A-1782174	-0.133626593521866	0.469145073536101	1.06129611270487	4052	0.971203695736217
SNP_A-1782179	-0.49454481408068	2.59613416943226	-0.897769253397968	4052	0.971784243982837
SNP_A-1782181	-0.54181208719632	3.30700390749501	-1.67874461186585	4052	0.975028261582226
SNP_A-1782185	-0.414624405328368	2.12915562089607	-0.535252555715711	4052	0.962824564217405
SNP_A-1782189	-0.279459836179465	2.38923560949546	-0.99423221299777	4052	0.985337127145274
SNP_A-1782195	-0.74244173405595	3.00824971283723	-1.02324718556842	4052	0.936920989975711
SNP_A-1782197	-0.0643329376063009	0.0735284958478506	1.48527349363419	4052	0.970658259287825
SNP_A-1782200	-0.207593427574115	1.55076618104192	-0.0926246519848527	4052	0.982427477326645
SNP_A-1782211	-0.0449416751363547	-0.153753470890366	1.56676738303018	4052	0.973970940384867
SNP_A-1782228	0.0487273850425641	-0.790219302759807	2.68822680013132	4052	0.970880053978106
SNP_A-1782241	-0.199747033191106	1.67602071202091	-0.239034612709769	4052	0.983555773891337
SNP_A-1782246	0.0535217281171175	-0.90825621780656	3.03807875605560	4052	0.938363693987257
SNP_A-1782250	-0.120858250806589	0.650004239824477	1.19057474147856	4052	0.930451283270559
SNP_A-1782256	-0.258220422235938	1.6061873463262	-0.140957275450096	4052	0.9767286738559
SNP_A-1782264	-0.00355343072921155	-0.522256944846352	2.86276150036896	4052	0.940923264242773
SNP_A-1782276	-0.378498509295551	2.2750178253001	-0.719684595739456	4052	0.982288684760045
SNP_A-1782288	-0.399760922079298	1.33142753673271	0.323436980671734	4052	0.971629794214092
SNP_A-1782306	-0.0683741643565644	-0.191069498976530	1.82752624348401	4052	0.963445884035344
SNP_A-1782308	-0.196426715295315	1.58956356640143	-0.202089095840645	4052	0.98294727550701
SNP_A-1782319	-0.193553140735282	0.981642585533	0.638380888159062	4052	0.953257286376655
SNP_A-1782324	-0.386401863000388	2.30227362412941	-0.670579050670658	4052	0.949590156165473
SNP_A-1782327	-0.140563057300033	0.374439207143705	1.20071907646211	4052	0.963655389805735
SNP_A-1782339	-0.237584247214723	1.28541941630287	0.277111872868114	4052	0.97244124380988
SNP_A-1782356	-0.182674280732076	0.77635477796986	0.972562290049898	4052	0.973849510904375
SNP_A-1782369	-0.140679613496887	0.654610625457865	1.11946014015518	4052	0.936292805948798
SNP_A-1782375	0.0275933981748453	-0.56831634393232	2.50885268879745	4052	0.960595135038843
SNP_A-1782376	-0.171633468573697	0.4222720487477	1.29920493138572	4052	0.960192663063068
SNP_A-1782377	-0.288662009777021	1.26081501119686	0.298465946008663	4052	0.975169849422866
SNP_A-1782380	-0.192218883524876	1.44468649160203	-0.0293095497746782	4052	0.973578433876553
SNP_A-1782381	-0.235221149681319	1.54598238590677	-0.0878831166638847	4052	0.976308971128864
SNP_A-1782400	-1.00239985584287	4.2118820654295	-2.16727191958168	4052	0.932868049276102
SNP_A-1782406	-0.220545223273863	1.27510441998235	0.410776927014336	4052	0.956823664236297
SNP_A-1782408	-1.11670778120291	4.96560173877807	-2.88954768663982	4052	0.95848417185243
SNP_A-1782410	-0.227843553848313	1.54321975899795	-0.0781212611046678	4052	0.98339244402755
SNP_A-1782423	-0.226937813607517	2.16525850288177	-0.82442360196738	4052	0.97647476055885
SNP_A-1782425	-0.221102534359487	1.24027458747258	0.198720734826257	4052	0.986461476156737
SNP_A-1782451	-0.357289828567811	2.40164440731512	-0.925325588395815	4052	0.937328310941622
SNP_A-1782458	-0.196366251768949	1.38667102255431	-0.0582011554194902	4052	0.98190264414776
SNP_A-1782470	-0.286802694774472	1.83015711818029	-0.269351727211591	4052	0.977093385247466
SNP_A-1782493	-0.193107737359701	1.62713865905256	-0.163719172589044	4052	0.96894966237980
SNP_A-1782527	-0.394650667540406	1.93760021673168	-0.165429887170922	4052	0.97243487699877
SNP_A-1782528	0.0808328844556257	-1.17456164160004	3.93964332790362	4052	0.927352965954274
SNP_A-1782529	-0.203017972611286	1.51047282476419	-0.167751518543198	4052	0.979946514850437
SNP_A-1782538	-0.444517386978281	2.96473035247098	-1.46917342462939	4052	0.983924789545746
SNP_A-1782543	-0.230039852760723	2.01923447806982	-0.62291181790638	4052	0.987093563149336
SNP_A-1782548	-0.260244624660637	1.39007992610374	0.351341163119823	4052	0.971618560662103
SNP_A-1782555	-0.284339234427769	1.65694064459589	-0.166385416036391	4052	0.980496630534136
SNP_A-1782559	-0.337408754376051	1.74887724921089	-0.274935524401038	4052	0.981317186655363
SNP_A-1782560	-0.203595376603218	2.16882851315324	-0.647406193356184	4052	0.952351237166904
SNP_A-1782603	0.137254397122722	-1.49309888635116	3.93751396921407	4052	0.950022295493247
SNP_A-1782607	-0.282196269087556	2.17463276879365	-0.781712198789732	4052	0.982760058853343
SNP_A-1782609	-0.214050549621939	1.61729073367943	-0.131742545873288	4052	0.979115598659998
SNP_A-1782619	-0.4477985488	1.92975997302637	-0.307150035666446	4052	0.983232691732802
SNP_A-1782650	-0.3462885406028	1.39029885458118	0.285524256145207	4052	0.95419283808288
SNP_A-1782670	-0.130287245030803	0.701380254410243	0.639383784006901	4052	0.976787986665571
SNP_A-1782678	-0.433682979458394	1.69167483214559	-0.0183900317941645	4052	0.96204156964059
SNP_A-1782700	-0.181343886868331	1.00696856810239	0.47879920580545	4052	0.971473948450628
SNP_A-1782706	-0.250444517214796	2.23009319787977	-0.93347913963327	4052	0.97996393151397
SNP_A-1782709	-1.65538212704953	5.4792062650854	-2.78183932194607	4052	0.955791687611365
SNP_A-1782712	-0.156719672153280	0.89629039736103	0.621968183519082	4052	0.975100175465212
SNP_A-1782731	0.0655482655441799	-0.738232306975234	1.94267898033754	4052	0.96676690032877
SNP_A-1782753	-0.214085294259506	0.76081788969268	0.829485134505575	4052	0.953150478029785
SNP_A-1782760	-0.71978759403036	3.12186175480051	-1.19588961766651	4052	0.981014768094596
SNP_A-1782768	-0.25172531827498	1.62470059633907	-0.227478408501224	4052	0.979476127590251
SNP_A-1782769	-0.204649998240174	0.563204630960391	1.01521645613369	4052	0.97829661891106
SNP_A-1782780	-0.00343524586024892	-0.348916213957523	2.44119566774479	4052	0.947104903423878
SNP_A-1782785	-0.0739068381258392	0.361333762264573	0.875674312950878	4052	0.986046402856922
SNP_A-1782806	-0.211695198810819	1.63740721898757	-0.0918519997320517	4052	0.97903705681128
SNP_A-1782810	-0.110862050109673	0.983904444265715	0.340432158253776	4052	0.988959189419096
SNP_A-1782813	-0.240696964183918	1.39281663540486	0.0320774141793207	4052	0.965891563344417
SNP_A-1782814	-0.370181943400058	1.64511481760667	-0.0795489541204606	4052	0.949431510413743
SNP_A-1782815	-0.163483434323178	0.946166539264295	0.50150495973286	4052	0.980985553505865
SNP_A-1782887	-0.0674133599824415	0.131036930969033	1.74798765591008	4052	0.929551798461282
SNP_A-1782888	-1.71918632007702	6.33340180578782	-3.67079437751912	4052	0.95598773111921
SNP_A-1782893	0.0298770103002065	-0.907323885483357	3.04052652064716	4052	0.915000310454029
SNP_A-1782901	-0.108817800119142	1.24113686583997	0.0461391986194108	4052	0.990861924131984
SNP_A-1782904	-0.0991362120110477	0.834255043179923	0.498296145800663	4052	0.987185992228617
SNP_A-1782919	-0.342904081865996	1.95117425239392	-0.418613309551169	4052	0.982800357936088
SNP_A-1782923	-0.236367197116814	0.919635068793169	0.993193513669585	4052	0.914639506861508
SNP_A-1782925	-0.192446359084169	0.832439185753146	0.586057651151951	4052	0.983836790248527
SNP_A-1782941	-0.168146325713273	2.00187848534961	-0.702021472467678	4052	0.988852152547756
SNP_A-1782953	-0.562548207408656	2.82956082902364	-1.15624454395528	4052	0.966758006620526
SNP_A-1782975	-0.109591335680169	0.564292417360067	0.842081196725632	4052	0.981399331657294
SNP_A-1782976	-0.00312532724312547	-0.268530753250342	1.72433818201095	4052	0.974319480174992
SNP_A-1783000	-0.300676602623781	2.09922395434723	-0.55391542866272	4052	0.977135574237151
SNP_A-1783021	-0.0823467847111888	0.366756321689673	1.13995622596333	4052	0.980235083830336
SNP_A-1783033	-0.303240857720147	2.00425451669069	-0.55420496629856	4052	0.985215005363604
SNP_A-1783040	-0.0225307465659079	-0.417344359803696	2.56996585638597	4052	0.95105204503386
SNP_A-1783042	-0.408113586515173	1.76605598542576	-0.127389800897876	4052	0.972087360376483
SNP_A-1783052	-0.150098639802559	0.316041786930746	1.19783421564788	4052	0.96842745658023
SNP_A-1783053	-0.138865134714086	1.11293716361157	0.186474361916883	4052	0.9915691367637
SNP_A-1783054	-0.176497874443012	0.237166705807683	1.45551064492208	4052	0.95977602497915
SNP_A-1783078	-0.0825288767352786	0.243272596845453	1.34252967215718	4052	0.977038773952012
SNP_A-1783083	-0.138310976662305	1.12851438457082	0.208997340610875	4052	0.98117460265188
SNP_A-1783084	-0.0655203275626785	0.443874446604708	1.06767431393090	4052	0.978629522548757
SNP_A-1783088	-0.162538522997574	1.15002561410136	0.209554839142512	4052	0.98011544525587
SNP_A-1783122	-0.236828724141016	1.70872682736116	-0.206584242331516	4052	0.983533114088298
SNP_A-1783148	-0.298763552390543	1.83357808145425	-0.092216167583115	4052	0.887158318661841
SNP_A-1783149	-0.107393435405007	0.642492375976334	0.759052109436556	4052	0.96904609692804
SNP_A-1783174	-0.186497099479715	0.732386936163297	0.777460758082575	4052	0.9820786737487
SNP_A-1783179	-0.346940693709667	1.77884824934338	0.00707656662617273	4052	0.9726217517375
SNP_A-1783180	-0.383005754727476	1.80513667593752	-0.135659651554189	4052	0.975511193294737
SNP_A-1783192	-0.269247598073389	1.69469949403543	-0.0700809598989444	4052	0.979197999679888
SNP_A-1783223	-0.156759069759274	1.35596793581547	-0.00355252082706314	4052	0.983015257600267
SNP_A-1783235	-0.440593934573507	1.74477837347269	0.290871987617547	4052	0.939100323518047
SNP_A-1783237	-0.193429283646462	1.25649537788208	0.131801246714107	4052	0.986867400007158
SNP_A-1783243	-0.329322219433759	1.93264544381135	-0.207749278819887	4052	0.972766166438389
SNP_A-1783244	-0.124308702894891	0.37268584536897	1.22323423443771	4052	0.954994881469794
SNP_A-1783253	-0.46207594001301	1.32561187221918	0.331746566020699	4052	0.92195907494075
SNP_A-1783260	-0.208904394765911	1.54551286247516	-0.0859681428571824	4052	0.971983499283688
SNP_A-1783265	-0.272508281597542	2.50090018524246	-1.18606315546515	4052	0.98417934442007
SNP_A-1783280	-2.9041479685652	8.51166125742698	-4.60928178207684	4052	0.873842200116189
SNP_A-1783283	-0.400980324278402	2.84667031475134	-1.35269422427737	4052	0.970329759519371
SNP_A-1783285	-0.299325306301609	1.64663445728461	-0.113468581402821	4052	0.969098328549944
SNP_A-1783287	-0.182368784578595	0.659126503421928	0.834097830019004	4052	0.972179430147493
SNP_A-1783338	-0.187631475773260	1.12632515327123	0.360869395130519	4052	0.978501805612535
SNP_A-1783339	-0.183720375785550	0.816664580361712	0.679888709948778	4052	0.96173168505566
SNP_A-1783340	-0.138530087062853	0.975265953610203	0.333876111886341	4052	0.978499785348446
SNP_A-1783374	-0.149591010338998	1.21278635484338	0.127083569748475	4052	0.98896417207795
SNP_A-1783418	-0.299088930195175	2.04467904204136	-0.354340239029519	4052	0.951458403477945
SNP_A-1783427	-0.310761427912097	1.30297713757747	0.257941913734114	4052	0.959936895070411
SNP_A-1783439	-0.0823809196271689	0.455799337109978	0.897926579907962	4052	0.988686909962408
SNP_A-1783458	-0.170236417859497	1.07451957040059	0.385734270726596	4052	0.97939140774942
SNP_A-1783465	-0.192619173695269	1.15544555970583	0.412542166529491	4052	0.95294565735749
SNP_A-1783477	0.0328692942192941	-0.776809513528916	3.63218311837906	4052	0.913714623691624
SNP_A-1783484	-0.167233253499450	0.33379037295989	1.37984900655528	4052	0.950683384658705
SNP_A-1783496	-0.442000925281254	2.97763055133428	-1.36994439643439	4052	0.964380770836828
SNP_A-1783504	-0.146625833289570	1.37730950270335	-0.102504557649762	4052	0.988472749831923
SNP_A-1783507	-0.170420078304992	0.951273684873818	0.359617089876925	4052	0.985348040668512
SNP_A-1783512	-0.669474168657347	3.05858775924188	-1.31622970397502	4052	0.956091511629776
SNP_A-1783516	-0.164367012222083	0.701827254484749	0.798435643663203	4052	0.978969254993375
SNP_A-1783524	-0.270522319819046	0.935308379472996	0.651971755510293	4052	0.972100537652993
SNP_A-1783531	-0.089222003054886	0.219101862478238	1.29684834762244	4052	0.974059687238872
SNP_A-1783538	-0.155267194016207	1.36050502357368	0.0285179554430321	4052	0.987159171358715
SNP_A-1783561	-0.307596403903227	1.49193865500846	0.214100309366240	4052	0.967508245318942
SNP_A-1783568	-0.123093870500226	0.365580656041881	1.67321636914856	4052	0.942710173246625
SNP_A-1783569	-0.238605999886496	1.29176623490866	0.408503180071667	4052	0.972540116595678
SNP_A-1783573	-0.21276618625079	0.942472701136283	0.586531843133237	4052	0.982410833571062
SNP_A-1783612	-1.48766033421454	5.59035559188132	-3.11875011320380	4052	0.91999773441207
SNP_A-1783613	-0.263219371545943	1.23900367262699	0.320645783872429	4052	0.981872502451432
SNP_A-1783616	-0.518265975212277	2.37228296705533	-0.649746832819704	4052	0.949194966734968
SNP_A-1783617	-0.104306877337012	0.577640419396258	0.840879000705926	4052	0.986873618086695
SNP_A-1783632	0.0915374258904596	-1.25027799031823	4.0719099005733	4052	0.95781307812419
SNP_A-1783633	-1.2011382311727	5.44105657699190	-3.34587505124314	4052	0.940340812487898
SNP_A-1783635	-0.359514873231354	1.95039457222159	-0.385390746836277	4052	0.975816786746644
SNP_A-1783637	-0.240604879479912	1.55739743334394	-0.126501940868294	4052	0.976800667745866
SNP_A-1783676	-0.519960524691467	2.4460938707615	-0.758607408487244	4052	0.95295712707713
SNP_A-1783688	-0.389436879045158	1.83223351760675	-0.160524043590905	4052	0.948151162000106
SNP_A-1783693	-0.215294706241512	1.19592552476284	0.206915938606823	4052	0.987435029031018
SNP_A-1783703	-0.259375203252811	1.48131708641252	-0.0165074384229909	4052	0.975450089263919
SNP_A-1783704	-0.366130044678577	2.11511702115909	-0.552973485001055	4052	0.979400242038668
SNP_A-1783711	-0.214741579181781	1.71952815659509	-0.317168048540479	4052	0.984167529990305
SNP_A-1783729	-0.299022133607896	1.58293569956904	0.000333992353987434	4052	0.97190601272575
SNP_A-1783731	-0.83645883428404	3.7380677900375	-1.86433332100209	4052	0.97194252187427
SNP_A-1783734	-0.149515060181015	0.263928119111503	1.17198550944478	4052	0.954822885698047
SNP_A-1783753	-0.465038805723832	2.31956416982253	-0.61179134086409	4052	0.958391155068007
SNP_A-1783769	-0.101578645965740	0.394230575119054	1.07114882357449	4052	0.976010820904686
SNP_A-1783777	0.0241557025635598	-0.489600788633311	2.12964029800630	4052	0.984525669371041
SNP_A-1783786	-0.222822394149102	2.17718067935638	-0.79194360613255	4052	0.969846955301912
SNP_A-1783796	-0.265505491293227	1.76215335337184	-0.181857274693277	4052	0.9821733811775
SNP_A-1783805	-0.223863376649078	1.73844889906848	-0.337965535916614	4052	0.979973330428746
SNP_A-1783817	-0.0193342405027259	-0.391593624728268	1.86780147508475	4052	0.974929301036373
SNP_A-1783827	0.301079775119978	-2.28784124332108	4.23795312202558	4052	0.942256198145044
SNP_A-1783845	-0.239734118155088	1.39894407931506	0.0442724824323752	4052	0.969774344367009
SNP_A-1783891	-0.130711282644236	0.740200495631985	1.39397468140747	4052	0.913295590599077
SNP_A-1783895	-0.261504316512867	1.29642604888164	0.145412212494998	4052	0.981682643878157
SNP_A-1783915	-0.131206741050698	0.280807699468835	1.30877956006587	4052	0.96911355467001
SNP_A-1783936	-0.0262257701788754	-0.205726980531979	1.76238279576961	4052	0.982643053792098
SNP_A-1783954	-0.234534916337173	1.67582478308904	-0.22956391543751	4052	0.979039504086997
SNP_A-1783960	-0.449172705807462	2.7561081868207	-1.11306710957963	4052	0.970436136804593
SNP_A-1783969	-0.462373040574812	2.76049697691421	-1.18974552343906	4052	0.970638805625764
SNP_A-1784004	-0.147091008030853	1.19917930325359	0.237562459477088	4052	0.974689688098206
SNP_A-1784005	-0.352645805339916	2.64040331380441	-1.20085303993254	4052	0.969395902637953
SNP_A-1784007	-0.201010109233069	1.13288448838393	0.215967052987631	4052	0.983853014247549
SNP_A-1784023	-0.256539853085961	1.16448482997291	0.39712159080686	4052	0.973396275878446
SNP_A-1784041	-0.927196471962716	3.87538030722312	-1.89658006156713	4052	0.921777643231205
SNP_A-1784057	-0.740708008126662	3.06702052863783	-1.13003421812656	4052	0.954706957000686
SNP_A-1784060	-0.24938167420202	1.35097970222512	0.197042843821188	4052	0.978562310303825
SNP_A-1784156	-0.464931813070555	2.64998506335525	-1.05191287148706	4052	0.9738051442002
SNP_A-1784160	-0.563093030138492	2.44012710363789	-0.642901264585734	4052	0.972947663939653
SNP_A-1784166	-0.161341242277743	0.845858102616698	0.95534605681251	4052	0.91576819588604
SNP_A-1784169	-0.233923885224989	2.21512415970995	-0.846548781415937	4052	0.980502078985725
SNP_A-1784180	-0.0929361662498075	0.203803576731529	1.15670193271022	4052	0.980050597673722
SNP_A-1784190	-0.196945522147876	1.43062443223304	-0.0847539454831761	4052	0.9872199584474
SNP_A-1784209	-0.246305027601955	1.50813979737252	0.0391926778840174	4052	0.97202907463998
SNP_A-1784211	-0.282700689666747	1.59559603659482	0.0265079851487247	4052	0.952453534959166
SNP_A-1784219	-0.776979883204396	3.87960299945344	-2.07577896824052	4052	0.959235063925625
SNP_A-1784222	-0.155127922690764	0.938248984080484	0.333960485631082	4052	0.99249956424695
SNP_A-1784225	-0.246014341971233	0.79997502929809	0.700656007447917	4052	0.967381385878543
SNP_A-1784229	-0.0940105658708869	0.521131601662914	1.27542843992725	4052	0.93442474905821
SNP_A-1784233	-0.495841036766695	2.15065017013198	-0.458168593012606	4052	0.958543568567478
SNP_A-1784237	-0.248797167201371	1.23795291201435	0.420105569636601	4052	0.95784255025454
SNP_A-1784242	-0.177779792492827	1.32120484219174	0.124404137518368	4052	0.987349311635712
SNP_A-1784244	-0.188664782551071	1.19346613298421	0.267768942414976	4052	0.985146922772946
SNP_A-1784246	-0.358455065820783	1.59198846637692	0.243731880289758	4052	0.941939564523734
SNP_A-1784275	-0.337695365126124	1.3129102501445	0.284372356084017	4052	0.974951380802576
SNP_A-1784281	-0.43459129843757	2.2833625427857	-0.746299335086032	4052	0.972154420901534
SNP_A-1784283	0.112692968508778	-1.26669048562550	3.21936888453744	4052	0.963628229044381
SNP_A-1784297	-0.206298190612474	1.75438060955602	-0.42005117708406	4052	0.984289239451423
SNP_A-1784317	-0.101107765713064	0.33708362070994	1.05516687328684	4052	0.967415267475878
SNP_A-1784342	-0.518538511255494	2.51186170260352	-0.88380677261921	4052	0.980042523022763
SNP_A-1784346	-0.144442669503004	0.451418944879079	1.45925396575376	4052	0.938010755768727
SNP_A-1784352	-0.212633211105823	0.738042803640872	0.836340868530401	4052	0.974295849749546
SNP_A-1784382	-0.395792586485135	1.61798396183787	-0.00620321419217202	4052	0.98179821145884
SNP_A-1784405	-0.142094777756966	0.814160769453387	0.480231055602457	4052	0.989105541240773
SNP_A-1784408	-0.124235220013187	0.436363597277257	0.930075396161824	4052	0.979726906811736
SNP_A-1784415	-0.835402439312837	4.61544048044962	-2.8897722048538	4052	0.965870044911538
SNP_A-1784419	-0.242820166741023	1.44839634028551	0.0733322196419793	4052	0.973744609700893
SNP_A-1784422	-0.223450275988281	1.53731386304111	-0.128139699330267	4052	0.9883771894294
SNP_A-1784430	-0.306050995435943	2.43259966783175	-1.05845913489966	4052	0.978228245261455
SNP_A-1784434	-0.328248806899841	1.89151521484119	-0.425695928287465	4052	0.976822872332775
SNP_A-1784440	-0.191442635328876	1.04057248219150	0.399507449931847	4052	0.971194386667294
SNP_A-1784443	-0.243014407301202	1.508043498299	-0.111690594465119	4052	0.980819766689852
SNP_A-1784486	-0.175232808693095	0.82912001653108	0.587808546902955	4052	0.984162150464655
SNP_A-1784497	-0.265906693526375	1.14610428238849	0.565315284105842	4052	0.964957099771544
SNP_A-1784499	-0.242476765273929	1.42426523640580	0.081919184880857	4052	0.981109615690908
SNP_A-1784501	-0.142720082764877	0.882998910030775	0.574066052551801	4052	0.979716812665689
SNP_A-1784505	-0.15382643990807	0.924181924839839	0.57501985822291	4052	0.975193342054106
SNP_A-1784510	-0.235535665423206	1.43184273217841	0.178930710792501	4052	0.9740295136057
SNP_A-1784526	-0.256154533433747	0.698337360380518	1.2230193665424	4052	0.950551891415176
SNP_A-1784557	-0.20733932156415	2.52318001621135	-1.28362605908353	4052	0.989036135927281
SNP_A-1784571	-2.1009141199411	6.67013530767046	-3.56037080859694	4052	0.854978029864517
SNP_A-1784583	-0.531918985585116	2.01952839042365	-0.307316363834954	4052	0.952882580707743
SNP_A-1784589	-0.138104644966599	2.21860024927470	-1.04166380829594	4052	0.987407039248923
SNP_A-1784593	0.054353206470889	-0.881197003652472	3.32436831437205	4052	0.962430955599188
SNP_A-1784598	-0.374568542007437	2.87475820947606	-1.46974605984202	4052	0.965784535678348
SNP_A-1784603	-0.283581890191857	3.17326775100385	-1.93659834059223	4052	0.978897318685995
SNP_A-1784631	-1.49591077483420	6.52012931523606	-4.23627273535856	4052	0.914490237839718
SNP_A-1784643	-0.0728009150433727	-0.00191387786430938	2.05769204212063	4052	0.917224631989577
SNP_A-1784646	-0.126422187042488	0.317917027057566	1.52265697978912	4052	0.951020910389078
SNP_A-1784655	-0.368823608916978	2.37391837539786	-0.870572038700923	4052	0.969973950578937
SNP_A-1784656	-0.340176528973188	2.27275502078699	-0.69630675688873	4052	0.969006153393078
SNP_A-1784672	-0.147734825314168	0.97809209586501	0.484918482421117	4052	0.988310486619804
SNP_A-1784676	-0.0733163665774876	0.104198931117730	1.39811119384732	4052	0.966680725857624
SNP_A-1784688	-0.301258065171436	1.72932912216979	-0.161718467753552	4052	0.972812417033604
SNP_A-1784692	-0.257731012160815	1.34353349619179	0.19698930214489	4052	0.963835358199766
SNP_A-1784699	-0.199318366880668	0.832852908219214	0.651979274546537	4052	0.977908575709158
SNP_A-1784703	-0.696963146837526	2.71660260565175	-0.831788542723582	4052	0.978051043265155
SNP_A-1784708	-0.0499327886374041	-0.0100292163078385	1.51973908862851	4052	0.971702943859595
SNP_A-1784718	-0.689299263921073	3.43386445045623	-1.70340098389506	4052	0.964047226955716
SNP_A-1784735	-0.0601581369027152	0.190206669758939	1.20986438002524	4052	0.982230427383753
SNP_A-1784738	-0.980830251753812	3.92159598556683	-1.90115814384599	4052	0.941835777555584
SNP_A-1784744	-0.177282434917091	0.504039039146897	1.13208741178325	4052	0.97286186816806
SNP_A-1784752	-0.150061894292383	0.870189981877992	0.522640748545892	4052	0.980913852790944
SNP_A-1784756	-0.295636602288727	2.01686529397164	-0.403702459831594	4052	0.962866345531574
SNP_A-1784761	-0.358267879199974	2.51376067525111	-0.96187980867416	4052	0.984890759506155
SNP_A-1784764	-0.472837392785745	1.93839898317623	-0.275886769971585	4052	0.953002770608676
SNP_A-1784781	-0.342674506834155	1.82138810967549	-0.258907233643197	4052	0.978788380922882
SNP_A-1784789	-0.33402966913982	1.63836425390138	0.0138387554201863	4052	0.979762126653336
SNP_A-1784802	-1.68016956102938	5.5668691287252	-2.86227950296306	4052	0.91629617816195
SNP_A-1784804	-0.136020466072378	0.618359089275137	0.894365944801889	4052	0.952794793424083
SNP_A-1784805	-0.0555453344191179	-0.150483189160452	3.19914559140159	4052	0.887569133541575
SNP_A-1784808	-0.173086234428064	1.24156964211432	0.124515479036051	4052	0.97656785469983
SNP_A-1784812	-0.283230746992059	1.1061053050134	0.573726646803372	4052	0.975460153311895
SNP_A-1784816	-0.213845479263907	0.97964151146866	0.592146915757964	4052	0.971031029407086
SNP_A-1784818	-0.281639053365875	2.01545208954014	-0.562794077675304	4052	0.981008537896902
SNP_A-1784821	-0.776812310379254	3.21924966503187	-1.32100329984295	4052	0.980071209684135
SNP_A-1784826	-0.270481818978499	1.97259583602482	-0.510856372264801	4052	0.971689036272436
SNP_A-1784835	-0.479734318027951	2.67586595779934	-1.02184872257613	4052	0.953311325153177
SNP_A-1784844	-2.00065172037877	6.78309923199966	-3.83124404962679	4052	0.978352964563288
SNP_A-1784856	-2.0243430658249	6.62234608862201	-3.59952570149826	4052	0.916595833856877
SNP_A-1784859	-0.143232277384638	1.50733632394906	-0.147696064566368	4052	0.981141141088855
SNP_A-1784869	-0.273418339778576	1.81809507360528	-0.432622076328079	4052	0.990291529726026
SNP_A-1784870	-0.424581941492317	2.33453059582091	-0.795725515800848	4052	0.984319658197462
SNP_A-1784871	-0.42993415263248	2.28024341068661	-0.720628421886382	4052	0.946800608744
SNP_A-1784899	-0.568587301053581	2.15734200873177	-0.209967330751336	4052	0.977214008779122
SNP_A-1784903	-0.179376740302033	1.23103925611314	0.191882681509342	4052	0.979028506964865
SNP_A-1784923	-0.227050222113260	1.41749532714084	0.0773532808441388	4052	0.976113621433112
SNP_A-1784928	-0.468965940537246	2.29948960143264	-0.644067786940159	4052	0.97738608264575
SNP_A-1784944	-0.192814737456362	0.571497701177222	1.06772744653333	4052	0.978987685531754
SNP_A-1784960	-0.502243954419411	2.33152534183409	-0.485363525759749	4052	0.944889051420692
SNP_A-1784971	-0.099175744478487	-0.027582868862198	1.53034190429212	4052	0.963384064844428
SNP_A-1784989	-0.122869841603509	0.247362526944847	1.65281303116495	4052	0.955741971551032
SNP_A-1784993	-0.222536776858595	1.79338863208835	-0.355797283034024	4052	0.978689334814147
SNP_A-1785004	-0.142180655851607	0.910532381233412	0.530915826713155	4052	0.983614729048367
SNP_A-1785020	-0.541803805470167	2.34935862591277	-0.649223367207611	4052	0.943376514292943
SNP_A-1785036	-0.272580926535504	2.16809593684285	-0.822980369925423	4052	0.970168039733644
SNP_A-1785067	-0.36896366941575	1.76000048797923	-0.234887854878862	4052	0.983977903009788
SNP_A-1785074	-0.238806335841609	1.27893877602575	0.276999460724635	4052	0.971988187148448
SNP_A-1785089	-0.083552122575254	0.508564927588964	0.876173523370052	4052	0.982067794272793
SNP_A-1785094	-0.287365618161985	2.20417444362506	-0.81179016302385	4052	0.988800695787093
SNP_A-1785099	-0.109235806529116	0.662309487894977	1.06565583619955	4052	0.978093028579297
SNP_A-1785115	-0.263486726582554	1.49252014050931	-0.0785283247596182	4052	0.980165576112514
SNP_A-1785120	-0.556609777783427	1.99491227097867	-0.162737027132075	4052	0.981202029988519
SNP_A-1785130	-0.324572271997608	1.53367647331140	0.202230713452236	4052	0.966487129727324
SNP_A-1785135	-0.251763689754994	1.07936502814707	0.648512667824073	4052	0.962109074201684
SNP_A-1785144	-0.145150391060502	1.58973018660759	-0.298439082740442	4052	0.98755604999835
SNP_A-1785145	-0.441049352120418	3.66930217007198	-2.32389000804347	4052	0.97737467354631
SNP_A-1785175	-0.0248859962336713	-0.421532673990793	2.01344642316959	4052	0.956254425025561
SNP_A-1785177	-0.203694565088688	0.974829887184928	0.576824048196937	4052	0.966693564755742
SNP_A-1785179	-0.115768524928327	0.24362119018778	1.71781141789023	4052	0.95219208719525
SNP_A-1785186	-0.0408051364117912	-0.203770066127205	2.28179290986933	4052	0.92578646249436
SNP_A-1785199	-0.617764468979218	3.19966028124219	-1.41395686861164	4052	0.949370898758888
SNP_A-1785206	-0.700229403264717	2.71373934720824	-0.704281255477096	4052	0.957763408312037
SNP_A-1785238	-0.340131111021119	1.31178335224444	0.245872937778594	4052	0.9237695972255
SNP_A-1785243	-0.152328993025088	1.89806026163556	-0.649203762464438	4052	0.988363088099743
SNP_A-1785272	-1.51908209786357	4.95263702861011	-2.34565094530635	4052	0.905792207459521
SNP_A-1785285	-0.137829193709423	1.23142179166239	0.081674517621773	4052	0.990901296505359
SNP_A-1785286	-0.156454500994220	0.652494609306477	0.935355754851734	4052	0.965310766787538
SNP_A-1785310	-0.202913915839505	0.678875623998679	0.867903645946293	4052	0.976305772935354
SNP_A-1785328	-0.193171368476431	2.06398973775532	-0.773433905708235	4052	0.986751656610534
SNP_A-1785331	-0.600567853032415	2.96673420431692	-1.26337092542711	4052	0.959337924235222
SNP_A-1785333	-0.254210263276406	1.03508290122576	1.06760983725841	4052	0.943237067608623
SNP_A-1785381	-0.135739489164777	0.849974260068711	0.591830415645376	4052	0.976147075608797
SNP_A-1785382	-0.242740002999822	1.33560384319266	0.119982939911919	4052	0.985624431791676
SNP_A-1785387	-0.079933479179794	0.0028651701548899	1.62263393121388	4052	0.961497589900055
SNP_A-1785391	-0.131954452876314	0.64259358347607	0.66319294831947	4052	0.988054364657968
SNP_A-1785392	-0.173734401614812	0.864421652599949	0.562328272985209	4052	0.978425707426194
SNP_A-1785401	-0.487621328311616	3.53564528143888	-2.08375909953712	4052	0.970824129081712
SNP_A-1785410	-0.173444211218071	0.97662818575617	0.482338700262473	4052	0.973614659966078
SNP_A-1785422	-0.119030306328323	0.65037425123831	1.1599204475248	4052	0.953417105826676
SNP_A-1785423	-0.450374053567921	2.20413978400782	-0.458150501380413	4052	0.972726837250982
SNP_A-1785428	-0.135232604542969	0.408134578524528	1.10493467425088	4052	0.980946839614786
SNP_A-1785430	-0.218113215618057	0.87962959933641	1.00200022491101	4052	0.930664876399639
SNP_A-1785433	-0.442997778086611	2.10976914774431	-0.416919177657354	4052	0.968996869741032
SNP_A-1785442	-0.120744221611793	1.22233258796481	0.291268954534032	4052	0.989671250922728
SNP_A-1785462	-0.397170173052592	2.22858674984230	-0.584102984902677	4052	0.954592792288878
SNP_A-1785468	-0.241377135021029	1.58612110170323	-0.17770819261875	4052	0.978430163289753
SNP_A-1785481	-0.368852993287806	1.78683190261016	0.00136471686030639	4052	0.978742600272149
SNP_A-1785484	-0.429007594027594	2.56522289552590	-1.02785613135984	4052	0.982281173645233
SNP_A-1785499	-0.123185653691997	0.424805564398153	1.10160305247665	4052	0.950927758559145
SNP_A-1785511	0.0577046688821166	-0.754456398685258	2.25046636537586	4052	0.919254434021734
SNP_A-1785516	-1.25286976575903	4.7847557815653	-2.45515877172302	4052	0.943266325359159
SNP_A-1785519	-0.169303534215129	0.922126939262786	0.534286662841787	4052	0.971121961573684
SNP_A-1785541	-0.211728567423794	1.65016067321762	-0.211756838547152	4052	0.97250136698529
SNP_A-1785543	-0.281339234826273	1.72791591799735	-0.153799561952974	4052	0.982575416380726
SNP_A-1785545	-0.182634055284887	1.47750754210196	-0.0754662815783524	4052	0.98389981400922
SNP_A-1785548	-0.733570939243909	4.2028974439095	-2.54146188831618	4052	0.964450940835457
SNP_A-1785555	-0.40885582436019	2.07351475733873	-0.43545617193743	4052	0.947436065783961
SNP_A-1785576	-0.92268576011417	4.031671355641	-2.04756144163083	4052	0.932849683284276
SNP_A-1785579	-0.625463148147217	2.65499100355675	-0.787907238298517	4052	0.957600095044022
SNP_A-1785604	-0.0924438572586709	0.740246257050544	0.508098937627729	4052	0.982445982793721
SNP_A-1785620	-1.40037665048655	5.14843105799304	-2.67224424965701	4052	0.87428373704253
SNP_A-1785637	-0.117061374434700	0.07405057797726	1.98710500371442	4052	0.910751300466863
SNP_A-1785642	-0.263613203804013	1.25313462395069	0.303930813121428	4052	0.981682955808033
SNP_A-1785646	-0.261637596667084	1.81034228102737	-0.431648245232712	4052	0.988129537891933
SNP_A-1785657	-1.30588943439602	4.84468107727027	-2.50333121772785	4052	0.95160172899658
SNP_A-1785670	-0.162289570299328	0.871603317436194	0.472852061170366	4052	0.986382264739205
SNP_A-1785694	-0.771736235689034	3.96521842482391	-2.14542326759216	4052	0.956910905097668
SNP_A-1785697	-0.174995801745815	1.06604416907437	0.325919671086795	4052	0.986341973369164
SNP_A-1785708	-0.392991290388953	1.55405629305545	0.0997051295810876	4052	0.962561065773147
SNP_A-1785709	-0.181139199084416	1.51957294251556	-0.173418453377761	4052	0.984642321510773
SNP_A-1785721	-0.275672784041622	2.30358696005781	-0.8542241627316	4052	0.98131819110653
SNP_A-1785754	-0.569580986476882	2.62810648031801	-0.89122219671707	4052	0.929879251696008
SNP_A-1785757	-1.09671186041121	5.08648321562669	-3.07189846681093	4052	0.967469232793576
SNP_A-1785780	-0.244617442181915	1.74654939754344	-0.256447851686485	4052	0.97954555770915
SNP_A-1785792	-0.304615774419639	2.26684938107796	-0.784105468729257	4052	0.953299155024477
SNP_A-1785793	-0.101558394752784	0.351510213351627	0.994047885170618	4052	0.962687656244786
SNP_A-1785802	-0.184340395094517	0.861350568602121	0.560080073014255	4052	0.986911631030908
SNP_A-1785810	-0.206282916476517	1.24517140219147	0.162962048589114	4052	0.979147854537525
SNP_A-1785821	-0.201730812704954	1.47453729134145	-0.107034863580955	4052	0.985994533641772
SNP_A-1785822	-0.463055733117587	2.12108962597109	-0.364828892527266	4052	0.98077710687357
SNP_A-1785832	-0.377226898545698	1.83054692873119	-0.102831053547043	4052	0.96458378600769
SNP_A-1785848	-0.712649573924666	2.23839899183128	-0.165316063176477	4052	0.970563749118368
SNP_A-1785856	-1.11423584528180	4.9024614425707	-2.81795593352685	4052	0.941746547653219
SNP_A-1785861	-0.152605895241822	1.30549140074144	0.413396363681028	4052	0.955065239527929
SNP_A-1785863	-0.238999805113141	1.11755811043502	0.495703494569502	4052	0.971400690970152
SNP_A-1785865	-0.138682781166207	0.412748539884245	1.17844599233074	4052	0.968500044589183
SNP_A-1785878	-0.317478373620324	1.82418366990129	-0.332027469753552	4052	0.97523940495945
SNP_A-1785901	-0.212366474165129	1.06804658805020	0.512786626893492	4052	0.981112694387626
SNP_A-1785917	-0.039558882113863	-0.0470588701264268	1.68887110640203	4052	0.968793106295502
SNP_A-1785922	-0.390873423918227	1.97612694644420	-0.332444788995122	4052	0.969746980881311
SNP_A-1785928	-0.391176157229790	1.73041528010111	-0.126442734232490	4052	0.942596858490507
SNP_A-1785939	-0.231035341014300	2.75602740861521	-1.51526393551043	4052	0.985024365319912
SNP_A-1785942	-0.357812973311753	2.33267406910377	-0.852160991068896	4052	0.976332880944257
SNP_A-1785950	-0.492873765590694	2.30795618804391	-0.560729887644675	4052	0.969893083111016
SNP_A-1785962	-0.284193962419168	3.12585624724811	-1.89125447965453	4052	0.972145404212717
SNP_A-1785966	-0.279025713800383	1.32085176503890	0.469457499492901	4052	0.935140792236624
SNP_A-1785972	-1.14427405070232	5.44192265812057	-3.44549790252515	4052	0.94429078713904
SNP_A-1785980	-0.272475292318979	2.64247137781562	-1.34242121118795	4052	0.986549406170803
SNP_A-1785981	-2.11746339648951	6.8233875881063	-3.71781029205057	4052	0.90571556978928
SNP_A-1785984	-0.298697076762542	2.26892873756099	-0.856390543694136	4052	0.979283629323968
SNP_A-1785985	-0.292575028906442	1.71994082412990	-0.149803067741415	4052	0.970698196806792
SNP_A-1785988	-0.34265773261746	1.70957596092138	-0.059014710121193	4052	0.974542703444237
SNP_A-1786018	-0.350504185673681	1.68064833597506	-0.0214090369954047	4052	0.975995227345773
SNP_A-1786026	-0.289020515872524	1.23678517336160	0.373966097161607	4052	0.976502356112172
SNP_A-1786041	0.023994867929414	-0.60948120417024	2.16397409718784	4052	0.97953229741597
SNP_A-1786043	-0.508579754179986	3.20829070737504	-1.61900087322913	4052	0.981180372087612
SNP_A-1786044	-0.00665206262722741	-0.559472029752112	2.92362950538365	4052	0.941538932396454
SNP_A-1786047	-0.286538636192636	1.47886550899702	0.286630836141307	4052	0.967161400549237
SNP_A-1786049	-0.443012196296577	2.66945605740308	-1.01692298605811	4052	0.975623930738894
SNP_A-1786060	-0.305210336063662	1.70516943832218	-0.183581563335577	4052	0.965287646168555
SNP_A-1786074	-0.305667560208507	1.091364693551	1.25104059624319	4052	0.83491978494163
SNP_A-1786075	-0.699487763487376	4.42105850060903	-2.87032443453563	4052	0.969182454546803
SNP_A-1786076	-0.171400294168204	0.859263915110631	0.760875562796073	4052	0.958463732750796
SNP_A-1786087	-0.302937165086558	2.03886078658464	-0.519203218709958	4052	0.965832083934806
SNP_A-1786100	-0.223772144383529	1.20091307463588	0.572675624733047	4052	0.97415786965292
SNP_A-1786119	-1.45811936847848	5.5651320853709	-3.14473809390822	4052	0.96091100210684
SNP_A-1786121	-0.217373338725553	1.33728035800609	0.128401203663393	4052	0.984798531959601
SNP_A-1786122	-0.234609556573113	0.963561487802316	0.65062701307742	4052	0.96790084772882
SNP_A-1786141	-0.352142984343650	1.19593296853156	0.448174362711876	4052	0.972500856682524
SNP_A-1786154	-0.273365409031629	1.21629583353278	0.485212011367372	4052	0.970984977317328
SNP_A-1786157	-0.479217230651877	2.72655789365214	-1.11683698750452	4052	0.982245060571975
SNP_A-1786165	-0.897961707728123	3.83306806311869	-1.8886409985698	4052	0.958648286959156
SNP_A-1786166	-0.945634125710828	4.39785063991904	-2.4809943450091	4052	0.979055903444335
SNP_A-1786184	-0.270654067567070	1.85058601532535	-0.062093527643018	4052	0.929592947262628
SNP_A-1786191	-0.206875502782324	1.28454333102262	0.0791362097848369	4052	0.984172342643043
SNP_A-1786210	-0.193946399740074	1.49323083437429	-0.184551013386943	4052	0.987990965476856
SNP_A-1786214	-0.36391731867665	1.68361741044287	0.0740505069747433	4052	0.948515099245803
SNP_A-1786217	-0.134800165899153	0.674614635436703	0.620799986381789	4052	0.986610220158751
SNP_A-1786228	-0.509062283290212	2.30498935864469	-0.542843277912652	4052	0.959947421245256
SNP_A-1786238	-0.594859954735143	3.59564801994064	-1.99421713332212	4052	0.95825909065623
SNP_A-1786239	-0.86343532660626	3.15611280497425	-1.16037586471210	4052	0.932805306566231
SNP_A-1786246	-0.34658034968325	1.87426851143437	-0.227586574437219	4052	0.962723922698947
SNP_A-1786251	-1.77993724880858	7.07568800810142	-4.4941892304005	4052	0.927967835182386
SNP_A-1786262	-0.314739479797447	1.54152631232058	0.0271901241867683	4052	0.973369808204696
SNP_A-1786274	-0.382172767704655	2.11504369339680	-0.463850545678047	4052	0.978506748896977
SNP_A-1786275	-0.504338213485792	2.54858681416529	-0.877940025273572	4052	0.979102245088472
SNP_A-1786276	-0.149527796269338	1.24843422948659	0.315949802212022	4052	0.963480039438073
SNP_A-1786277	-0.362724218496851	2.67617367851013	-1.17069859976853	4052	0.975754235853057
SNP_A-1786279	0.107717290853782	-1.34902084643192	3.95340661610576	4052	0.936707346973545
SNP_A-1786280	-0.126687494442349	0.369068076138308	1.14139087328513	4052	0.973746369669873
SNP_A-1786288	-0.205110945783251	1.27409229750603	0.16590184449059	4052	0.98149982622108
SNP_A-1786309	-0.352043197872321	1.92133744498831	-0.364916798241318	4052	0.982648580557577
SNP_A-1786321	-0.38475911380112	1.78692043938544	-0.0510279049114136	4052	0.96818295646419
SNP_A-1786323	-0.314010475246778	2.61721727798944	-1.17564091497974	4052	0.985825176549379
SNP_A-1786346	-0.361309290620050	1.81122616705411	-0.270885597394648	4052	0.955648004984976
SNP_A-1786360	-0.200917518596528	1.09338122998969	0.461706018119181	4052	0.985236313774003
SNP_A-1786366	-0.0665957780456849	0.0895144971067792	2.01550216415179	4052	0.941589357583334
SNP_A-1786367	-0.30694679297803	2.02411698446485	-0.5101382975833	4052	0.976547965354934
SNP_A-1786375	-0.00798562355584322	-0.435379145906053	2.18481857403657	4052	0.952421550160607
SNP_A-1786376	-0.147494491577901	0.769040892909619	0.684663090834634	4052	0.979897161226545
SNP_A-1786390	-0.30620075991871	1.48591425498481	0.331443973339713	4052	0.955481680483802
SNP_A-1786402	0.0460612441366891	-0.771371881912079	2.72578919294285	4052	0.950570112636738
SNP_A-1786406	-0.491669488170159	2.27654470219560	-0.601250261093926	4052	0.97971104132171
SNP_A-1786412	-0.112949082526869	0.362958596908794	1.17075576375601	4052	0.971389416588681
SNP_A-1786423	-0.0186981341316763	-0.192727848168614	1.58361568632935	4052	0.98000557659125
SNP_A-1786465	-0.243769086269096	0.995059002545814	0.5223195303345	4052	0.975517566897252
SNP_A-1786466	-0.173996000212891	0.76576702630931	0.941099144755795	4052	0.973339515769676
SNP_A-1786468	-0.385722977166234	1.88122989079725	-0.235214612417093	4052	0.955546415983776
SNP_A-1786480	-0.204730208745708	0.874119928882995	0.593969297352484	4052	0.975975356162142
SNP_A-1786487	-0.287724344193218	1.77540733301203	-0.315663469904989	4052	0.98567004086193
SNP_A-1786504	-0.311402145682855	1.34134715947765	0.208731464039400	4052	0.957321309084284
SNP_A-1786517	-0.0234780199467407	-0.141549597564692	1.86123910673651	4052	0.9285871916655
SNP_A-1786524	-0.349505526283162	2.50538032519371	-1.09864308151395	4052	0.981929742419773
SNP_A-1786543	-0.375881116603663	1.80839215929520	-0.163202811001780	4052	0.970145289254892
SNP_A-1786587	0.0210472651578599	-0.415201776790818	1.80049242480689	4052	0.98210143792389
SNP_A-1786601	-2.06741729381367	6.65536827790432	-3.59945516083170	4052	0.92805324560519
SNP_A-1786637	-0.242803569093653	1.52713807008316	0.0336250890974887	4052	0.959094303810085
SNP_A-1786638	-0.194441004185443	1.69359203769586	-0.303700259708476	4052	0.959007190862314
SNP_A-1786656	-0.325160269632492	1.81612790225299	-0.251070122393290	4052	0.975014726052679
SNP_A-1786660	-0.329312382439685	1.7913906281486	-0.265723482914128	4052	0.976056707584825
SNP_A-1786669	-0.134923177990498	0.678569570948528	0.769289385624215	4052	0.981148253566406
SNP_A-1786688	-0.235103192614583	1.42503492479613	0.121211741053279	4052	0.984970022568836
SNP_A-1786694	0.0146356573434547	-0.714190773029279	3.28516167578977	4052	0.90544226027949
SNP_A-1786695	0.189130532551942	-1.95790741553529	4.96383711693373	4052	0.954758963071156
SNP_A-1786698	-0.91076335510227	3.91218346076822	-1.94314708357495	4052	0.953931710721806
SNP_A-1786703	-0.160788549574534	1.06021822690274	0.331374553001655	4052	0.987225169456654
SNP_A-1786704	-0.202078626673105	1.04183960838198	0.325172926432196	4052	0.973556135170077
SNP_A-1786727	-0.352723489516827	2.74870542318953	-1.26183096578874	4052	0.981720511935437
SNP_A-1786746	-0.294927300374111	2.05438427196336	-0.621510679663524	4052	0.968378961222527
SNP_A-1786747	-0.230300617100064	1.71616969848744	-0.335725320153051	4052	0.981456855183614
SNP_A-1786756	-0.373738588006193	2.50138034097163	-1.01367361086377	4052	0.974246247583025
SNP_A-1786762	-0.224960095555672	1.56295767611149	-0.075350207767899	4052	0.98173361889261
SNP_A-1786780	-0.0805511985975232	-0.0192437317720882	1.79902592059917	4052	0.982150706509355
SNP_A-1786793	-0.137224003157400	1.86557826699322	-0.625165440752448	4052	0.988331207675907
SNP_A-1786803	-0.80898341819162	4.16974017894633	-2.3696899625706	4052	0.957618798805763
SNP_A-1786812	-0.208627429423932	1.27439660406158	0.105750035369025	4052	0.984370322850919
SNP_A-1786857	-1.80236210017790	5.97876757686171	-3.13561367188736	4052	0.914943275597522
SNP_A-1786879	-0.179337150308683	2.07353446187144	-0.829483765801257	4052	0.9888578773849
SNP_A-1786885	-0.188921377391093	1.43142460353726	-0.0471565373889627	4052	0.98300518115873
SNP_A-1786894	-0.309714126573964	2.44232355942790	-1.07353163293242	4052	0.986085189367145
SNP_A-1786899	-0.290403855969447	1.09194306282383	0.795361744174729	4052	0.972893789759171
SNP_A-1786912	-1.94015526107387	7.0555048509423	-4.22115491301994	4052	0.947124746936413
SNP_A-1786919	-0.195328877454423	1.84001510737246	-0.495171386340371	4052	0.96297057344669
SNP_A-1786927	-0.166223721215966	1.38119504533044	0.00279836541917666	4052	0.981382389499633
SNP_A-1786951	-0.263311209401982	1.76587326582552	-0.0391490134107232	4052	0.972411176378585
SNP_A-1786959	-0.306200349417626	1.62654995804608	0.352019355268118	4052	0.91579104559164
SNP_A-1786961	-0.21423822720732	0.98077497815035	0.482130279176203	4052	0.97144793126697
SNP_A-1786965	-0.290089442433892	1.71345241756657	-0.256760196639662	4052	0.961459592479833
SNP_A-1786969	-0.336142806814357	1.27437055567221	0.47617370431038	4052	0.97275485058923
SNP_A-1786982	-0.0788074556483586	0.0755631413056968	2.09596919386145	4052	0.927573933530209
SNP_A-1786998	-0.101909011619085	0.458885625832909	1.11794334892354	4052	0.959669456672795
SNP_A-1786999	-0.295829478324182	1.72535119012077	-0.265813427231571	4052	0.983430082402454
SNP_A-1787001	-0.256144670355531	1.67405074558273	-0.223123392815524	4052	0.982020413257633
SNP_A-1787002	-0.464142467179806	2.64891763914095	-1.06180128799408	4052	0.969367173581175
SNP_A-1787007	-0.287725547660459	1.99358587538166	-0.545875547488642	4052	0.9635992334659
SNP_A-1787009	-0.126674412656464	0.876788194872856	0.756738272118824	4052	0.95181418508067
SNP_A-1787037	0.105972773070461	-1.00997361776834	2.35207535017369	4052	0.983617749042417
SNP_A-1787051	-0.472026269121795	1.75280003694715	-0.0198299020129018	4052	0.976233794544964
SNP_A-1787059	-1.79320158288682	6.9548061554368	-4.31853837166603	4052	0.942338171163997
SNP_A-1787087	-0.235675672509760	2.10977600083461	-0.772095179693629	4052	0.982900299411
SNP_A-1787091	0.00200308077748003	-0.402700000311930	2.01167112044746	4052	0.958581775233432
SNP_A-1787096	-0.086605690818887	0.424055427731	0.851759407927432	4052	0.974742673678519
SNP_A-1787106	-0.621700175436113	2.40816675486125	-0.38142915586002	4052	0.959276743898234
SNP_A-1787115	-0.213363008470118	1.48921146033750	-0.105258564193371	4052	0.974703002205709
SNP_A-1787131	-0.116078498110442	0.834096898043356	0.629896777427074	4052	0.980920992057237
SNP_A-1787155	-0.284294565092095	1.90378669871125	-0.355964377636483	4052	0.969877808872224
SNP_A-1787162	-0.150992546161418	0.88222770605288	0.773718559864394	4052	0.968273773149446
SNP_A-1787173	-0.213552279369273	1.73620226753396	-0.232980981053996	4052	0.98015410319241
SNP_A-1787195	-0.187311307163290	0.706543458795288	0.813734716604191	4052	0.97670477037503
SNP_A-1787202	-0.792577931738095	2.82947966554636	-0.860570021012913	4052	0.949615550915211
SNP_A-1787230	-0.0140690490078926	-0.360030054524066	3.78173539291571	4052	0.946068541474889
SNP_A-1787231	-0.124267219118768	0.812979777311472	0.566112330278216	4052	0.980887853973727
SNP_A-1787252	-0.376537795424121	2.84856225270298	-1.41864057890829	4052	0.98279700384403
SNP_A-1787275	-0.391289405180641	2.37254420783601	-0.769758978010234	4052	0.967952462420055
SNP_A-1787283	-0.327853535831039	2.04970303733139	-0.358996703872000	4052	0.921040867132873
SNP_A-1787289	-0.260786957429098	1.58115397642196	-0.117343661117713	4052	0.974121792176254
SNP_A-1787291	0.0361543256712824	-0.680854416918641	2.33333624159905	4052	0.974203582501946
SNP_A-1787303	0.044128604538125	-0.676497225548381	2.39364224749970	4052	0.977065930885182
SNP_A-1787327	-0.30102835553663	1.55074532827183	0.0633062418185577	4052	0.972613907297057
SNP_A-1787329	-0.322628184571958	1.78300497357792	-0.239231148184534	4052	0.964945735772714
SNP_A-1787331	-0.148846592726051	0.981083777003875	0.40867518598276	4052	0.987814597769685
SNP_A-1787380	-1.77272668537383	6.37605918951853	-3.65708339060767	4052	0.95962319384178
SNP_A-1787386	-0.173680050758319	0.877794089465221	0.55916179064666	4052	0.97703142217673
SNP_A-1787400	-0.775656772831518	3.75152719393941	-1.78400956766068	4052	0.963578532008172
SNP_A-1787406	-0.310812888482114	1.38329289452775	0.293685467052182	4052	0.962258558605553
SNP_A-1787408	-1.18215154919123	5.19802812166898	-3.08645474261557	4052	0.945897752988322
SNP_A-1787412	-0.297777987076500	1.76493244484695	-0.140641373049092	4052	0.969949933872877
SNP_A-1787417	-0.322627538881591	1.00654762602820	0.548850519963313	4052	0.975347659205723
SNP_A-1787420	-0.689471935089191	3.10997988388423	-1.17650481623056	4052	0.954957007501963
SNP_A-1787430	-0.225672016365230	1.30106101001533	0.297987646808809	4052	0.955364322311911
SNP_A-1787432	-0.121090194209848	0.83982318185962	0.473515802095734	4052	0.982220041290308
SNP_A-1787456	-0.0909552481319464	0.336360825808032	1.03254241767324	4052	0.971585149244994
SNP_A-1787463	-0.217937455994300	1.48556306201567	-0.0632579645959402	4052	0.973760568106897
SNP_A-1787473	-0.292610289134859	1.48414008497511	-0.054708140545603	4052	0.98787374770354
SNP_A-1787505	-1.62342433961615	6.67745728086834	-4.23749312726061	4052	0.958676501256359
SNP_A-1787509	-0.294032873599785	1.33619045149335	0.167410477252529	4052	0.952769475235128
SNP_A-1787517	-0.210631655018601	1.71901181411364	-0.349242452497425	4052	0.985681401929666
SNP_A-1787523	-0.202735420267543	1.82843750255481	-0.438264893363195	4052	0.985890901686155
SNP_A-1787525	-0.186982001971846	1.52412926977796	-0.097136674050489	4052	0.986251278234863
SNP_A-1787533	-0.0976785626489768	0.224110203504813	1.14449146624021	4052	0.96825047679747
SNP_A-1787555	-0.13666981893629	0.622599998417588	0.885430075115796	4052	0.975693840853392
SNP_A-1787557	-0.390878599707949	2.50294839597464	-1.02446173713962	4052	0.96824426400735
SNP_A-1787558	0.041744669608627	-0.70295398820126	2.25138759799314	4052	0.978580879459978
SNP_A-1787571	-0.611753716931627	2.69649637025218	-0.823837345790477	4052	0.94489270164055
SNP_A-1787574	-0.179761291605287	0.922985761402918	0.463460830828206	4052	0.977661580664543
SNP_A-1787580	-0.251510285455359	1.37055513231277	0.141039271739513	4052	0.97296965489944
SNP_A-1787636	-0.225964561263220	1.64894099370589	-0.25234542886731	4052	0.98723308332768
SNP_A-1787644	-1.59821448304993	5.59670371702671	-2.96900998205373	4052	0.937804238390806
SNP_A-1787679	-0.0631306081141021	-0.055850651597962	1.73700720629239	4052	0.967490915841998
SNP_A-1787683	-0.422528520821893	2.3681492127068	-0.803749185962182	4052	0.959957313409633
SNP_A-1787698	-0.254351085648272	2.03838627642855	-0.672086468462155	4052	0.982945864177264
SNP_A-1787709	-0.401880084121449	1.75412553105074	-0.00654171344399528	4052	0.981715613280889
SNP_A-1787712	-0.426379369048211	1.81214821380168	-0.150250582746763	4052	0.942483016349421
SNP_A-1787716	-0.168780099589174	1.47606868007387	-0.163415426412271	4052	0.975173249999139
SNP_A-1787720	-0.512519170305793	2.00047923705323	-0.328904197705771	4052	0.947047117026305
SNP_A-1787725	-0.449430433761294	1.97896904202393	-0.0876928557052628	4052	0.944637748421974
SNP_A-1787749	-0.437172236301499	1.79643973149803	-0.154506459259742	4052	0.949977948095756
SNP_A-1787754	-0.240324358544726	1.28291542149210	0.223035492927613	4052	0.98235955119383
SNP_A-1787766	-0.0338971446133888	-0.0761638324003765	2.03398693866976	4052	0.924965791780827
SNP_A-1787770	-0.417086733838204	2.41305478441264	-0.838320892218766	4052	0.973732592618483
SNP_A-1787774	-0.237612900559619	1.03055612251287	0.704495022045447	4052	0.978382004463394
SNP_A-1787787	-0.23711804035264	0.708522711276756	0.910165168317365	4052	0.970635090262653
SNP_A-1787805	-0.402194232842515	2.51188665056434	-0.91283622069578	4052	0.973860006885696
SNP_A-1787811	-0.298475787591769	1.60829830681318	0.112947742907553	4052	0.960807006714208
SNP_A-1787812	-0.631220679035665	3.19758436349317	-1.47649786906848	4052	0.983106606221593
SNP_A-1787822	-0.341551231959315	1.46503783380650	0.1253829493507	4052	0.978509932141112
SNP_A-1787833	-0.111975889293998	0.385657257234567	1.22253649669699	4052	0.963856945444706
SNP_A-1787835	-0.102422392812185	0.791370592307017	0.57927766989221	4052	0.98179051692892
SNP_A-1787845	-0.310212267281137	1.67093352586372	-0.0726056100643932	4052	0.979736103769
SNP_A-1787857	-0.169411936909994	2.70144685173049	-1.55589985693811	4052	0.983717114471946
SNP_A-1787873	-0.123869427901586	0.531762065073591	0.800206502878025	4052	0.98467714414032
SNP_A-1787874	-0.341353561739064	2.06426878623964	-0.600867350402124	4052	0.986011413546712
SNP_A-1787878	-0.244470768004305	1.71636393176068	-0.310580455343727	4052	0.98609521954364
SNP_A-1787881	-0.197654600022448	0.565944425655048	1.60536698535947	4052	0.94682923231653
SNP_A-1787884	-0.257776954844805	2.03583991964711	-0.687082961057238	4052	0.975340866315775
SNP_A-1787885	-0.298768745302106	1.26191056063558	0.31221200498991	4052	0.96639139013524
SNP_A-1787900	-0.170618786817061	1.49458885866607	-0.139283173373792	4052	0.972396240735936
SNP_A-1787902	-0.198992983074097	1.29804581786985	0.200594836102966	4052	0.985302338721894
SNP_A-1787911	-0.416107911915995	2.3112163239646	-0.693693796210155	4052	0.95732210811341
SNP_A-1787917	-0.164578028661990	1.46008880104063	-0.175941468044343	4052	0.985358884046503
SNP_A-1787925	-0.217107864159955	1.68208441086947	-0.301108157635697	4052	0.98073588253821
SNP_A-1787932	-0.28371003827612	1.44767169834147	0.129205524536727	4052	0.970987544665281
SNP_A-1787940	0.103672516766689	-1.05709923902092	2.63996879908062	4052	0.980504974149353
SNP_A-1787955	-0.243750067943984	1.02422898775560	0.495778067400497	4052	0.979035544486239
SNP_A-1787957	-0.555270768255351	2.91928129115575	-1.15605016168208	4052	0.91136176486108
SNP_A-1787959	-0.237410299053183	1.5489845535796	0.0501395713364003	4052	0.947811779888565
SNP_A-1787972	-0.379918675821006	2.54919443096511	-1.06075935735253	4052	0.977130609849685
SNP_A-1787997	-0.298878747057767	1.26035785613117	0.272516930015459	4052	0.967980742953253
SNP_A-1788004	-0.239824525759630	0.805968404547143	0.693642929094949	4052	0.962461853767661
SNP_A-1788015	-0.280607312204211	2.40170963270253	-1.02567433428904	4052	0.978388466625906
SNP_A-1788024	-0.221270235445399	0.961658987384307	0.724848412669426	4052	0.945152163704997
SNP_A-1788030	-0.293151292089558	1.35441427299657	0.224337847462816	4052	0.98412607942015
SNP_A-1788044	-0.28355615676942	2.77280191501862	-1.45463887800798	4052	0.984087023446388
SNP_A-1788045	-0.390256540880761	2.4733281453338	-0.865809246472354	4052	0.976387132443131
SNP_A-1788046	-0.105679493278494	0.336159705193835	0.976650051774232	4052	0.98985019232625
SNP_A-1788051	-0.118990721512231	0.754810948658706	0.72784325269361	4052	0.973221982394557
SNP_A-1788057	-0.253250844496006	1.29020217655111	0.48753960777337	4052	0.98042655389146
SNP_A-1788072	-0.958604317983664	4.22370782974718	-2.22447097302073	4052	0.955541413241365
SNP_A-1788090	-0.172446636772369	1.25118820852687	0.324570041984516	4052	0.975060697286915
SNP_A-1788102	-0.689262588613977	3.67380740262036	-1.91718602861187	4052	0.967979279522615
SNP_A-1788106	-0.341322742576323	1.63594131709879	-0.0306760557311447	4052	0.97099135575719
SNP_A-1788114	-0.292310524337101	1.57294345729287	-0.0261151963765977	4052	0.956655213447163
SNP_A-1788119	-1.03071489029983	4.46613282731884	-2.43271580004363	4052	0.956431217535603
SNP_A-1788127	-0.413253905139719	1.50362534080208	0.266324444616279	4052	0.937451517568527
SNP_A-1788150	-0.987450839109126	4.84046050373742	-2.94100932941190	4052	0.96589110822424
SNP_A-1788155	-0.354210690666571	1.66468772083976	-0.0544410305274207	4052	0.959475831133002
SNP_A-1788160	-0.487379389453036	2.3106467474932	-0.530636657823605	4052	0.959762987336466
SNP_A-1788179	-0.226129257379180	1.05802127285014	0.387317506663096	4052	0.985374300010313
SNP_A-1788194	-0.31745913395132	0.915969690912312	0.680802491320645	4052	0.955047775711832
SNP_A-1788198	-0.454271148411608	2.06856217291994	-0.367853655819972	4052	0.974307823669933
SNP_A-1788202	-0.341364502572115	2.65765822810508	-1.22654192113031	4052	0.974535429586232
SNP_A-1788213	-0.235662333053513	2.05721140989471	-0.732681841469829	4052	0.98549443383511
SNP_A-1788216	-0.35290517352379	2.26260638990782	-0.793701305166786	4052	0.979497456481201
SNP_A-1788223	-0.209619263680341	1.24525617765221	0.205041495175275	4052	0.981154864673675
SNP_A-1788228	-0.113451529140727	0.77816549976536	0.524302558475317	4052	0.985001058722835
SNP_A-1788230	-0.209785470717101	1.18386040580301	0.366848775776086	4052	0.961094141364382
SNP_A-1788254	-0.237351472454480	1.05326689132013	0.465088140481857	4052	0.988093330974432
SNP_A-1788256	-0.546506888651689	2.32070925949813	-0.58923897111345	4052	0.97249124199869
SNP_A-1788282	-0.081451091306061	0.0392513639312833	1.33840133766419	4052	0.982795374146099
SNP_A-1788296	-0.203446006929378	0.603505564031885	0.965751325317437	4052	0.978976564061472
SNP_A-1788298	-0.295302886144605	1.34522086921498	0.124076099361325	4052	0.98108463853471
SNP_A-1788299	-0.651588361094664	2.85752422201335	-1.01794207383826	4052	0.956019752052576
SNP_A-1788316	-0.235380945028427	0.78984218824136	0.745104250897349	4052	0.970035678695872
SNP_A-1788333	-0.235061745256346	1.58405674687902	-0.172305850380596	4052	0.983973879870287
SNP_A-1788335	-0.257712909949976	0.780600021710284	0.890035418034163	4052	0.973928386832726
SNP_A-1788336	-0.216866499593527	1.31840761441711	0.150389518733601	4052	0.981876470266256
SNP_A-1788343	0.00155862537019984	-0.349879491742724	2.08517409538725	4052	0.96311414087397
SNP_A-1788351	-0.414663102611308	2.29645950576413	-0.719884816744428	4052	0.98110367966741
SNP_A-1788356	-0.166779171756214	1.49865613754082	-0.101371443900945	4052	0.988542686263968
SNP_A-1788368	-0.383000243496261	2.65504366304155	-1.09315524043004	4052	0.979857534599205
SNP_A-1788377	0.163556901935583	-1.63940486227846	4.04429798162288	4052	0.966196150790533
SNP_A-1788426	-0.230135543382588	1.34674070139636	0.0799036789994846	4052	0.976229744749421
SNP_A-1788443	-0.266530285725461	1.95931480057651	-0.523834555201697	4052	0.965124835625228
SNP_A-1788451	-0.378966192433927	2.45211485773770	-0.888948336885948	4052	0.95617803622281
SNP_A-1788455	-0.0679038701810799	0.156767455750411	1.10751769899204	4052	0.986804296805916
SNP_A-1788468	-0.209446340111134	1.09016775273364	0.72351949390799	4052	0.930283480465186
SNP_A-1788481	-0.228052206346683	1.60857378974250	-0.0338390413678819	4052	0.979604051442271
SNP_A-1788504	-0.176305492039221	1.06321271965723	0.4557691979816	4052	0.971344489116668
SNP_A-1788512	-0.417359773384964	1.85059213178812	-0.119663760210365	4052	0.972391776341748
SNP_A-1788540	-0.29719910010379	1.75523762871927	-0.259366201531376	4052	0.969109914874383
SNP_A-1788546	-1.28972157128582	5.27579014483786	-3.03504767410162	4052	0.964748308026746
SNP_A-1788579	-0.315265811709976	1.54924902318451	0.0424567702092178	4052	0.978000210121133
SNP_A-1788580	-0.344747400512255	1.75404144616683	-0.061102962584779	4052	0.957762859079337
SNP_A-1788600	-1.14173376491253	5.47530725669501	-3.48680584782792	4052	0.96793205221901
SNP_A-1788606	-0.118893301712576	1.30997899523917	-0.0413046536024253	4052	0.990113112092551
SNP_A-1788612	0.102418460397910	-1.30308679597989	3.88700229143101	4052	0.946638821167523
SNP_A-1788618	-0.302287223359082	1.98381039578395	-0.532242767996225	4052	0.984534791430474
SNP_A-1788632	-0.68690578580759	3.18522347399947	-1.44558760109673	4052	0.9631114186534
SNP_A-1788639	0.0851938800938924	-1.03575888245730	2.99752634428341	4052	0.971560379342378
SNP_A-1788643	-0.218003118754951	1.19952686358360	0.307372305703997	4052	0.974313792879426
SNP_A-1788644	-0.261505398422869	1.83229784793900	-0.255918218225338	4052	0.94249031474699
SNP_A-1788646	-0.309104271908303	1.52813000634736	-0.0241597845823533	4052	0.951460436262806
SNP_A-1788653	-0.135428207371698	1.31428932942223	0.0386421486252639	4052	0.956435926701795
SNP_A-1788655	-0.316509825438444	2.27630692543378	-0.732480229403389	4052	0.983656212396036
SNP_A-1788657	-0.461604978614909	2.95584690501053	-1.39298873310969	4052	0.976458807414599
SNP_A-1788663	-0.229666327571058	2.45469000609119	-1.16651491099878	4052	0.980992938242024
SNP_A-1788664	-0.193829598002417	1.61764670212938	-0.0625378704041634	4052	0.980010426358016
SNP_A-1788686	-2.09288986387366	7.17977092706562	-4.16235876135332	4052	0.955949885572389
SNP_A-1788741	-0.141179371496561	1.23034341969024	0.192968510664510	4052	0.9869635685815
SNP_A-1788747	-0.150824912367415	1.17251450740629	0.280763926657016	4052	0.981804753333872
SNP_A-1788761	-0.276348884149069	1.15006931576986	0.483369348109857	4052	0.971578644207328
SNP_A-1788771	-0.281319630375394	1.61066064493348	0.074091172863158	4052	0.982405732921433
SNP_A-1788778	-0.240487699924216	0.768268609128514	0.917832356539842	4052	0.94596285535303
SNP_A-1788816	-0.285773640132989	1.16057358769825	0.452646593559439	4052	0.973333591119042
SNP_A-1788841	-0.239231539242172	2.20667270222844	-0.888146208712153	4052	0.979051209751944
SNP_A-1788854	-0.443580543204223	2.48363436438413	-0.873044187827711	4052	0.984131781014655
SNP_A-1788868	-0.341607989248411	1.93936354504907	-0.453208541228199	4052	0.964132862524408
SNP_A-1788870	-0.190269592788927	1.45437697368735	-0.109902934796613	4052	0.984624731406856
SNP_A-1788881	-0.176675139021057	1.34313288704285	0.0606148206544566	4052	0.987269881389928
SNP_A-1788895	-0.45164955129408	2.35664108513246	-0.681650476990881	4052	0.974358395389472
SNP_A-1788912	-0.158197085212716	0.88692902694296	0.512055026506313	4052	0.98096623856052
SNP_A-1788914	-0.269996194699691	1.62573314353840	-0.0892289171907915	4052	0.973794534006349
SNP_A-1788916	-0.152769821724696	0.581801018890991	1.02697543007196	4052	0.973338154678867
SNP_A-1788917	-0.697492964810073	3.18010248404183	-1.37241317078352	4052	0.936854356224648
SNP_A-1788920	-0.60807494085703	4.25337597502615	-2.80726634905403	4052	0.969940894254375
SNP_A-1788944	-0.0856313966214838	0.585800159915666	0.94532573210739	4052	0.98340167957028
SNP_A-1788954	-0.297647819596053	1.86035247843552	-0.357101279801631	4052	0.972733643260707
SNP_A-1788958	-0.134310653326113	1.20090409906487	0.179705546696784	4052	0.986297422451677
SNP_A-1788962	-0.325716915665894	1.41660122580029	0.0507034379429281	4052	0.96653723137849
SNP_A-1788983	-0.143585484000178	0.701050514089391	0.957010224525762	4052	0.970754122095076
SNP_A-1788992	-0.497815828617374	2.10476195931856	-0.358335300180673	4052	0.960302876600329
SNP_A-1789002	-0.321403702937269	2.30120264234192	-0.724320392865634	4052	0.94774557806039
SNP_A-1789024	-0.477751149091796	2.11382514206126	-0.386270487218715	4052	0.967471872773444
SNP_A-1789029	-1.19497575494134	4.84992295941237	-2.63461097978715	4052	0.932985015343953
SNP_A-1789036	-0.342472176367357	1.58429049636869	0.101153204852618	4052	0.968828161728068
SNP_A-1789037	-1.10778540993570	4.81974839709303	-2.6952315713295	4052	0.896624687913342
SNP_A-1789043	-0.269890440016226	1.45037592216165	0.129756807165961	4052	0.94731049038069
SNP_A-1789054	-0.411276313335968	2.24836049315255	-0.699311530540825	4052	0.949213824542757
SNP_A-1789090	-0.282519559455467	2.10717389079016	-0.669565580334759	4052	0.978975360076545
SNP_A-1789095	-0.271621279026933	1.71481392500924	-0.142353205049231	4052	0.96386381846134
SNP_A-1789105	-0.235514993528757	1.31868130077135	0.241682435644608	4052	0.96415161099399
SNP_A-1789107	-0.111600369827743	0.487985612267134	0.967797345742668	4052	0.978658534037509
SNP_A-1789120	-0.0538421386494774	-0.0205886609117666	1.37175560781543	4052	0.982947949841275
SNP_A-1789124	-0.268993640052626	1.33332437890501	0.830180653002738	4052	0.885273687128577
SNP_A-1789136	-0.237680388977801	1.83648339023314	-0.47919184725481	4052	0.989713673250074
SNP_A-1789146	-0.401228087154163	2.11221159794325	-0.404796139820875	4052	0.986565306075905
SNP_A-1789164	0.0565303397557309	-0.798469360190879	2.31735908338742	4052	0.97273536275093
SNP_A-1789170	-0.362258539935678	1.93046290365295	-0.274951860572095	4052	0.97359657166543
SNP_A-1789171	-0.236850569046955	2.0084958847326	-0.599815577381827	4052	0.973190536776586
SNP_A-1789189	-0.190493758351901	0.914586374447413	0.473884095790511	4052	0.965103369006185
SNP_A-1789202	-0.309095754979241	1.66561669984985	-0.0518831507917545	4052	0.974198566878844
SNP_A-1789206	-0.291260231405279	1.56754216199600	-0.114831825153105	4052	0.976095255587191
SNP_A-1789227	-0.283335705503358	1.52692860945737	-0.0540821572170263	4052	0.976468450083983
SNP_A-1789234	-0.274083427181618	1.62597925278224	0.00144610573041947	4052	0.9528306796713
SNP_A-1789238	-0.163696465275857	0.718201072557708	0.67869275437674	4052	0.974931925733821
SNP_A-1789247	-0.0655695237901925	0.0815091205168648	1.37927819404854	4052	0.979081374665563
SNP_A-1789261	-0.207584392945073	1.15701575988448	0.384835872243538	4052	0.974850404326775
SNP_A-1789275	-0.298090564468816	2.6878383391636	-1.35432020884694	4052	0.982560573360124
SNP_A-1789277	-0.540750037057241	2.48374653378820	-0.751688810441581	4052	0.918826723783846
SNP_A-1789284	0.250197130857858	-2.09991455202927	4.34896820155529	4052	0.974365890420217
SNP_A-1789300	-0.209237358525198	0.968680803567066	0.51697229045323	4052	0.976361091773288
SNP_A-1789302	-0.33598052202601	1.67676956378342	0.00609385797258894	4052	0.970528613579215
SNP_A-1789304	-0.439645809964172	2.92748714983557	-1.30896551486046	4052	0.971855850611654
SNP_A-1789319	-0.164268646838058	0.89951563801306	0.750693264237287	4052	0.984012900445913
SNP_A-1789323	-0.243400254578944	1.52105381238415	0.00451525132876278	4052	0.980598494275926
SNP_A-1789343	-0.188151295506938	1.13475698321496	0.378245702033876	4052	0.978862865998898
SNP_A-1789348	-0.263634708833132	1.59161423655043	-0.147552877832534	4052	0.984883348556537
SNP_A-1789358	-0.167900363305791	0.98658497035411	0.461943669449989	4052	0.982270573938018
SNP_A-1789369	0.00383836527158826	-1.23901263196658	4.45316946674386	4052	0.874840042906319
SNP_A-1789381	-0.188077624274137	1.47269467371226	-0.0375244735557151	4052	0.976713990393707
SNP_A-1789382	-0.260580693144163	2.25745734494418	-0.792519305911078	4052	0.981198116657468
SNP_A-1789394	-0.406158094114315	2.09066851446269	-0.55118193696424	4052	0.964337965985383
SNP_A-1789406	-0.573581136951623	3.3092116689485	-1.51167844696938	4052	0.97124006413267
SNP_A-1789418	-0.285983623071727	2.40331613175359	-0.99759922286311	4052	0.975801189823689
SNP_A-1789419	-0.352908655325763	2.28975921023126	-0.600050689459914	4052	0.947360115128234
SNP_A-1789459	-0.75245192438776	3.00308330536209	-0.750606262043447	4052	0.946902831138124
SNP_A-1789469	-0.174540044663926	0.430711580883438	1.39995862473762	4052	0.96626095386076
SNP_A-1789514	0.0656929305382374	-0.834676712320439	2.54922510033654	4052	0.957334977611783
SNP_A-1789516	-0.346260406823692	1.86147797370335	-0.356390547415749	4052	0.950778659885935
SNP_A-1789522	-0.166112985668929	0.801064832773159	0.654510987425431	4052	0.977839026487406
SNP_A-1789529	-0.522482553872898	2.02989422762619	-0.308769628977261	4052	0.955037628001126
SNP_A-1789544	-0.398397639398452	2.39602057260922	-0.710725471274991	4052	0.960685793938921
SNP_A-1789547	-0.288000847797364	2.87631820611049	-1.56761512025232	4052	0.987727289250752
SNP_A-1789550	-0.236643198589485	1.22938782842357	0.357367868238694	4052	0.982875219297195
SNP_A-1789563	0.0802202587570573	-0.951187556239795	2.64381627752496	4052	0.968756404720488
SNP_A-1789565	0.0694248623753055	-0.834237630343055	2.25297059965434	4052	0.979617058721534
SNP_A-1789573	-0.115358795478181	1.13943024058323	0.179612648956673	4052	0.991073976316813
SNP_A-1789574	-0.107062958606338	0.280895213924057	1.09378674155630	4052	0.98587754330205
SNP_A-1789575	-0.0891472673887314	0.266823162890782	1.04086797480829	4052	0.985106869919884
SNP_A-1789596	-0.370006987156015	1.89763095914738	-0.343706183341784	4052	0.97548348858587
SNP_A-1789604	-0.140403684020027	0.709354336952629	1.12139919002752	4052	0.976690829144993
SNP_A-1789606	0.0584005435636947	-1.07403359106559	3.06646083968414	4052	0.949211842992451
SNP_A-1789608	-0.279738170080811	1.36426143532999	0.288889554242288	4052	0.957821841049649
SNP_A-1789616	-0.260106940020949	1.71243059270235	-0.292254203893330	4052	0.974906276080206
SNP_A-1789661	-0.323540890665461	1.75094583240017	-0.149854632923536	4052	0.96773854643643
SNP_A-1789672	-0.379414239946012	2.82686454693592	-1.42275675918389	4052	0.9700270932558
SNP_A-1789677	-0.193233079023155	0.930713238840845	0.558426935137591	4052	0.986024428026392
SNP_A-1789680	-0.243983792753173	1.27245424861382	0.206098048725034	4052	0.981621183527832
SNP_A-1789684	-1.37311393618766	5.53213504725766	-3.21495567859738	4052	0.95921318799459
SNP_A-1789685	0.158552480120398	-1.44252601704283	3.11959573054577	4052	0.953770019146431
SNP_A-1789717	-0.507403104123418	2.39061406872845	-0.728151384527223	4052	0.964179896555453
SNP_A-1789719	-0.27360323525531	1.57436407015837	-0.135354522366477	4052	0.980009740189964
SNP_A-1789720	-0.442606226851339	2.14821802933568	-0.551851990228307	4052	0.975187858497003
SNP_A-1789721	-0.292829708825189	2.4253580062756	-1.07782251822112	4052	0.983610276003248
SNP_A-1789729	-0.567819512585212	2.57091696915711	-0.840089166234528	4052	0.939427420654913
SNP_A-1789765	-0.128805608533058	0.250564467151402	1.53182601327999	4052	0.946728322390241
SNP_A-1789780	-0.267425389482891	1.48436425005223	0.00309759822321782	4052	0.983489288860473
SNP_A-1789825	-0.183318307763501	0.80042370079414	0.869016070633423	4052	0.963369326879245
SNP_A-1789841	0.143245526237687	-1.49341538960241	3.78173931488316	4052	0.96301163261751
SNP_A-1789845	-0.208824236610756	1.46110574353677	-0.0529729078176236	4052	0.983378516582372
SNP_A-1789846	-0.190854203085466	1.45780973651566	0.0657851092303587	4052	0.960249424142657
SNP_A-1789849	-0.309839475050550	1.27336883947186	0.514874861159848	4052	0.970740780505512
SNP_A-1789854	-0.144890331147110	1.14840838544535	0.235873146560738	4052	0.986483721237615
SNP_A-1789862	-0.544676469171579	2.16693703166916	-0.446822970722223	4052	0.971331629733442
SNP_A-1789863	-1.70275947992045	5.48262949853958	-2.71974990799926	4052	0.874915041091042
SNP_A-1789886	-0.148908349292899	1.00459060109476	0.314596602181026	4052	0.978238740136068
SNP_A-1789945	-0.0690218437894846	-0.273181017131791	2.83597316212914	4052	0.910492163740317
SNP_A-1789964	-0.837296607881447	3.78680176592646	-1.90617009859306	4052	0.977668381596946
SNP_A-1789994	-0.256720654628575	2.01996628782844	-0.473464135083818	4052	0.944689645929307
SNP_A-1789996	-0.283174070315454	1.81176432609723	-0.171572649719084	4052	0.96401024563662
SNP_A-1789997	-0.28368807748068	1.51525138931170	-0.0534419442724881	4052	0.974637033441832
SNP_A-1790025	-0.315471123197166	1.60119304764729	-0.0677065555712106	4052	0.979525898784703
SNP_A-1790036	-0.519591780659549	2.04384922384146	-0.304907669685352	4052	0.964316704610246
SNP_A-1790037	-0.209383171514663	1.73300545402844	-0.379986047797576	4052	0.973607299859325
SNP_A-1790044	-0.118388010716612	0.593431512017733	0.935621144928355	4052	0.978220440311383
SNP_A-1790058	-0.292489704931110	1.91926119915365	-0.464334318877845	4052	0.984852326274562
SNP_A-1790067	-0.156560417488438	0.954266865916954	0.804512368680838	4052	0.9841089690817
SNP_A-1790092	-0.0792217959381403	0.387111645951749	1.15410581175208	4052	0.975560514517567
SNP_A-1790097	-0.250991958772720	0.781323451641121	0.898741265390074	4052	0.977568627844706
SNP_A-1790107	-0.149005885569073	0.852654580591376	0.696749216442042	4052	0.98643661749659
SNP_A-1790112	-0.189016262383829	0.616770555926083	0.923785191700446	4052	0.975740997113396
SNP_A-1790128	-0.230421445866894	1.61300003973203	-0.108822912309432	4052	0.981667642000373
SNP_A-1790145	-1.56468971299798	5.8397036785726	-3.31633714594057	4052	0.916764960063805
SNP_A-1790149	-0.220818600439676	1.48486282320862	-0.0984975586671712	4052	0.988717066995415
SNP_A-1790154	-0.984225747128314	3.03420052175679	-0.810862702304612	4052	0.905411779611698
SNP_A-1790192	-0.189190527261994	0.604570615568008	1.04953272150178	4052	0.950775516090231
SNP_A-1790195	-0.240975709281689	1.52565904114694	-0.0367136049617955	4052	0.965029344415142
SNP_A-1790211	-0.10740658562694	0.331446568622399	1.60688342934601	4052	0.95263235343947
SNP_A-1790238	-0.247088796555461	1.20088906405239	0.611272031824522	4052	0.95196381263121
SNP_A-1790267	-0.380698080637047	2.35303815927154	-0.653404971608044	4052	0.974683308981873
SNP_A-1790272	-0.334985256032841	2.08135573555541	-0.502979929870044	4052	0.969976787768256
SNP_A-1790279	-0.382063041552487	2.65486933513735	-1.09486344836670	4052	0.97627753872941
SNP_A-1790289	-0.318415030597642	1.78662430661773	-0.243243110532132	4052	0.961522080973828
SNP_A-1790350	-0.0364955566026431	-0.0235469757277010	1.41557431216032	4052	0.976132555230763
SNP_A-1790352	-0.420925239465069	2.17994579657995	-0.522815756596031	4052	0.96634573750331
SNP_A-1790355	-0.165534942332357	2.12030585296817	-0.86793690800234	4052	0.989161899379715
SNP_A-1790369	-0.0897883039890029	-0.0100720059762058	1.80993274493118	4052	0.979876107326182
SNP_A-1790371	-0.173558279886461	1.13257547204555	0.259331088449518	4052	0.986317970070868
SNP_A-1790379	-0.316346675553986	1.62379379687422	-0.0733905154603106	4052	0.979650081859794
SNP_A-1790391	-0.142794686960329	1.02895763284352	0.343701565060754	4052	0.98325531383096
SNP_A-1790395	-0.0959745330328625	0.263208523718834	1.35896775297736	4052	0.938813518245962
SNP_A-1790407	-0.35256420029695	2.00777114024862	-0.492206616969364	4052	0.980937570247562
SNP_A-1790453	-0.927744693581711	4.31540200595042	-2.40512092167495	4052	0.954332859357365
SNP_A-1790461	-0.435990306128012	2.06943231535195	-0.398251411871247	4052	0.957934276474737
SNP_A-1790464	-0.164341823491497	1.12350477647075	0.330632153202103	4052	0.98194492981015
SNP_A-1790470	-0.118964755519042	0.774771419313885	0.57915126144665	4052	0.963805915843839
SNP_A-1790473	-0.212912657869451	1.30636282826643	0.145837248212051	4052	0.979992512011604
SNP_A-1790491	-0.161937386089400	1.58754049622714	-0.214878762383153	4052	0.990403327427977
SNP_A-1790499	-0.389161601871586	2.55935852630833	-0.98637057748175	4052	0.982032589940932
SNP_A-1790512	0.300143135871888	-2.64162868371445	5.62821783626678	4052	0.93641655901382
SNP_A-1790515	-0.407570678396222	1.66463519111802	0.122983046445605	4052	0.972286897673274
SNP_A-1790521	-0.221931452963504	0.827535953655938	0.845988618604523	4052	0.981736057143145
SNP_A-1790536	-0.30538963395615	0.895902301397605	1.04846028782232	4052	0.957647942181978
SNP_A-1790539	-0.270620111804243	1.28107952792772	0.61801878345186	4052	0.942697403808313
SNP_A-1790544	-0.178398839881945	1.38308664716901	0.228281626844707	4052	0.977480223944854
SNP_A-1790563	-0.371336187202399	2.08117349538752	-0.394094542066196	4052	0.962953304997358
SNP_A-1790592	-0.260602374594070	0.920728952592534	0.636236487019148	4052	0.981596894489162
SNP_A-1790624	-0.0616731763705182	0.0497686645914099	1.90102732868421	4052	0.950600085487807
SNP_A-1790632	-0.235689624806498	1.05251889123427	0.555769799350279	4052	0.950197895347578
SNP_A-1790637	-0.057513694515905	-0.310298423944778	2.99686935371843	4052	0.895600451068143
SNP_A-1790650	-0.828342884327887	3.37757657777365	-1.40365556929123	4052	0.91306940815685
SNP_A-1790653	-0.0952001897875836	0.310007699598786	1.41855884974630	4052	0.936606154704107
SNP_A-1790657	-0.572001443537205	2.98979540808466	-1.29914434417063	4052	0.975658280434543
SNP_A-1790665	-0.608073831918003	3.02570491976117	-1.22651977250283	4052	0.966573401876499
SNP_A-1790680	-0.157732238019541	0.860339092610584	0.567400177272102	4052	0.98163810229618
SNP_A-1790683	-0.261117341978536	2.22707737177407	-0.779231558980147	4052	0.97652187941727
SNP_A-1790684	-0.477103613908041	2.05522029517002	-0.362600582512178	4052	0.983270655219586
SNP_A-1790689	-0.267228969962012	2.23899363597793	-0.824964989626914	4052	0.96749014653234
SNP_A-1790697	-0.246229279414324	1.45959909444455	0.0631093414548668	4052	0.986173953768146
SNP_A-1790703	-0.256001014251898	1.66423366676790	0.0334721528819137	4052	0.979724504247928
SNP_A-1790708	-0.250988424886929	1.55660806189849	0.045774561912878	4052	0.986040234140018
SNP_A-1790718	-0.143173529814365	0.934794286193945	0.490524013459365	4052	0.975691547772164
SNP_A-1790732	-0.215703746901086	1.33407405801123	0.109780123092402	4052	0.977853884446693
SNP_A-1790737	-0.573951562307592	2.40390253671881	-0.667293937752374	4052	0.942628501689574
SNP_A-1790744	-0.0979257831604886	0.115357992766623	1.83406276847775	4052	0.930373209447363
SNP_A-1790754	-0.201777461958793	1.01822612970764	0.554517514916849	4052	0.977585596235606
SNP_A-1790757	-0.0839135048704998	0.188424278406222	1.64216726206686	4052	0.942332344529528
SNP_A-1790769	-0.291177278619074	2.96264427481263	-1.67665621623145	4052	0.984022336213995
SNP_A-1790778	-0.094685630718023	0.229261290682254	1.72430699081046	4052	0.963872945983506
SNP_A-1790795	-0.299036172544757	2.26219247198533	-0.670302979387235	4052	0.96890701882137
SNP_A-1790818	-0.174557791930702	0.781568287532527	1.02281563705456	4052	0.945030072433513
SNP_A-1790833	-0.159856117510655	0.338354432467418	1.39304179607685	4052	0.97708914138006
SNP_A-1790837	-1.94261225561974	6.28455407766562	-3.31081754798887	4052	0.88502043891123
SNP_A-1790853	-2.28542992554489	7.73202010413129	-4.5440239174279	4052	0.936851990754164
SNP_A-1790878	-0.262052130657642	1.69858839198387	-0.214799330796652	4052	0.965527967382016
SNP_A-1790891	-0.350619964146452	2.29785824600634	-0.792799020819036	4052	0.975262252655399
SNP_A-1790900	-0.0844211070965121	0.575398016005019	0.745275925796941	4052	0.97348458747254
SNP_A-1790907	-0.193967470362749	0.807033316534004	0.843884139529018	4052	0.97180484500889
SNP_A-1790910	-0.430561788868983	1.55325854044134	0.227551079240317	4052	0.973468431523407
SNP_A-1790914	-0.385662692345322	1.71062198147952	0.000715676759285456	4052	0.95151254535104
SNP_A-1790930	-0.181349128837140	0.383207255401534	1.12948359932859	4052	0.978337123385495
SNP_A-1790937	-0.480907824756809	2.30297043901206	-0.571355911180057	4052	0.95446904188937
SNP_A-1790943	-0.287809636330620	1.95550956670820	-0.522477104305444	4052	0.981168486960157
SNP_A-1790945	-0.751932451895963	3.76038480838710	-1.98088171166838	4052	0.96231298469664
SNP_A-1790951	-0.479005196951247	3.37524114965247	-1.90511125541755	4052	0.971897972824863
SNP_A-1790961	-0.145908723633052	1.20186240906507	0.145932616551135	4052	0.988162502024162
SNP_A-1790970	-0.322939659231697	1.62697600243585	-0.0359170405441775	4052	0.973592225815995
SNP_A-1790972	-0.458514076524833	2.00004716855431	-0.183517029264318	4052	0.951358190793106
SNP_A-1790985	-0.164294900005671	0.634423006231014	1.10221558705334	4052	0.950896918961162
SNP_A-1790995	-1.58752998397774	5.72592046402939	-3.16067213486392	4052	0.967514989552278
SNP_A-1791011	-1.54143227110165	6.18825189746839	-3.75399123261677	4052	0.917451528484022
SNP_A-1791013	-0.281656815554710	1.41897920296069	0.100789386476911	4052	0.983485117511993
SNP_A-1791014	-0.167281792453364	0.445410597659448	1.38437927967800	4052	0.955441404323394
SNP_A-1791049	-0.904043826016734	4.52079039533329	-2.67491214973490	4052	0.971458557778997
SNP_A-1791058	-0.313252810417516	1.45577717540286	0.333796836670990	4052	0.952653825166152
SNP_A-1791072	-0.156564517605980	0.373213532374421	1.50984406469996	4052	0.975987583790208
SNP_A-1791073	-0.135230848483597	0.491833838883403	0.897334950154003	4052	0.97933069368628
SNP_A-1791090	-0.291519878456388	2.58948234586905	-1.17989299804618	4052	0.984788485132871
SNP_A-1791094	-0.266996962625775	1.22595841125231	0.253508610800342	4052	0.98197957874474
SNP_A-1791103	-1.29953279928760	4.89117826338734	-2.49856243579530	4052	0.847936247373074
SNP_A-1791106	-0.390566274254175	2.45478223634730	-0.967098894583258	4052	0.969533781665065
SNP_A-1791121	-0.296605616817395	1.11123989410707	0.504416138881259	4052	0.97165140345237
SNP_A-1791130	-0.997780217185623	4.76896071100589	-2.83523289466089	4052	0.933243613860626
SNP_A-1791142	-0.229871611804529	1.23690283903859	0.197114927696446	4052	0.985435043838185
SNP_A-1791146	-0.299250829251438	1.80043626877527	-0.237285394514082	4052	0.97231323853945
SNP_A-1791149	-0.199846848932952	1.13769221157719	0.372596952714254	4052	0.980826210739296
SNP_A-1791150	-0.366931071245316	1.59631189116761	0.0270426392890221	4052	0.977773092758432
SNP_A-1791152	-0.21677466003097	1.65070721091181	-0.3182962856247	4052	0.989072179113402
SNP_A-1791161	-0.153224220867494	0.785281045651737	0.6633943312419	4052	0.97652781392935
SNP_A-1791167	-0.115520019404360	0.122934252559933	1.44535100961548	4052	0.968583923164674
SNP_A-1791168	-0.183982183134195	1.31246178553212	0.105688239135255	4052	0.98034432827921
SNP_A-1791170	-0.363467825989772	1.34144231982256	0.285481818338098	4052	0.979559686555372
SNP_A-1791172	-0.383380829409752	2.25828322410841	-0.745240038724721	4052	0.983973287218483
SNP_A-1791182	-0.263002565026723	2.05666627051608	-0.599706996252152	4052	0.975812363118592
SNP_A-1791199	-0.217609663617836	1.61252996202524	-0.206656469881221	4052	0.984522684789318
SNP_A-1791203	-0.203947138289723	1.2878420261072	0.296311557412002	4052	0.93551948811043
SNP_A-1791216	-0.447993129428028	2.96354511971586	-1.43637841370896	4052	0.973446905664669
SNP_A-1791226	-0.227766685723174	1.23489759485653	0.308495664018124	4052	0.980108099010654
SNP_A-1791253	-0.239230023590699	1.94161094922289	-0.512199257702727	4052	0.98521073209239
SNP_A-1791256	-0.0458985717577049	0.0512411140342788	1.3588215281582	4052	0.983766909886123
SNP_A-1791272	-1.27157467641053	5.64305891737764	-3.48965390834072	4052	0.954592165370622
SNP_A-1791279	-0.732813195635834	2.80766490672844	-0.921252408287175	4052	0.944715661111793
SNP_A-1791285	-0.171884487839056	1.03116590387464	0.491331626115943	4052	0.975505031950496
SNP_A-1791296	-0.349186751648831	1.49266792872615	0.22769786051669	4052	0.965437487450666
SNP_A-1791298	-0.149295165123585	0.691870166793928	0.814652826731796	4052	0.970362228411858
SNP_A-1791300	-0.147088726309142	0.598300511949487	1.30989977735496	4052	0.945776223437064
SNP_A-1791303	-0.201431813071118	1.15099965954503	0.28587779552717	4052	0.98237890234467
SNP_A-1791308	-0.702676265826851	3.10848546162943	-1.33720763154220	4052	0.95502771136911
SNP_A-1791322	-0.25162776034908	1.29310189011472	0.322388702653959	4052	0.958129271068647
SNP_A-1791323	-0.158014588580935	1.43946299838231	-0.112052155216900	4052	0.987841510304537
SNP_A-1791324	-0.260264706103955	1.41651774952288	0.151847016505365	4052	0.97305478904097
SNP_A-1791330	-0.133812305612917	2.40932247008421	-1.26322970534334	4052	0.98857332682756
SNP_A-1791338	-0.113205493940710	0.746942238903027	0.591524416078574	4052	0.991653090888401
SNP_A-1791375	-0.0682246961526112	0.557970043345162	0.78298932989539	4052	0.977702026351132
SNP_A-1791380	-0.134717804203067	0.782888112406193	0.634985545754783	4052	0.982556583167976
SNP_A-1791381	-0.274593397226024	1.56278598989696	-0.0388685641440177	4052	0.97471460675136
SNP_A-1791382	-0.155344544983969	0.737450201324871	1.26111543044695	4052	0.909342531021195
SNP_A-1791386	-0.47081020821811	2.23848151732338	-0.596003557858338	4052	0.963104051545619
SNP_A-1791414	-0.335048288785466	2.44786733615890	-1.01587512191008	4052	0.982315851488595
SNP_A-1791447	0.109860446334559	-1.2997959696433	3.54019114741761	4052	0.943742302262506
SNP_A-1791477	-0.198693720324546	2.28400597178821	-1.02061876483930	4052	0.984788355985586
SNP_A-1791512	-0.378349101251669	2.58987036481702	-1.00102984408451	4052	0.974189449441873
SNP_A-1791515	-0.372356473927527	1.72032287677426	0.0387132426406262	4052	0.956535611633716
SNP_A-1791525	-0.321030297364433	1.44487285238705	0.123942917090309	4052	0.970191797435648
SNP_A-1791543	-0.246608215301426	1.56316371065635	-0.069230575781117	4052	0.98222685836983
SNP_A-1791546	-0.34986445521652	2.18295674644868	-0.685006342596308	4052	0.978029780946348
SNP_A-1791567	-0.307438143625621	1.85144039111337	-0.328726349191392	4052	0.975532144239757
SNP_A-1791583	-0.506632670777796	2.42982528159140	-0.780295022304853	4052	0.95414164475561
SNP_A-1791585	-0.152925297158903	0.900759847294829	0.515247441284778	4052	0.975693463494385
SNP_A-1791590	-0.376107470695850	2.18783793291925	-0.636047897345869	4052	0.974736760317504
SNP_A-1791609	-0.353087444648058	2.95218439048866	-1.54981646013006	4052	0.973988271237111
SNP_A-1791619	-0.23734403090847	1.69375686860792	-0.283887320671275	4052	0.981910161369468
SNP_A-1791624	-0.206923904339335	1.68309507095945	-0.335600310897997	4052	0.987782744724887
SNP_A-1791638	-0.141344649973644	0.774985598550773	0.678310323104757	4052	0.978840302616952
SNP_A-1791650	-0.295220165798433	1.09387511073034	0.660117793214349	4052	0.975850323915415
SNP_A-1791662	-0.0668103458551718	0.194411233410635	1.15002997302163	4052	0.977093239230644
SNP_A-1791668	-0.444761431464082	1.94020614335705	-0.291391980970897	4052	0.976833099797435
SNP_A-1791678	-0.404480583449697	2.29635069595348	-0.7580528645494	4052	0.971551208231481
SNP_A-1791681	-0.236836053818382	1.62924375837235	-0.152205675134523	4052	0.973076823831243
SNP_A-1791715	-0.162787563740653	0.655889947997311	0.849903432361163	4052	0.978919118218277
SNP_A-1791726	-0.217770972024004	1.71760677005062	-0.350812087844613	4052	0.98751401156069
SNP_A-1791734	-0.208813856788316	2.03211009628160	-0.720922930872352	4052	0.981582456899288
SNP_A-1791742	-0.595610403967022	3.16289545152445	-1.46513270460559	4052	0.955113055810254
SNP_A-1791750	-0.231412073826871	0.924482573050222	0.570571506785126	4052	0.977364571576185
SNP_A-1791762	-0.207406982067972	1.35212585220677	0.0795840743493483	4052	0.977765806528348
SNP_A-1791782	-0.184487696959055	0.938770943672084	0.530295174721312	4052	0.958101039229648
SNP_A-1791802	-0.379003615378492	2.10788402173529	-0.471181717664479	4052	0.951621499667356
SNP_A-1791813	-0.145241935932983	0.819893809281387	0.595986774167138	4052	0.972959443353044
SNP_A-1791832	-0.226692757802577	1.05834901636606	0.506118689168169	4052	0.985234294080788
SNP_A-1791839	-0.0680410131544263	0.318507328657054	2.93989486595104	4052	0.938006558754695
SNP_A-1791870	-0.222231053642163	1.40195677621310	0.0242681061519815	4052	0.973584651462773
SNP_A-1791902	-0.161407383094431	0.555020211103012	0.875891728526895	4052	0.977633884360416
SNP_A-1791905	0.0921409920294789	-1.24665274298249	3.69777895735808	4052	0.956492744133247
SNP_A-1791936	-0.124517979336437	0.606622815246531	0.8750237292699	4052	0.878633261287155
SNP_A-1791955	-0.197773225512146	0.755294962256141	0.979567015032745	4052	0.944933591172177
SNP_A-1791988	-0.0888569496942703	0.145684434959280	1.4158197677761	4052	0.971233086612678
SNP_A-1791995	-0.301827781556587	0.931364598943684	0.725363326441786	4052	0.909690403461077
SNP_A-1792018	-0.22054110277661	1.47055691758524	-0.0696111095526394	4052	0.987140703654895
SNP_A-1792036	-0.201689374847231	1.26689449413908	0.373947142394936	4052	0.980200395554545
SNP_A-1792058	-1.13913409901995	4.27909296886323	-2.10171149837030	4052	0.961326282940925
SNP_A-1792066	-0.363378904979677	1.62471367700861	0.150634209613533	4052	0.957567869559268
SNP_A-1792072	-0.152996925459648	1.45114782938356	-0.128098045824123	4052	0.990148442047857
SNP_A-1792077	-0.179233017106035	1.88122360870622	-0.466398631258618	4052	0.975298867086347
SNP_A-1792086	-0.200791834707982	1.49908522081819	-0.0200565416285345	4052	0.986510619792136
SNP_A-1792092	-0.28231757589246	2.37390293685956	-0.980495040146445	4052	0.98153358068519
SNP_A-1792118	-0.152713399528276	0.85479017849493	0.56028793698305	4052	0.985233790800322
SNP_A-1792120	-0.326365649232529	1.88015614757916	-0.35104058946847	4052	0.961182851442373
SNP_A-1792127	0.104007700410225	-1.42332716809463	4.59905387554888	4052	0.915880412982536
SNP_A-1792133	-0.340117468219509	1.94309943709831	-0.380834475622158	4052	0.978126675558106
SNP_A-1792136	-0.127679564383785	0.461163522887575	1.05051840000633	4052	0.959403013097513
SNP_A-1792146	-0.207672060722493	0.742021586842258	0.758736123705666	4052	0.976335668201971
SNP_A-1792176	-0.185861232791355	1.80871816303352	-0.459473814573226	4052	0.987923572398481
SNP_A-1792179	-0.244599065970963	1.09174599020683	0.590930563560561	4052	0.972571038507067
SNP_A-1792206	-0.0228636409420757	-0.298453341964548	2.56916782515723	4052	0.929372097326815
SNP_A-1792216	-0.693465303286903	3.06925030928738	-1.20265369810131	4052	0.960271139041135
SNP_A-1792226	-0.210856331194657	1.04019124806222	0.430210266852859	4052	0.97937944793766
SNP_A-1792230	-0.782847203706816	2.74418479155868	-0.764129010049382	4052	0.911168820872927
SNP_A-1792240	-0.19498601164479	1.19588180354945	0.296671075786602	4052	0.963057976595424
SNP_A-1792244	-0.0508657856584348	-0.198619109720483	1.90767443597998	4052	0.944959406112703
SNP_A-1792245	-0.254451785408258	2.07313820208466	-0.741692807089375	4052	0.98855011766334
SNP_A-1792256	-0.270041276839878	1.17496641357192	0.538230091373058	4052	0.951561937582166
SNP_A-1792264	-0.571512777980182	2.61388689117658	-0.940425545919524	4052	0.938349806839016
SNP_A-1792272	-0.226707052399303	1.65635284156531	-0.208035248034472	4052	0.960743458372215
SNP_A-1792293	0.329855720589966	-3.04442857026861	6.65071164483352	4052	0.88064845765706
SNP_A-1792302	-0.072572980718107	0.0844256004663752	1.45431475480686	4052	0.9826631685753
SNP_A-1792312	-0.205336616728119	0.830135958271347	0.677934659686274	4052	0.980500317531339
SNP_A-1792323	-0.371915401731107	1.98941479597351	-0.363526988247687	4052	0.977963994631575
SNP_A-1792332	-1.03521095336935	3.77753916571992	-1.62682510735779	4052	0.952199131070433
SNP_A-1792335	-0.408070682540352	2.32904560998579	-0.795682881953347	4052	0.98807036314856
SNP_A-1792343	-0.344091916215968	2.23892118965822	-0.762505564748613	4052	0.98159678735664
SNP_A-1792349	-0.367927973307903	1.23876808356042	0.407364799584898	4052	0.949750622856078
SNP_A-1792354	-0.317903737232190	1.20202502959961	0.771964696053295	4052	0.945391783884825
SNP_A-1792355	-0.0971156897259279	0.721344345954373	0.530220678767034	4052	0.984743647198233
SNP_A-1792356	-0.573543738384459	2.56693601529284	-0.835580937922912	4052	0.962029620222251
SNP_A-1792370	-0.182964403826656	1.23007865254414	0.176160793715898	4052	0.980118920468785
SNP_A-1792375	-0.531656323483264	2.33552882629970	-0.486490897696333	4052	0.969710107691031
SNP_A-1792403	-0.250824111309381	2.69000753959717	-1.41885037344790	4052	0.975362546047813
SNP_A-1792411	0.0113696334772302	-0.56257261570554	3.11898718822640	4052	0.918755813295647
SNP_A-1792418	-0.277153848734977	1.52994698186012	-0.0563955719023385	4052	0.981570008730035
SNP_A-1792427	-0.203760556201293	1.29429189476710	0.22096831865149	4052	0.97715303124427
SNP_A-1792428	-0.119026838787931	0.449250002949753	1.03525213236168	4052	0.97023380322376
SNP_A-1792435	-0.317765445374350	1.08275296522080	0.649869897202768	4052	0.963657287000958
SNP_A-1792436	-0.128669002708384	0.594343499286036	0.805031693567787	4052	0.984091706321641
SNP_A-1792442	-0.186454715666677	1.05888977126037	0.340163187960819	4052	0.982144192072335
SNP_A-1792446	-1.68922955591515	5.72691799728292	-3.03877932399408	4052	0.94862558761123
SNP_A-1792457	-0.218104240102303	0.936293974621261	0.566783129096612	4052	0.972181312736003
SNP_A-1792458	-0.278816057634634	2.05234222232542	-0.54945292716925	4052	0.986350651251026
SNP_A-1792461	-0.129347145852295	0.269899660948664	1.92274204282114	4052	0.906864587687292
SNP_A-1792476	-0.249176401656357	2.04611746605965	-0.623964823439752	4052	0.981038358243274
SNP_A-1792491	-0.0799091883004363	0.316996532529027	0.91922433418496	4052	0.987726600910154
SNP_A-1792497	-0.197395549800914	2.17396475310355	-0.905188484808196	4052	0.98297931590543
SNP_A-1792511	-0.280654895494752	2.26985500638069	-0.871391746318097	4052	0.975642691850686
SNP_A-1792521	-0.183188797170132	1.06009609099967	0.39831019586251	4052	0.961411441524775
SNP_A-1792528	-0.181843570477885	0.682145472467569	0.743339492609292	4052	0.985140541947264
SNP_A-1792547	-0.0637749395679537	0.164189828278135	1.28448252425023	4052	0.956837700226558
SNP_A-1792551	-0.161778780281180	1.26177654155568	0.118398919080435	4052	0.982379644044703
SNP_A-1792577	-0.628535577484732	3.37294707467415	-1.67366093236772	4052	0.96844108163046
SNP_A-1792598	0.00944067098137444	-0.33412556472731	1.67405032471835	4052	0.980144226747058
SNP_A-1792609	-0.652121754931674	3.20886474346776	-1.37185283955485	4052	0.97033156323018
SNP_A-1792615	-0.243452854553843	1.31194464142556	0.194831530600331	4052	0.974027503034725
SNP_A-1792620	-0.0937035900956252	0.560817573281055	0.763044116689926	4052	0.983491632121714
SNP_A-1792626	-0.154934845176842	0.882605698438892	0.818613602743392	4052	0.925789460201253
SNP_A-1792628	0.0974947409595852	-1.19105596111174	3.46744263954453	4052	0.944506808870945
SNP_A-1792663	-0.273636031341271	1.5223090317131	-0.00666142028914745	4052	0.983815340325523
SNP_A-1792698	-1.58273961554439	5.85522215445764	-3.30799912699823	4052	0.962524871236223
SNP_A-1792717	-0.308900271283395	1.42286892902120	0.358103405911676	4052	0.97800409274398
SNP_A-1792720	-0.186315505671571	0.976518167484414	0.561995042244244	4052	0.97100361511055
SNP_A-1792732	-0.246817052407937	1.56853448649908	-0.0305832428876393	4052	0.977380014621574
SNP_A-1792740	-0.298776834651443	2.66330642152906	-1.26581096968743	4052	0.97104707416649
SNP_A-1792746	-0.169873909593057	1.50005511696156	0.152238883566384	4052	0.939996365257124
SNP_A-1792749	-0.81430315362773	3.24815812217086	-1.31740138691567	4052	0.942398789869922
SNP_A-1792788	-3.76815098632544	12.0141476249135	-7.55494115871547	4052	0.886006492715092
SNP_A-1792805	-0.290224476000189	1.44075785197238	0.0648782935163405	4052	0.972963263050388
SNP_A-1792831	-0.271445232810850	1.79702872349745	-0.374249217837245	4052	0.986796730272276
SNP_A-1792842	-0.328210959510514	1.77283371084877	-0.230342121346361	4052	0.98025136360246
SNP_A-1792847	-0.112175773521043	0.51845210116341	0.809137701917966	4052	0.9795272836258
SNP_A-1792850	-0.156607429245583	2.17082679954434	-0.932531925278291	4052	0.98213154322903
SNP_A-1792858	-0.246550163906097	1.85743565363334	-0.390970312884743	4052	0.986725966107275
SNP_A-1792872	-0.21355871294272	1.26875379134248	0.185639380567494	4052	0.97616613090241
SNP_A-1792873	-0.713168427964775	3.60880703258445	-1.70257800882336	4052	0.96337742764748
SNP_A-1792897	-0.412575823623728	1.82773279102170	-0.169461289254957	4052	0.96750881301930
SNP_A-1792902	-0.281390462904805	2.32150567644089	-0.928837135932744	4052	0.968695019260748
SNP_A-1792920	-0.00387441202875898	-0.470373707055634	2.11000640882922	4052	0.96861456522347
SNP_A-1792923	-0.367254397190372	1.86639720429912	-0.260830869148083	4052	0.976247010449303
SNP_A-1792958	-0.233674269498482	1.54570228962149	-0.108060610491727	4052	0.9806093069538
SNP_A-1792966	-0.0273853956584367	-0.465716764192055	2.19826073896193	4052	0.967361527814378
SNP_A-1792984	-0.290503233836485	2.01247601617911	-0.550927398557229	4052	0.983049691226967
SNP_A-1793000	-0.259030422082652	1.39661388277561	0.235482053140767	4052	0.976933400455264
SNP_A-1793004	-0.272257821050489	1.20469781544549	0.395323871753619	4052	0.972576952141556
SNP_A-1793010	-0.154156276012215	1.32890003791835	0.0950223646723317	4052	0.971103285075923
SNP_A-1793012	-0.21611532059151	1.45596838669892	-0.0543932120415067	4052	0.98645516058262
SNP_A-1793023	-0.189162617200870	1.30717416971765	0.105476229748966	4052	0.98025666907791
SNP_A-1793045	-0.170622682327504	0.761616990581583	0.789741288611987	4052	0.963301962989406
SNP_A-1793059	-0.244929162703352	2.13033169294442	-0.733735311131518	4052	0.962890308888952
SNP_A-1793060	-0.130274783036263	0.517407170432913	0.947359666130061	4052	0.96590702671936
SNP_A-1793065	-0.691333047328727	3.28239378310557	-1.46020623423494	4052	0.951395519238698
SNP_A-1793066	-0.160787288247009	1.09493058058256	0.36080983658727	4052	0.985994721054117
SNP_A-1793069	-0.326412914237936	1.72344655703761	-0.0339444358833042	4052	0.976150047036136
SNP_A-1793095	0.00694117767553474	-0.427215719982601	2.20818278506876	4052	0.964554235152426
SNP_A-1793107	-0.344144644231848	1.67191789983970	0.0519813279226882	4052	0.974060861588796
SNP_A-1793109	-0.268080437920849	0.904255343754709	0.776779301911818	4052	0.96594020106917
SNP_A-1793122	-0.566728262628997	3.30894158404378	-1.64041350765061	4052	0.978555374805243
SNP_A-1793151	-0.403358414294303	1.59992000004256	0.239195294397257	4052	0.92170211497874
SNP_A-1793157	-0.432778580513748	2.71145934217191	-1.01670898836891	4052	0.956074800717204
SNP_A-1793162	-0.346527932188153	1.70795538756398	-0.0198247667153355	4052	0.973499810719376
SNP_A-1793174	-0.322330996547427	1.13446295372108	0.381781320511156	4052	0.947575348666677
SNP_A-1793181	-0.832767908345374	3.32965586518813	-1.32396657613559	4052	0.941189985636692
SNP_A-1793188	-1.89475512761541	6.41323553536244	-3.52195774327042	4052	0.838695380767845
SNP_A-1793190	-0.49671614517276	2.91411589515779	-1.32249886856612	4052	0.960700076315705
SNP_A-1793193	-0.829163550216341	3.36087626672503	-1.40975670423232	4052	0.899430119380269
SNP_A-1793208	-0.44679647216592	2.72216462860277	-1.12941652127201	4052	0.968535162115758
SNP_A-1793210	-0.325327559997744	1.89924424055770	-0.42953808172746	4052	0.966870947437936
SNP_A-1793220	-0.285439949517243	1.46592778762260	0.0277992002156997	4052	0.977508531391272
SNP_A-1793250	-0.127462250197063	0.884739513983466	0.51564566119265	4052	0.960485864991927
SNP_A-1793251	-0.200188256049036	1.29503706769514	0.205119021787466	4052	0.958677658563062
SNP_A-1793256	-1.37478861805733	4.24646228667704	-1.78099909639402	4052	0.903647148095488
SNP_A-1793278	0.043921298274605	-1.05686944064472	3.24474256620903	4052	0.920711833539916
SNP_A-1793280	-0.511168275563631	3.58143874417773	-2.11524752008204	4052	0.981412990449807
SNP_A-1793281	-0.605341660434807	3.10007799639033	-1.35178527166703	4052	0.93445862306716
SNP_A-1793284	-0.348203622136306	1.40006422448612	0.225911939007990	4052	0.97300270175534
SNP_A-1793311	-0.438697447559789	2.14492938703752	-0.547292816798009	4052	0.97387422723451
SNP_A-1793326	-0.220787348203538	1.54844212435796	-0.0776104211813009	4052	0.983318042675464
SNP_A-1793330	-0.265765806661326	1.70079740925394	-0.0527721006400874	4052	0.966503170128148
SNP_A-1793332	-0.213057251591991	1.24887136658365	0.305721617649511	4052	0.980248918968814
SNP_A-1793353	-0.126820275766247	0.7206622441872	0.818994408978638	4052	0.980912441973553
SNP_A-1793363	-0.703933926015867	3.39996199393898	-1.51666318844906	4052	0.928361529923523
SNP_A-1793370	-0.143634827247869	0.65508906842023	1.52241159451022	4052	0.935117745877119
SNP_A-1793389	-0.475226844384637	2.64568038546065	-0.95138113346104	4052	0.953451216079185
SNP_A-1793401	-0.177245020467928	0.762896843581269	0.82079025759936	4052	0.96283842743137
SNP_A-1793403	-0.202590640458594	1.53722555411059	-0.160583286332086	4052	0.984168043653547
SNP_A-1793410	-0.0343842959894856	-0.160472650028317	1.60912195610161	4052	0.983770310055721
SNP_A-1793445	-0.350450012131955	2.20791731015315	-0.704581223609523	4052	0.97180987252688
SNP_A-1793468	-0.431089527393432	2.47553750608069	-0.92142198055499	4052	0.977247771268662
SNP_A-1793476	-0.137511967972596	0.973227055758724	1.20255400030609	4052	0.882220456466084
SNP_A-1793483	-0.30207531874335	1.49090028615587	0.102441985812356	4052	0.977023387745131
SNP_A-1793487	-0.189779590838418	0.947863585467198	0.466238110046325	4052	0.977285789900455
SNP_A-1793488	-0.251424902970318	1.86930442304424	-0.354415829109234	4052	0.977515721397022
SNP_A-1793500	-0.180754294456093	0.888239408259673	0.710309336606668	4052	0.950771216672228
SNP_A-1793524	-0.194476563187864	1.81569124730160	-0.437213157844206	4052	0.988416360697118
SNP_A-1793556	-0.161723584196563	0.953941836033468	0.669232349481482	4052	0.979542491683794
SNP_A-1793562	-0.362842103321697	2.30851710375493	-0.863519304149125	4052	0.971112114428982
SNP_A-1793571	-0.342873843911730	1.93971636569707	-0.407142948630952	4052	0.959554761444837
SNP_A-1793588	-0.249453306659423	1.54290860526979	-0.112510522915244	4052	0.981072609643286
SNP_A-1793609	-0.120769193539017	0.657087484616848	0.718059368362844	4052	0.981999150427875
SNP_A-1793622	-0.104107147314982	0.443441501098777	1.27084165658494	4052	0.936232491093114
SNP_A-1793626	-0.251997490182984	1.17224692417347	0.474579431192315	4052	0.953485524033053
SNP_A-1793638	-0.562897233951514	2.43619727522501	-0.681893237572272	4052	0.979959407726085
SNP_A-1793661	0.011541052358524	-0.556109813230732	3.11984798212394	4052	0.939868647778925
SNP_A-1793669	-0.475210385309994	2.77689152473512	-1.02952677067791	4052	0.976843071079945
SNP_A-1793679	-0.238200373139068	1.57212954733773	-0.160748570306828	4052	0.987855291187286
SNP_A-1793687	-0.335742584273870	1.99126189102859	-0.440013821440755	4052	0.976505217852763
SNP_A-1793688	-0.299192189508022	2.70720693269209	-1.33115495397323	4052	0.972544685937523
SNP_A-1793689	-0.191439851591929	0.533073837688122	1.34079237281313	4052	0.945217812152336
SNP_A-1793713	-0.219160504634616	0.689108889228781	1.08538377400389	4052	0.957854793082303
SNP_A-1793718	-0.098103102662788	0.202882209786969	1.62559097488480	4052	0.953161316875674
SNP_A-1793748	-0.35667967326947	1.81853231322238	-0.184899682578328	4052	0.972758777431075
SNP_A-1793750	-0.241466717470127	1.68512121810614	-0.292810558564646	4052	0.985890343614137
SNP_A-1793752	0.077175200276894	-0.897975114162716	2.40692697374529	4052	0.970644801878336
SNP_A-1793755	-0.198409038978160	1.30410336669437	0.108245725851718	4052	0.985810355745255
SNP_A-1793762	-0.342028707559129	1.97934536160895	-0.383796007181308	4052	0.962096465464221
SNP_A-1793794	0.191366232021334	-2.30579057332002	6.79911935482922	4052	0.940613702167916
SNP_A-1793809	-0.133232961707921	1.19728707519493	0.131493388229374	4052	0.980383767944025
SNP_A-1793823	-1.90203022570636	6.53017883463777	-3.6397412362974	4052	0.92277491524376
SNP_A-1793828	-0.166940732608898	1.15931768796080	0.251766093399710	4052	0.989972251771893
SNP_A-1793839	-0.130658294081029	0.78795668196086	1.29433821765655	4052	0.981201742056556
SNP_A-1793850	-0.288689783554695	1.16728394661918	0.406911143994768	4052	0.956616027538156
SNP_A-1793858	-0.158457982145315	0.639140006105509	0.778929424679661	4052	0.973918975751092
SNP_A-1793859	-1.14386961145608	5.73774595587444	-3.82617765909951	4052	0.920964123448676
SNP_A-1793872	-1.23623576273253	4.64406903816451	-2.28222040957639	4052	0.913397891856726
SNP_A-1793881	-0.586984885819721	2.60302504021555	-0.855253343360015	4052	0.962842776150743
SNP_A-1793884	-0.120323001003579	0.493579711956255	0.834597849711535	4052	0.987832609468307
SNP_A-1793893	-0.415421071742882	3.03652081493324	-1.60866278938005	4052	0.97566845891845
SNP_A-1793895	-0.576761432542301	2.72099105476257	-0.979961976429662	4052	0.957087019795592
SNP_A-1793896	-0.210236168529891	1.31885125914723	0.102110323715772	4052	0.986494156605628
SNP_A-1793898	-0.264747457902142	1.01442505822640	0.480166260639513	4052	0.980803930604356
SNP_A-1793922	-0.203134790639296	0.762444295374478	0.689787664628814	4052	0.97573743025824
SNP_A-1793930	-0.252799547420495	1.05183631094785	0.435956446181564	4052	0.979808656492254
SNP_A-1793954	-0.718925916082122	2.9102161703436	-0.926295844163813	4052	0.948948810642178
SNP_A-1793958	-0.112810002000568	0.503758107049384	1.06658979507780	4052	0.948036218616454
SNP_A-1793964	-0.0772067757524146	0.568312096475912	1.03679498756641	4052	0.970785666877507
SNP_A-1793974	-0.167226503229049	0.675605653338074	0.716993976045459	4052	0.9799116254979
SNP_A-1793980	-1.01743498979873	4.4527866682046	-2.41612127022354	4052	0.95090621317943
SNP_A-1793989	-0.155853754397319	0.290827173523451	1.43759618371622	4052	0.97273766520004
SNP_A-1793999	-1.64842266225406	6.27145558412523	-3.70784903476012	4052	0.948463312060454
SNP_A-1794007	-0.239204583260478	2.18422331697944	-0.735283035673193	4052	0.982718356393249
SNP_A-1794015	-0.545942835444935	3.09005662953267	-1.42169220406356	4052	0.979496707933618
SNP_A-1794025	-0.431145833365663	2.46050866430898	-0.74551775517727	4052	0.95154223893916
SNP_A-1794030	-0.268536660936726	1.94392051020203	-0.583227026510975	4052	0.979110043280194
SNP_A-1794032	-0.185841252491386	1.11837244510704	0.471007201329318	4052	0.985565861757755
SNP_A-1794038	-0.409553283012629	2.26590866123505	-0.682177909682728	4052	0.958204528361769
SNP_A-1794039	0.0128229842557660	-0.529550901825993	2.15266509060995	4052	0.960731842368834
SNP_A-1794077	0.102284957602584	-1.20139461766734	2.96512962755657	4052	0.958544499074775
SNP_A-1794086	-0.571692768870447	2.30062360182988	-0.607832575421848	4052	0.952602888702543
SNP_A-1794093	-0.174589282130610	0.933035038848353	0.625931876586947	4052	0.942684166864042
SNP_A-1794101	-0.62422887990215	2.49442701609318	-0.702161589828822	4052	0.971954142470923
SNP_A-1794112	-0.445035095654448	2.3543694092248	-0.724903333588826	4052	0.981184694897377
SNP_A-1794123	0.0775836597710266	-1.14032886868915	3.88340913004209	4052	0.95672558033501
SNP_A-1794125	-0.377543161455312	1.77495596189211	0.0159345681362396	4052	0.970055064381348
SNP_A-1794126	-0.536691329649347	2.51082103639074	-0.696114916737264	4052	0.960765079814628
SNP_A-1794132	-0.58468196623086	2.53303111212659	-0.606501325955605	4052	0.968250985804297
SNP_A-1794138	-0.307550118615187	1.37672113208209	0.231637111317976	4052	0.981330914134436
SNP_A-1794139	-0.134352735431629	0.59985044954046	0.925442755528801	4052	0.976739538847423
SNP_A-1794142	-0.255592440237242	1.63446952716764	-0.192452331647214	4052	0.976504401783917
SNP_A-1794152	-0.326725127073237	1.47074389441936	0.190335783605835	4052	0.975850486333234
SNP_A-1794155	-0.559334825705937	2.32351657052751	-0.529995562303879	4052	0.922586781842612
SNP_A-1794158	0.0481972620615276	-0.787658545953506	2.98027311775226	4052	0.968475332169704
SNP_A-1794171	-0.181402441795196	0.801040846918175	1.08623316790486	4052	0.982365664256188
SNP_A-1794188	-0.5575836306416	2.33999807787498	-0.52433156106382	4052	0.972591550222796
SNP_A-1794189	-0.21502796155278	1.35805985900330	0.0672387618435728	4052	0.975641067028864
SNP_A-1794195	-0.263915181637221	1.18174625738385	0.373335965679392	4052	0.978637836556382
SNP_A-1794203	-0.626504249680153	3.90803834307689	-2.32016803505589	4052	0.964397634466205
SNP_A-1794214	-0.191764418356878	0.870279248044777	0.574008965547897	4052	0.985507424688587
SNP_A-1794228	-0.303310109975609	1.72925236220631	-0.0781424284777224	4052	0.943039256939593
SNP_A-1794235	-0.150965788532158	0.785261644685184	0.866863324159056	4052	0.952050397248803
SNP_A-1794245	-0.166634185325823	0.681028624179068	0.732428054614907	4052	0.980987634128726
SNP_A-1794252	-0.598887757719817	2.0654264456084	-0.305206541541784	4052	0.982483211150112
SNP_A-1794256	-0.152277667861001	0.622022267011697	0.828377646027041	4052	0.979831733233409
SNP_A-1794262	-1.32419386092091	5.48322986424504	-3.22233648007067	4052	0.91962354120006
SNP_A-1794273	-0.295924811518994	2.17834494380310	-0.769495687735182	4052	0.984151945143132
SNP_A-1794289	-0.347507888106677	1.91123268658132	-0.169707480361417	4052	0.972233824892485
SNP_A-1794295	-0.0507140041336117	-0.063729605163961	1.81727500728450	4052	0.944228756879846
SNP_A-1794313	-0.244084446334454	2.30149086515354	-0.936914326722581	4052	0.986702306584645
SNP_A-1794317	-0.699428647548297	2.89875906685600	-1.06527438827742	4052	0.954794390963333
SNP_A-1794324	-0.0753398813411889	0.265720843065232	1.03437081968248	4052	0.984554636319442
SNP_A-1794327	-0.625577594075802	2.35919547648228	-0.514401654923198	4052	0.982648236963866
SNP_A-1794329	-0.254442351837006	0.823918826844997	0.741114887351448	4052	0.958785636478843
SNP_A-1794338	-0.266164782204854	1.35553929448363	0.183819497351763	4052	0.976872280674675
SNP_A-1794351	-0.0962212908508194	0.740922919541807	0.798725955089996	4052	0.957968319364426
SNP_A-1794370	-0.135685595799129	0.692392835274053	0.739096620029773	4052	0.983784454698766
SNP_A-1794407	-0.567867897187753	3.03274326060219	-1.30644718922558	4052	0.973453557456075
SNP_A-1794413	-0.108333527074379	0.441257732848436	1.23659138902117	4052	0.959218698203057
SNP_A-1794428	-0.374707123692167	2.18676376584606	-0.637012330017503	4052	0.979342537386278
SNP_A-1794440	-0.21736427567473	1.39642343602095	0.0228646182807212	4052	0.9780822346676
SNP_A-1794450	-0.182306309481465	1.50585702163168	-0.179709235227568	4052	0.986400700652252
SNP_A-1794452	-0.199596170494913	2.55568919097556	-1.34176893318579	4052	0.98131831660032
SNP_A-1794464	-0.279657492484382	1.72365406115095	-0.122612890925873	4052	0.982217978536272
SNP_A-1794472	-0.189834587773469	1.29125598473386	0.117169895263620	4052	0.980312845790232
SNP_A-1794476	-0.222601427746529	1.99038466844962	-0.673575940420401	4052	0.978925668887592
SNP_A-1794489	-0.231086626131485	1.86019575763293	-0.502399050366176	4052	0.973957106312579
SNP_A-1794496	-0.394843195645584	2.02139808110215	-0.476264738674339	4052	0.97198321859567
SNP_A-1794500	-0.266623357690919	2.03990980235887	-0.595554844672062	4052	0.97776409296755
SNP_A-1794503	0.0813617174871621	-0.936889914282526	2.53060409887798	4052	0.961592758231242
SNP_A-1794512	-0.186958155652851	1.76828900588364	-0.416482320530284	4052	0.971110542975599
SNP_A-1794515	-0.252506816950424	1.94254007340185	-0.581606149196397	4052	0.964912110919815
SNP_A-1794518	-0.284009677284977	1.83290838403539	-0.209685637787017	4052	0.975529212685953
SNP_A-1794520	-0.846662927870563	3.18888533488585	-1.14555557626605	4052	0.907897796577553
SNP_A-1794526	-0.235754355987880	0.912849609320188	0.67988562474284	4052	0.960095390132033
SNP_A-1794533	-0.228578366764499	1.13788680028909	0.378368077384206	4052	0.966725403282424
SNP_A-1794544	-0.508126135593361	2.33316419115003	-0.65089067291802	4052	0.97610387125825
SNP_A-1794549	-0.110409351677827	0.302163038779892	1.2722967661032	4052	0.98210551455003
SNP_A-1794560	-0.0471573338253815	-0.0104318135400413	1.32888543319523	4052	0.978473710154024
SNP_A-1794580	-0.169573347305448	1.55971071277307	-0.299976727106764	4052	0.987167874841042
SNP_A-1794606	-0.217018925851484	1.90168988596582	-0.586274877235288	4052	0.974024276879507
SNP_A-1794615	-0.167648824041556	0.841592277988603	0.653124468940073	4052	0.978966994665264
SNP_A-1794616	-0.0455947598019830	0.0639943786919157	1.42547651808444	4052	0.975718405810418
SNP_A-1794617	-0.118737719670432	1.17884870668677	0.487618196492415	4052	0.930279085098877
SNP_A-1794618	-0.393404177096024	2.14077264365542	-0.579152458238457	4052	0.983005142873425
SNP_A-1794628	-0.266499973987624	2.02787208144271	-0.633022151248319	4052	0.978450448001979
SNP_A-1794643	-0.338715944691376	1.56772619312657	0.215109732939256	4052	0.946552985808362
SNP_A-1794660	-0.141288288455158	1.89717339037444	-0.625121318009092	4052	0.97059856891102
SNP_A-1794662	-0.223820244590288	1.33014870778682	0.134480792104312	4052	0.984692458632303
SNP_A-1794665	-0.243842962498290	1.21899019090323	0.306441294381883	4052	0.984169506792272
SNP_A-1794668	-0.204492531664624	1.41309167274994	0.00744039096256582	4052	0.980361672851328
SNP_A-1794670	-0.137028472585687	1.10211954002163	0.163203390142633	4052	0.991599621264942
SNP_A-1794671	-0.177465482610654	0.726590233141212	0.811981323573814	4052	0.969921447375724
SNP_A-1794699	-0.12906755999033	0.800740543820636	0.723491060018768	4052	0.966750074120188
SNP_A-1794709	-0.327003699537994	1.77217324239476	-0.222471272920843	4052	0.962727224169917
SNP_A-1794712	-0.109503660273482	0.980688906362013	0.309604913986387	4052	0.98934326509867
SNP_A-1794727	-0.717759527269126	2.73465914377105	-0.72016553938394	4052	0.97544241130908
SNP_A-1794733	-0.32569973698251	2.05966165962994	-0.634892479049443	4052	0.983868302887636
SNP_A-1794740	-0.0865162779529728	0.659275298227876	0.570003287468035	4052	0.98702671665107
SNP_A-1794742	-0.476123037857249	2.28674087717539	-0.676514295563675	4052	0.981791521398444
SNP_A-1794745	-0.180281198452720	1.59463320923558	-0.0497025087466709	4052	0.944410421987856
SNP_A-1794754	-0.212776575246108	1.44647439855720	0.0258201343832427	4052	0.984306261705116
SNP_A-1794767	-0.247063568032048	1.26839912458923	0.261278379162845	4052	0.982232214504764
SNP_A-1794768	-0.291115735489278	0.93959702964919	0.677533347953593	4052	0.970924252916994
SNP_A-1794777	-0.220137168850690	1.62842408594064	-0.135127539594844	4052	0.976756928440337
SNP_A-1794794	-0.115876592363632	0.914374913808747	0.553258361835075	4052	0.985329504130663
SNP_A-1794806	-0.283818544893466	1.37838568865363	0.207669333835977	4052	0.962728850197387
SNP_A-1794828	-0.193266523629290	1.10498866986919	0.238063476174319	4052	0.988455841665274
SNP_A-1794837	-0.0187767097496751	-0.341466086202962	2.41423398342399	4052	0.940981084019693
SNP_A-1794839	-0.232891765802992	2.47102914992557	-1.20319529013225	4052	0.98700664713912
SNP_A-1794847	-0.170664595306044	1.08788173690322	0.294036521703435	4052	0.98437735229179
SNP_A-1794860	-0.416531667238823	3.00152533179255	-1.46099836329257	4052	0.967470483984256
SNP_A-1794861	-0.414219449403747	2.12033124398666	-0.483253669050605	4052	0.97455860951078
SNP_A-1794875	-0.438278380390101	2.47536143767642	-0.892869396637987	4052	0.976342968217082
SNP_A-1794878	-0.156997221478706	1.13469073901176	0.201147943853448	4052	0.983432881506311
SNP_A-1794887	-0.129425932755210	1.17931658759204	0.105622165394959	4052	0.988674991408735
SNP_A-1794893	-0.493984796680214	1.97589763353261	-0.275618380921428	4052	0.973696747795896
SNP_A-1794894	-0.570195554526077	2.14089798470560	-0.0982685668130172	4052	0.968670185692127
SNP_A-1794906	-0.594602331132997	2.57878797670228	-0.624521530526749	4052	0.965809259746322
SNP_A-1794913	-0.103141004916935	0.232058068548354	1.30423770128925	4052	0.969894666574977
SNP_A-1794928	-0.283411266411408	2.17063524572007	-0.781731257974132	4052	0.98640686910351
SNP_A-1794931	-0.265031230501756	1.82200158056342	-0.373004746589904	4052	0.963694518119461
SNP_A-1794933	-0.369373076424248	1.96959156111697	-0.367361872874252	4052	0.948585680274464
SNP_A-1794953	-0.0407232182527699	0.169907609563847	1.16587328909006	4052	0.989443113926318
SNP_A-1794960	-0.546959810037447	2.63785325365127	-0.884051337120385	4052	0.921234730647663
SNP_A-1794973	-0.44868330572082	2.61839583496915	-1.05353303683401	4052	0.96772283138872
SNP_A-1794987	-0.285814486498487	1.61255891423087	-0.159294299168603	4052	0.974372781548022
SNP_A-1795000	-0.262129852022132	1.92427047982830	-0.501479324489348	4052	0.978907871938363
SNP_A-1795005	-0.288943091671913	1.26426516242365	0.203438204549101	4052	0.984875843412459
SNP_A-1795014	-0.209402153884944	1.38434456101863	0.0357004194925167	4052	0.97562755063409
SNP_A-1795017	-0.156013675548470	0.626133680330222	0.787979041264362	4052	0.980405540027246
SNP_A-1795026	-0.346458847629347	1.99033308865459	-0.480225526536257	4052	0.97722161493331
SNP_A-1795044	-0.127743249754353	0.827315664898866	0.491145581362948	4052	0.982349029636798
SNP_A-1795050	-0.00368179794789368	-0.300132691001580	2.05359586232934	4052	0.96022777869456
SNP_A-1795065	-0.235242865560545	1.33714206113927	0.132143546512339	4052	0.97640467465274
SNP_A-1795117	-0.189555465180787	1.24349473528313	0.0600308426055508	4052	0.98473558833551
SNP_A-1795118	-0.470688499292654	2.94926646791092	-1.40901828513167	4052	0.98513836125874
SNP_A-1795126	-0.292502915373715	0.773018290732115	0.865226232615288	4052	0.981185383639453
SNP_A-1795141	-0.154890576492055	1.70254457197196	-0.398679194654486	4052	0.98650813429806
SNP_A-1795148	-0.227316467815364	1.73553558366867	-0.327762187752668	4052	0.98246887576861
SNP_A-1795154	-0.41047307324517	2.82291684454688	-1.38492493005987	4052	0.9863006202034
SNP_A-1795155	-0.287939160161331	1.35607583086791	0.182062456024797	4052	0.973064850123086
SNP_A-1795167	-0.320892631083956	1.50624483954211	0.00589901261489851	4052	0.968607241781568
SNP_A-1795171	-0.244229488056446	2.17292745934699	-0.677206585464306	4052	0.97957674388137
SNP_A-1795197	-0.419238826770644	1.52763475188947	0.242399432204407	4052	0.972330494814534
SNP_A-1795198	-0.0527144112513786	-0.0468769887998406	1.52666452317344	4052	0.983187557096273
SNP_A-1795201	-1.15182011442024	4.90082248085090	-2.75729769381806	4052	0.938160917032402
SNP_A-1795229	-0.232708079358739	0.373345719345184	1.49156518931444	4052	0.963268872405416
SNP_A-1795238	-0.174847866037515	0.650874967097358	0.988130010790665	4052	0.968190124834991
SNP_A-1795253	-0.230170585216451	1.39020772617683	0.106114738810810	4052	0.983315803915482
SNP_A-1795254	-0.0526256354963685	-0.197476357191333	2.70790750560319	4052	0.933693562969238
SNP_A-1795259	-0.199027605785629	0.869960893585061	0.691804128339717	4052	0.96687635647708
SNP_A-1795260	-0.425198055559229	2.87899789168074	-1.32957520688972	4052	0.975580377516934
SNP_A-1795266	-0.182641455301956	0.69848608950905	1.00437999550189	4052	0.974727398971221
SNP_A-1795267	-0.666165742767171	2.62975151210794	-0.714172812930864	4052	0.965187893639288
SNP_A-1795271	-0.441089637707254	2.54301915733456	-0.97999621264926	4052	0.961806754332372
SNP_A-1795275	-0.348644418151383	2.02056890380820	-0.387144358978837	4052	0.967190642062795
SNP_A-1795281	-0.120264548097073	0.221388529957676	1.39515419266560	4052	0.96942018281496
SNP_A-1795287	-0.490821537148161	2.4654909547227	-0.78965340108003	4052	0.96345724031178
SNP_A-1795304	-0.214438935648675	1.28128153013531	0.102760621647068	4052	0.977745649077914
SNP_A-1795321	-1.19710845936638	5.77058422487101	-3.77806725162551	4052	0.965058105853961
SNP_A-1795331	-0.102545431813669	0.106889040565530	1.38940137548547	4052	0.973777223580293
SNP_A-1795335	-0.229158232717890	1.12188312908377	0.641985496426197	4052	0.974933304281382
SNP_A-1795347	-0.209426742188156	2.32057889561291	-1.04155465801942	4052	0.9789880556239
SNP_A-1795356	-0.187647754955787	1.04326671767285	0.48781710037768	4052	0.980754537885951
SNP_A-1795365	-0.884616626739171	3.94163381338869	-1.98371229462169	4052	0.95172206908471
SNP_A-1795370	-0.335695462556549	2.47211277460937	-0.941672469085973	4052	0.98209487093554
SNP_A-1795371	-0.245760037522415	2.27736411296873	-0.878539029759227	4052	0.986279184051833
SNP_A-1795379	-0.168141741917114	0.884998486140218	0.513857872449271	4052	0.978805324566636
SNP_A-1795380	-0.303025043222220	1.64804544484086	-0.155017278729387	4052	0.982879072648168
SNP_A-1795382	-0.56768603823812	2.78643965011208	-1.07166959886089	4052	0.972328607175575
SNP_A-1795388	-0.0764459013721066	0.12409119671272	1.78367364637585	4052	0.94106331702721
SNP_A-1795398	-0.261444275369438	2.04774138957586	-0.577658926056416	4052	0.98282231715694
SNP_A-1795403	-0.07206762190727	0.224950560721691	1.04252798735595	4052	0.98660190895971
SNP_A-1795404	-0.190094994449236	1.50450832864584	-0.136845897941264	4052	0.985641966472842
SNP_A-1795417	-0.185677581893797	1.94812044101738	-0.633893129715338	4052	0.98690705297062
SNP_A-1795428	-0.539703264463749	2.31033414321867	-0.469140872229248	4052	0.976822958504056
SNP_A-1795440	-0.228438329888565	2.0185372517292	-0.589463339983487	4052	0.968358652204975
SNP_A-1795460	-0.30583309810093	2.44969331087779	-1.03758366106252	4052	0.964177488894115
SNP_A-1795483	-0.219892750222832	1.09893906561244	0.326983648117271	4052	0.977941222580225
SNP_A-1795501	-0.385694971144704	1.79748025612500	-0.160971100406461	4052	0.96464822317265
SNP_A-1795519	-0.115717667884781	0.13961620483881	1.59732938447767	4052	0.955367288854213
SNP_A-1795522	-0.283969781563748	1.37375812402651	0.0962929351696294	4052	0.981772654953945
SNP_A-1795533	-0.718112925636037	3.26744661954534	-1.45060871711288	4052	0.945075874144793
SNP_A-1795537	-1.16942017595281	4.84219478946078	-2.68776792058923	4052	0.9476228774594
SNP_A-1795547	-0.290892175875478	1.49611790735268	0.07412589490025	4052	0.955493963261246
SNP_A-1795583	-1.26248188415116	4.73612595123414	-2.39269877787526	4052	0.924044411667749
SNP_A-1795588	-0.357822201098893	1.85384424046122	-0.381408377977942	4052	0.985104360123606
SNP_A-1795604	-0.331288167744985	1.32990069604473	0.248665193663003	4052	0.96881847847624
SNP_A-1795611	-0.240879303093168	1.44174706958847	0.0401370949209802	4052	0.985140125761551
SNP_A-1795622	-2.07851249462769	7.23590904579196	-4.23437371051741	4052	0.916557339023924
SNP_A-1795654	-0.472834576027695	2.13688533801672	-0.518697866112805	4052	0.982449140071049
SNP_A-1795683	-0.15329697895168	0.463156952244258	1.04797560698528	4052	0.929879344595816
SNP_A-1795686	-0.720007015333435	3.72014598065398	-1.97085717711097	4052	0.940904245886656
SNP_A-1795695	-1.02762160612388	4.74270876518945	-2.76885457106026	4052	0.976001692332819
SNP_A-1795703	-0.232807989560643	1.13139633356451	0.340444595970133	4052	0.983560219617773
SNP_A-1795707	-0.329952222287304	1.51692254734155	0.0756772038387666	4052	0.976605021325138
SNP_A-1795717	-0.374900300983183	2.06269010309389	-0.458001468704017	4052	0.965361337544072
SNP_A-1795721	-0.349331364819726	1.40733864181976	0.223242200971261	4052	0.958737671381953
SNP_A-1795728	-0.759946124638014	2.89211946215651	-1.02444156256133	4052	0.983107545873083
SNP_A-1795734	-0.117487941226402	0.449128735335561	0.904822081933875	4052	0.984584174043393
SNP_A-1795735	-0.521635111702778	3.19829609783376	-1.54988726686384	4052	0.969642130130384
SNP_A-1795740	-0.251263518764835	1.21856640109069	0.379059661809378	4052	0.980811765044306
SNP_A-1795741	-0.0243019502605485	-0.219637670636932	1.74087840395817	4052	0.981386192077771
SNP_A-1795745	-0.481179261580112	1.68231860248367	0.0574792789029129	4052	0.958321194782748
SNP_A-1795765	-0.173860935536996	1.61561283856821	-0.2611802245288	4052	0.982892297594106
SNP_A-1795783	-0.272009155472596	1.97598996456311	-0.540042140573368	4052	0.980229893798874
SNP_A-1795792	-0.164965537982826	1.21582835238109	0.303392699755844	4052	0.974987813943232
SNP_A-1795796	-0.829937451273671	2.86482740337198	-0.83679378640986	4052	0.897595052641835
SNP_A-1795806	0.0798111378999251	-1.11906667400451	3.22864494050478	4052	0.823364431699394
SNP_A-1795807	-0.186432209272991	1.21602863571095	0.165436067080292	4052	0.977664965558093
SNP_A-1795822	-0.461022804962195	2.50744283131195	-0.949078107587287	4052	0.980113662340344
SNP_A-1795829	-0.267132826024602	1.22400269581461	0.450082282517290	4052	0.96234640442825
SNP_A-1795842	-0.181379446202324	1.62880092820946	-0.300174165654425	4052	0.986977213633464
SNP_A-1795855	-0.488547894494555	2.38127421515585	-0.615276757045477	4052	0.971459298153102
SNP_A-1795857	0.128410349540762	-1.55586784064098	4.54773497206612	4052	0.93956602374984
SNP_A-1795884	-0.371925882091134	1.89203190562004	-0.146900877092124	4052	0.968150648353087
SNP_A-1795886	-0.249094956745437	2.2415774636926	-0.857089067353367	4052	0.981738181572068
SNP_A-1795897	-0.235287175105592	1.09725952931150	0.454785921948494	4052	0.98227311319753
SNP_A-1795900	-0.368091407632985	1.23084749805635	0.580112469425546	4052	0.966118731114733
SNP_A-1795903	-0.481052123132382	2.39239765812225	-0.681275870520869	4052	0.981453906907222
SNP_A-1795906	-0.161235835455465	0.308034182057958	2.01999146501696	4052	0.910587985552059
SNP_A-1795911	-1.05262997853606	4.84572037516308	-2.84847049787064	4052	0.958039824369792
SNP_A-1795928	-0.118780617945415	0.598162853565767	1.23257149782286	4052	0.953677530483776
SNP_A-1795933	-0.143882101775719	0.527772854044439	1.05454994392675	4052	0.960940485556553
SNP_A-1795939	-0.328479362164495	2.25318522664059	-0.786475002731007	4052	0.963523057039955
SNP_A-1795951	-0.241845891864182	1.01587150523564	0.701472146479577	4052	0.964288691964893
SNP_A-1795954	-1.35970711401814	6.1126835372794	-3.94592194893377	4052	0.954485868986655
SNP_A-1795958	-0.134516743973185	1.08755617028526	0.378111425434841	4052	0.984158974003392
SNP_A-1795960	-0.224184677861517	1.09100104298814	0.341485468055134	4052	0.98414122500922
SNP_A-1795966	-0.038675656275858	-0.0430784323494423	2.49613171156019	4052	0.948310926336324
SNP_A-1795967	-0.0211488688557188	-0.300079002008343	1.63556360316773	4052	0.975506207753083
SNP_A-1795978	-0.304425955743100	1.69147243416274	-0.201505011020922	4052	0.97568367748904
SNP_A-1795987	-0.107556410198213	0.941491896406306	0.311090495064897	4052	0.982114592204994
SNP_A-1796009	-1.92429293429038	6.11886976157628	-3.16954151799560	4052	0.81693297853086
SNP_A-1796018	-0.330504568541524	1.84487065914131	-0.366985764960517	4052	0.977405535536186
SNP_A-1796025	-0.62263967095851	2.62754323407422	-0.863721772003806	4052	0.968197243563027
SNP_A-1796029	-0.96652641471711	4.29859605599351	-2.32585561057144	4052	0.97472491475057
SNP_A-1796032	-0.25516663322258	1.73518819993814	-0.0875271712048116	4052	0.950707291006746
SNP_A-1796038	-0.344089708959921	2.62483311911293	-1.22677562716187	4052	0.974452147451613
SNP_A-1796047	-0.154404109429822	0.608045340334359	0.790735618035636	4052	0.951268887113856
SNP_A-1796062	-0.159719359014553	1.31334332896544	0.243767721295826	4052	0.922534187135703
SNP_A-1796064	-0.307701553705462	2.83262190627432	-1.49541609979261	4052	0.980480116180134
SNP_A-1796065	-0.227737746804794	1.35795179555772	0.0141711344129535	4052	0.980435938217396
SNP_A-1796067	-0.422721815077381	2.21044266453961	-0.643107590620912	4052	0.974164706112906
SNP_A-1796073	-0.227568302803559	1.61031256844159	-0.165590776334196	4052	0.971420345377343
SNP_A-1796074	-0.159430565996339	1.25312092329571	0.0915266167902882	4052	0.986370475167697
SNP_A-1796082	-0.480284316242088	2.55622050788220	-0.79188101031049	4052	0.969808744794328
SNP_A-1796104	-0.264116149899221	1.8950099339545	-0.507103104662016	4052	0.971317670962732
SNP_A-1796108	-0.200275523727734	1.26265284730836	0.201994475773205	4052	0.980791626408508
SNP_A-1796111	-0.145114907704747	0.945657159658983	0.423960098589012	4052	0.987893665677496
SNP_A-1796150	-0.199214417378215	2.25387040058804	-0.974309398235341	4052	0.987169192609775
SNP_A-1796175	-0.901140255618937	4.37261394341142	-2.4897028390833	4052	0.88412463730427
SNP_A-1796177	-0.268403545237675	1.49608717674832	0.0425780311052545	4052	0.977316905196166
SNP_A-1796181	-0.159345902749475	0.892571873928755	0.471432322572989	4052	0.984496180029566
SNP_A-1796184	-0.25637799600059	1.71511591090748	-0.123994308343954	4052	0.974905381574116
SNP_A-1796190	-0.150659399156635	1.49422732658857	-0.193712250866121	4052	0.976341883087628
SNP_A-1796197	-0.54842901106225	2.63808884610781	-0.941327032338147	4052	0.934154701039007
SNP_A-1796220	-0.11535284139212	0.129890171362811	1.61123882828336	4052	0.944856084585932
SNP_A-1796227	-1.06793070889884	3.89348588050237	-1.69617231496313	4052	0.896443498790163
SNP_A-1796236	-0.386238592728973	2.05685292613090	-0.465656468416989	4052	0.961831432335199
SNP_A-1796245	-0.211646685371902	1.02179263572167	0.525017739488749	4052	0.982257910342584
SNP_A-1796250	-0.238218865657885	1.82668850164757	-0.322224757394755	4052	0.97424800161280
SNP_A-1796263	-0.107146410377243	0.67148707108701	0.621992228694592	4052	0.983394045599355
SNP_A-1796271	-0.235221117106977	1.60734345681649	-0.139073167556925	4052	0.97951235972232
SNP_A-1796274	-0.143936192242861	0.517433418848167	0.92114482417901	4052	0.975844516706326
SNP_A-1796299	-0.257924895362390	2.19735206394680	-0.871607606727788	4052	0.98801614952157
SNP_A-1796326	-0.641627828275996	3.62689052317687	-1.96942654017735	4052	0.979669219078941
SNP_A-1796332	-0.305036217381179	1.1941501063938	0.308408676402001	4052	0.974641656954045
SNP_A-1796350	-0.201879071501622	1.28152587857981	0.285292436040791	4052	0.962653009083913
SNP_A-1796354	-0.127232451508684	0.151311346756303	1.70521599684885	4052	0.966824770383982
SNP_A-1796355	-0.151734253269597	1.32661630027992	-0.0155595754620685	4052	0.984663571133337
SNP_A-1796358	-0.401569478258381	2.56945233621534	-1.06209423032197	4052	0.9747321111935
SNP_A-1796366	-0.179693323490396	1.10204939561811	0.449577087108714	4052	0.973316922022707
SNP_A-1796374	-0.605156171272477	2.93550817975525	-1.18600570127307	4052	0.936469152588772
SNP_A-1796390	-0.0720747848062634	0.103528654732084	1.73817942967839	4052	0.90439207401899
SNP_A-1796392	-1.10482098399878	4.46552998302302	-2.31976508537961	4052	0.947780903538147
SNP_A-1796399	-0.147658522026901	1.05412810268491	0.912475757037653	4052	0.903474893375235
SNP_A-1796424	-0.116974377470348	0.680277767436516	0.806636913228185	4052	0.960230332487594
SNP_A-1796457	-0.186126495533028	1.22887285873721	0.1833094182047	4052	0.983376677718204
SNP_A-1796495	-0.332300033669385	1.75719050845820	-0.165752270135375	4052	0.947509902564091
SNP_A-1796507	-0.328979145566284	1.78171612064874	-0.197612886246122	4052	0.958264878494819
SNP_A-1796526	-0.333218243748465	2.39762491416726	-0.921657040450968	4052	0.972254561356552
SNP_A-1796527	-0.141250825727278	0.727761019790717	0.707323231587492	4052	0.97776150661596
SNP_A-1796540	-0.510452492254627	2.64073092034492	-0.949381812695466	4052	0.970730626753242
SNP_A-1796541	-0.144972603870419	0.335839207205521	1.21047080836475	4052	0.976881474153333
SNP_A-1796559	-0.123215491562096	0.449311048117708	1.39154880641733	4052	0.929157918178897
SNP_A-1796567	-0.125599794968477	1.83778320106330	-0.639508168280039	4052	0.993186512902636
SNP_A-1796574	-1.40502104929284	6.55772932816767	-4.4519583436496	4052	0.91420597689591
SNP_A-1796583	-0.191342921039538	0.968516485508368	0.412530076291265	4052	0.9829078880782
SNP_A-1796624	-0.184807333743585	1.11039227574502	0.391200454232823	4052	0.984909607370864
SNP_A-1796628	-0.215112276292354	1.10712096060368	0.409331742769492	4052	0.968680146024956
SNP_A-1796631	-0.165733012726093	0.957639570860462	0.366302700115467	4052	0.989129848749884
SNP_A-1796633	-0.273754822570838	1.54291878148902	-0.0730353145579884	4052	0.976278249139117
SNP_A-1796637	-0.180941328245363	0.884181618608658	0.746262620266428	4052	0.974458151823928
SNP_A-1796639	0.0670139332387546	-0.933709511699206	2.81209041377997	4052	0.969629157724611
SNP_A-1796640	-0.173310317758981	0.458724208136963	1.07255243279967	4052	0.976100060013296
SNP_A-1796653	0.00964840900327299	-0.614507484896981	3.07861718114209	4052	0.917469836139789
SNP_A-1796659	-0.320157677509505	0.987078441879649	0.761456489220165	4052	0.964922214678072
SNP_A-1796667	0.0678610662478588	-0.86552218578947	2.65331120273432	4052	0.96534396153595
SNP_A-1796674	-0.172390361303677	1.55602682432316	-0.16878737954172	4052	0.980929891249872
SNP_A-1796701	-0.314916015615342	1.74464866351770	-0.250971388266048	4052	0.98609722556427
SNP_A-1796719	-0.253962036992539	1.65714131280118	-0.190674526033828	4052	0.981053656591515
SNP_A-1796726	-1.39218708418352	4.59843710121429	-2.10980197218106	4052	0.931075493797101
SNP_A-1796733	-0.149714959723579	0.734562473769788	0.972887849025693	4052	0.940877329298306
SNP_A-1796741	-0.256718489674345	1.61241200773608	-0.141457400468540	4052	0.97591687414463
SNP_A-1796749	0.205338906930871	-1.966909626108	4.54520553775911	4052	0.94029563381732
SNP_A-1796751	-1.19168368903215	4.42190976569995	-2.15725754395712	4052	0.942670543473476
SNP_A-1796766	-0.186846876279026	1.8527374082667	-0.520334314959747	4052	0.977560974790497
SNP_A-1796769	-0.0734551526661611	0.0627570146443024	1.77473746445496	4052	0.9465576979069
SNP_A-1796782	-1.61793672495188	5.55951226823266	-2.93897927821291	4052	0.935976542050156
SNP_A-1796783	-0.246633792673259	1.42811037230536	0.0722895733283355	4052	0.962269494202378
SNP_A-1796794	0.0502760334083359	-0.664996314634097	2.02790051355055	4052	0.986423336028505
SNP_A-1796795	-1.03604905600485	4.85238389839074	-2.88574445464974	4052	0.950509412836522
SNP_A-1796798	-0.92982352244989	4.3708666087546	-2.45957544039376	4052	0.923838085397284
SNP_A-1796801	-0.440748026125019	1.8506810045148	-0.219610328288899	4052	0.979754995471414
SNP_A-1796806	-0.183629601708841	1.12442302395522	0.211413021673773	4052	0.97992968737295
SNP_A-1796807	-0.217978437137237	1.19477886921921	0.377593351533904	4052	0.972739268121282
SNP_A-1796831	-0.29472132599264	1.47666862679312	0.0599789266225382	4052	0.970438101489884
SNP_A-1796835	-0.219901106479356	1.21569907439827	0.408680835500564	4052	0.958737448079547
SNP_A-1796852	-1.20420769783552	4.1461394090577	-1.78695640321931	4052	0.917444855969587
SNP_A-1796861	-0.371762935500504	1.94643910814554	-0.291682229413587	4052	0.971482244978404
SNP_A-1796862	-0.340696709992887	2.38165080277363	-0.85093156042268	4052	0.980766667395563
SNP_A-1796865	-0.296811549021055	1.23736145561106	0.391231895482302	4052	0.953672487303115
SNP_A-1796867	-0.269726278329672	1.28368700861684	0.165134778285787	4052	0.984447179486968
SNP_A-1796873	-0.192351827011026	1.67710944954802	-0.357282795764175	4052	0.986026592808612
SNP_A-1796877	-0.615978252126091	2.77514493983958	-1.01091122497321	4052	0.931546964996308
SNP_A-1796881	-0.489729082275955	2.70897432862222	-1.07357383023918	4052	0.950124498566632
SNP_A-1796882	-0.0618444518976127	0.502944031670995	1.55921214787080	4052	0.943823373730672
SNP_A-1796894	-0.231031190984015	1.47656776911084	0.202283340123409	4052	0.965356458625837
SNP_A-1796901	-0.328196612926354	1.60405491774468	-0.057824549962022	4052	0.97193789945097
SNP_A-1796923	-0.418543308293941	1.86697112103178	-0.214032905219272	4052	0.9554195397888
SNP_A-1796933	-0.189896540532468	1.27454217343294	0.217552629050154	4052	0.974045178421577
SNP_A-1796945	-0.235427680563347	2.13677247516430	-0.6995368415206	4052	0.958387028082753
SNP_A-1796951	-2.10067726252251	7.54127864414924	-4.57684844332271	4052	0.92243542222955
SNP_A-1796958	-0.50188231082891	2.37698232982179	-0.77922369598397	4052	0.984249058721142
SNP_A-1797000	-0.232831206924512	2.04326296347214	-0.724700167305381	4052	0.978069348384494
SNP_A-1797005	-0.106682371289428	0.609942696295055	0.675861854942312	4052	0.98432244949168
SNP_A-1797033	-0.191806667509289	0.816974858443654	0.691661345953904	4052	0.975843344874827
SNP_A-1797035	-0.210516351049720	1.60481614940326	-0.237807477304173	4052	0.981026761206718
SNP_A-1797043	-0.290008964184755	1.27798410287892	0.322399378999952	4052	0.96103444724939
SNP_A-1797045	-0.154940748055536	1.33114265147136	-0.00380486825490396	4052	0.986902089249578
SNP_A-1797055	-0.654758807236004	2.67573578263061	-0.897091458654793	4052	0.951101223901028
SNP_A-1797068	-0.242398573842137	1.63108187202404	-0.238524115648226	4052	0.982686495334754
SNP_A-1797071	-0.240536044868982	1.88481513864559	-0.543013240179936	4052	0.980549790138873
SNP_A-1797075	-1.55392973025360	5.57179178970994	-3.02480198156159	4052	0.929787358227025
SNP_A-1797085	-0.235988394681825	1.84630684870581	-0.471130967963252	4052	0.985509709718406
SNP_A-1797110	-0.159532620850064	1.19654277854792	0.243443039640729	4052	0.977617211199233
SNP_A-1797118	-0.358167435716759	2.69442052359749	-1.18234896514777	4052	0.977417112039543
SNP_A-1797140	-0.220825760296589	1.24142857739834	0.224265435708919	4052	0.98053245468569
SNP_A-1797148	0.0064109365925955	-0.425923126238311	1.91291776516959	4052	0.977267807936972
SNP_A-1797157	-0.116277189274001	0.38652692918265	1.15510534186972	4052	0.978871356682054
SNP_A-1797166	-0.837397164044	2.97577722971966	-0.903195330889835	4052	0.925086936209192
SNP_A-1797168	-0.167795544145055	0.780909565844648	0.694703006692363	4052	0.973032337274758
SNP_A-1797175	0.210785421373127	-1.68706126989042	3.24738195897139	4052	0.954636140366261
SNP_A-1797176	-0.364315956828492	1.96373240777354	-0.15179738482303	4052	0.963805791378484
SNP_A-1797178	-0.301101046530905	1.5260515688743	-0.0415192593731108	4052	0.971902390070856
SNP_A-1797210	-0.0888826788730168	0.349229420161043	1.07397818364507	4052	0.978510036920368
SNP_A-1797239	-0.170918955287489	1.26621377585415	0.194555851049373	4052	0.977200770243268
SNP_A-1797246	-0.354166021345221	2.18034691268552	-0.733037250270443	4052	0.986652791596621
SNP_A-1797247	-0.173164672941236	0.733252806504562	0.671310268768501	4052	0.9827190739783
SNP_A-1797259	-0.58819949414127	3.61719321529231	-2.05278531346152	4052	0.981621177938757
SNP_A-1797262	-0.558961324158489	2.72850508326434	-1.08077138141996	4052	0.923654082069619
SNP_A-1797276	-0.309201345289006	1.97065068349766	-0.537559973472789	4052	0.98530553687984
SNP_A-1797285	-1.01470389655701	4.96871413082745	-3.05957752922305	4052	0.978819291531446
SNP_A-1797288	-0.834294261790924	4.20814397534060	-2.35721338021424	4052	0.955510427898397
SNP_A-1797308	-0.113970294917544	0.735011969781302	0.577983036145196	4052	0.97909572992875
SNP_A-1797315	-0.161204900509872	0.933698695736713	0.381065261398583	4052	0.98585099416166
SNP_A-1797318	-0.161303720091303	1.64837967709792	-0.134866632906962	4052	0.948417996628586
SNP_A-1797330	-0.255011769018942	1.92310592019130	-0.430750686041423	4052	0.96827626810934
SNP_A-1797394	-0.201505806708473	1.12665269056966	0.423943202735938	4052	0.973250296599935
SNP_A-1797409	-0.245928101432738	1.12154215016729	0.326991143268731	4052	0.978829033938282
SNP_A-1797420	-0.183933660579272	1.21534989272671	0.188540174211858	4052	0.979848634430972
SNP_A-1797423	-0.430341726424119	2.57941356507379	-1.03900333258037	4052	0.980590596797065
SNP_A-1797431	-0.356966863380223	1.80418576419155	-0.212036907675575	4052	0.958409124506453
SNP_A-1797434	-0.184992034568561	1.39178842259372	-0.0556678319777101	4052	0.98125189530794
SNP_A-1797437	-0.221366638613486	1.40514640437475	-0.0392497238410998	4052	0.98762915560212
SNP_A-1797440	0.0563414360133482	-0.964676452435712	3.90215196153339	4052	0.939602924960296
SNP_A-1797448	-0.377637467097367	1.96755459839331	-0.352110953530532	4052	0.975471512074675
SNP_A-1797450	-0.185597440107547	0.928498185892977	0.600685977699821	4052	0.984726439655918
SNP_A-1797469	-0.274151973612015	1.12194560876309	0.417274364542936	4052	0.94171352648445
SNP_A-1797477	-0.372244291226499	2.61804771351072	-1.15617920503195	4052	0.947546410815177
SNP_A-1797480	-2.27938362592772	7.90557952553835	-4.75246382674515	4052	0.897641013294374
SNP_A-1797487	0.145713848220437	-1.32990528300350	2.91811966327448	4052	0.933530573293715
SNP_A-1797494	-0.438286250525912	2.25914509337087	-0.484147398470861	4052	0.970506068394518
SNP_A-1797501	-0.122530289673449	0.900630064081648	0.675737772128426	4052	0.96974663352963
SNP_A-1797513	-0.546724340927292	3.62313044366765	-2.10118343815462	4052	0.96089598209593
SNP_A-1797515	-0.292989529581639	1.93240546854833	-0.482682132710419	4052	0.974769503512037
SNP_A-1797520	-1.19561274353259	5.13680671560263	-2.98153644322769	4052	0.952454995194561
SNP_A-1797522	-0.110854933214741	1.18296694685407	0.138029174484633	4052	0.990343813859986
SNP_A-1797570	0.0611134425639942	-0.703743021902122	1.90409576653562	4052	0.98734662997261
SNP_A-1797587	-0.268663326269415	1.70325005135797	-0.212723666369032	4052	0.980278055032028
SNP_A-1797588	-0.33238052155549	1.53638737850477	0.0884091363854991	4052	0.976204299307512
SNP_A-1797600	-0.0480262107405524	-0.0215728185939973	1.28929731370569	4052	0.985830688138267
SNP_A-1797602	-0.201835387092745	1.50548764860416	-0.122515348900088	4052	0.987438279966092
SNP_A-1797623	-0.753447345902976	3.28965008579752	-1.43501301031362	4052	0.923052575554758
SNP_A-1797625	0.0195117102964704	-0.446101062757253	2.02182657990217	4052	0.977490235426388
SNP_A-1797627	-0.415946910005006	2.29547644782044	-0.719055326713208	4052	0.977147965403462
SNP_A-1797631	-0.721017166313563	2.41283116959433	-0.445537056773779	4052	0.930129733988656
SNP_A-1797632	-0.525317988281866	2.17982980548846	-0.532341295299375	4052	0.94035474401559
SNP_A-1797636	-0.217152163038788	1.67762916292314	-0.339615863770644	4052	0.982017452237165
SNP_A-1797649	-0.198206499941504	2.35568995324205	-1.10636091949399	4052	0.971849591100413
SNP_A-1797657	-1.05813286354327	3.51679644879451	-1.27674928651590	4052	0.93747630606731
SNP_A-1797666	-0.118355269867328	0.611731874310117	0.676327952554845	4052	0.989582804901933
SNP_A-1797672	0.0723861279376713	-1.02353065414672	3.333240431072	4052	0.958481572398058
SNP_A-1797677	-0.141577192152497	0.78935593613263	0.99465796079235	4052	0.931615454770391
SNP_A-1797680	-0.193792226072954	1.33667828217313	0.0480394695487158	4052	0.986206268928854
SNP_A-1797689	-0.684638678739561	3.26223374304129	-1.49707259218269	4052	0.915779196904018
SNP_A-1797696	-0.167756343811963	0.764575352520955	0.668865986731826	4052	0.980527541766852
SNP_A-1797697	-0.960967587169995	3.3412413437743	-1.23960017141052	4052	0.89197362817934
SNP_A-1797705	-0.303987653653769	1.71252778253089	-0.154813842328495	4052	0.980319370155756
SNP_A-1797717	-0.185717619125491	1.1641904060417	0.277125903212348	4052	0.98439462159048
SNP_A-1797719	-0.287343506428681	1.50363246095214	-0.0134345665642844	4052	0.98170742320412
SNP_A-1797724	-0.129447034938843	1.15552522979693	0.372301339529731	4052	0.985609967609407
SNP_A-1797728	-0.125150904446158	0.483376831649999	1.08738434786669	4052	0.98439091734045
SNP_A-1797730	-0.44251015020973	2.71640447226629	-1.20317990484034	4052	0.97996184029504
SNP_A-1797735	-0.189027858122483	0.977569246460456	0.455702360630104	4052	0.974115227607054
SNP_A-1797752	-0.326545054804343	1.51820368379805	0.0110494676154666	4052	0.977542499810202
SNP_A-1797754	-0.212324691572853	1.26336851131171	0.284864742946473	4052	0.982023430153855
SNP_A-1797762	-0.143205778404350	0.874958942523949	0.40641836102201	4052	0.988887856446014
SNP_A-1797765	0.0274686582813132	-0.70482018632821	3.31408650724809	4052	0.957847231801513
SNP_A-1797768	-0.304032128867133	1.58149422849227	0.00838296850645806	4052	0.970441718613756
SNP_A-1797769	-1.25003656840901	4.02069423093159	-1.70429566334952	4052	0.940411085956486
SNP_A-1797784	-0.318864010517287	2.53992758811436	-1.07280118443601	4052	0.979401518982857
SNP_A-1797788	-0.0498411546625444	0.124992424988327	1.45361374081597	4052	0.96032780503253
SNP_A-1797792	-0.193505741996894	1.64547120052738	-0.322164962667841	4052	0.985289015263932
SNP_A-1797806	-0.322800424613517	1.38538041336265	0.210275607588313	4052	0.981713081725522
SNP_A-1797818	-0.572752371825011	2.60324350477207	-0.901948243137789	4052	0.976345627370476
SNP_A-1797843	-0.137578921205383	0.160352758545199	2.15564894854522	4052	0.908730693422938
SNP_A-1797848	-0.945361162577164	4.57169538234141	-2.65926101174596	4052	0.931398776991487
SNP_A-1797853	-0.156351537554125	0.900105552729579	0.561333051258144	4052	0.975505306818658
SNP_A-1797855	-0.247199327334538	1.34735436384138	0.239154282884611	4052	0.96139006516338
SNP_A-1797858	-0.243518738647582	2.37458077619669	-1.01355602015373	4052	0.985124308233662
SNP_A-1797874	-0.168430581909758	1.40154943562691	-0.0722914181802817	4052	0.9848673871788
SNP_A-1797882	-0.0284844706342583	-0.279914791338826	2.03883497309774	4052	0.9694377228612
SNP_A-1797884	-0.529175149623139	2.81762533346445	-1.20368071690278	4052	0.965173674705874
SNP_A-1797885	-0.75243694698963	4.48821280463358	-2.79330448347629	4052	0.967475780938905
SNP_A-1797888	-0.300914218167909	1.75072575449001	-0.173384333333483	4052	0.976113923485734
SNP_A-1797907	-0.111323480962065	0.205647762108151	1.30226568229764	4052	0.976502320900845
SNP_A-1797911	-0.23470788891245	1.99289717546774	-0.527608774977729	4052	0.97677722037121
SNP_A-1797912	-0.180312278333176	1.10586084630948	0.31235394551569	4052	0.98139901766197
SNP_A-1797919	-0.0768514826439144	0.314600124535875	1.00509454931441	4052	0.986204488272002
SNP_A-1797937	0.0605114838098025	-0.679054475129186	1.82010931043713	4052	0.984253394984464
SNP_A-1797961	-0.219075755489088	1.12096339739632	0.368082495953731	4052	0.967623451633906
SNP_A-1797962	-0.698194126864717	3.18602239458454	-1.40669262223959	4052	0.97676564967534
SNP_A-1797969	-0.881251908987787	3.46046099561829	-1.44478285646985	4052	0.95753111551593
SNP_A-1797977	-0.178507889834226	0.6907021819603	0.936048283184725	4052	0.966829935328942
SNP_A-1797983	-0.200532556562285	0.95325940308776	0.474580576689646	4052	0.973748862664433
SNP_A-1797984	-0.224083601251093	1.33718374852726	0.148602715626152	4052	0.971403751865745
SNP_A-1797993	-0.0686963045233673	0.104817028718248	2.18933349261865	4052	0.914087425847304
SNP_A-1798026	-0.111461241955717	1.69670738771466	-0.450347271597353	4052	0.993378638091818
SNP_A-1798053	-0.412287422614266	2.10906896632755	-0.450354702261906	4052	0.963260002596433
SNP_A-1798060	-0.284584433619008	1.68387876522711	-0.163268668084946	4052	0.971581294771476
SNP_A-1798063	-0.132836056527710	0.699555003361009	0.682558961482761	4052	0.981925648768258
SNP_A-1798075	-0.264735943779836	1.63969309796510	-0.117535892296237	4052	0.9797732324322
SNP_A-1798096	-0.293806145578813	1.83131042563980	-0.340434568639029	4052	0.975471237498681
SNP_A-1798098	-0.348655428397432	1.11309342395708	0.537740736331823	4052	0.949188893277288
SNP_A-1798100	-0.217121091002608	1.14823724242105	0.521958854173462	4052	0.978759068088098
SNP_A-1798106	-0.198487752581677	1.33260042964672	0.143400675169417	4052	0.982843899894349
SNP_A-1798129	-0.900454412757701	5.24251581571655	-3.59944571425790	4052	0.914991630771846
SNP_A-1798145	-0.214273664407781	1.70639104370737	-0.349126048573244	4052	0.983642764215825
SNP_A-1798148	-1.37269580475433	5.15012862721979	-2.76817716376728	4052	0.94454767374599
SNP_A-1798152	-0.0125871474950999	-0.327487358789224	1.71368532663905	4052	0.983908296917205
SNP_A-1798163	-0.222053578790594	1.47163045970852	-0.0281074594671019	4052	0.98622346802856
SNP_A-1798177	-2.01250696125981	7.01090209108298	-4.04136318813641	4052	0.91753172384664
SNP_A-1798182	-0.267517543470916	1.20009193583968	0.547534290685841	4052	0.960263164241757
SNP_A-1798183	-0.165885408662226	1.04572807121391	0.431698523987849	4052	0.974156864659626
SNP_A-1798186	-0.253914041050788	1.60603995576438	-0.139309216969612	4052	0.980184902991784
SNP_A-1798206	-0.642874911697209	3.07954596719167	-1.27672374917237	4052	0.973102470442427
SNP_A-1798228	-0.282094310515131	2.58295627416374	-1.20018138628368	4052	0.974590897772099
SNP_A-1798252	-0.0375340667202207	0.00536451233567255	1.36121774643847	4052	0.987082748080171
SNP_A-1798262	-0.300810109219486	1.6339810126353	-0.132133822722658	4052	0.975806720431958
SNP_A-1798273	-0.0897733134513125	0.655598728970243	0.628124015025007	4052	0.982951605420551
SNP_A-1798283	-0.200907976420038	1.59770667303398	-0.135196164069723	4052	0.975746187895514
SNP_A-1798351	-0.310183579067542	2.30704353393676	-0.533367701525947	4052	0.914953117104289
SNP_A-1798359	0.0116975260905647	-0.292177130926031	1.43818223263664	4052	0.986055519855206
SNP_A-1798363	-0.152542199757771	1.30798913658884	0.108088144272994	4052	0.985876814081919
SNP_A-1798374	-0.246704902941754	1.88873697701800	-0.457851085359694	4052	0.98011069380929
SNP_A-1798375	-0.133325298055061	0.639482916393182	0.999744035574184	4052	0.959606967609095
SNP_A-1798390	-0.145780844389733	1.25965381849979	0.159925645798870	4052	0.985865534070865
SNP_A-1798416	-0.412975062385323	2.95055280944222	-1.49588441269894	4052	0.982308617811623
SNP_A-1798434	-0.268244146771283	1.42514321833703	0.166997800508756	4052	0.973184562770814
SNP_A-1798436	-0.217379545266278	1.28342971200071	0.140134479128505	4052	0.975815269373786
SNP_A-1798440	-0.108062851030281	0.588726602268366	0.727447735475669	4052	0.987978359658824
SNP_A-1798462	-1.67004300471813	6.47600134232321	-3.92269469151407	4052	0.977392610443235
SNP_A-1798470	-0.496393477409358	2.29058991813648	-0.360067742672561	4052	0.937659462141886
SNP_A-1798472	-0.270211591692181	1.27233198161302	0.305891290615603	4052	0.977659474303662
SNP_A-1798489	-1.60739531129170	6.15615337218896	-3.62729552658154	4052	0.943380420807856
SNP_A-1798495	-0.0730490246231546	0.34105044142073	2.20369176151872	4052	0.906738272696907
SNP_A-1798500	-0.384213684550627	2.70132616118782	-1.20369947189387	4052	0.980762318973532
SNP_A-1798526	-0.132991709118580	1.43031242086920	-0.122977295272918	4052	0.990910798320237
SNP_A-1798530	-0.091838140067302	0.322084572755203	1.17819460856214	4052	0.97654509485808
SNP_A-1798543	-0.186965408328858	0.95595136777376	0.546194407937853	4052	0.975272645428709
SNP_A-1798574	-0.0706299403538892	0.251349673416843	1.09736649666713	4052	0.96023132946348
SNP_A-1798607	-0.483808733320434	2.21641876649921	-0.553845854226123	4052	0.96302156596518
SNP_A-1798618	-0.110353890872744	1.13110699505972	0.154903443694774	4052	0.988101518908474
SNP_A-1798652	-0.163342495937746	1.54080067470634	-0.102203829943825	4052	0.954477494092446
SNP_A-1798660	-0.183854020678829	1.79467421933398	-0.501291365143539	4052	0.977882146731958
SNP_A-1798663	-0.165198366806673	0.674971417052551	0.785741650534267	4052	0.96962349822311
SNP_A-1798669	-0.102706789445922	0.629049635057862	0.705290708077373	4052	0.970463091071969
SNP_A-1798702	-0.237804209669514	1.09528194118025	0.52446476177711	4052	0.936584956926524
SNP_A-1798708	-0.255942776698736	1.97733714362001	-0.56313230679519	4052	0.983240863844153
SNP_A-1798712	-0.380736090876842	2.08649944933661	-0.506812578982526	4052	0.970834251376745
SNP_A-1798716	-0.176794711343497	2.05857515735928	-0.738528288803584	4052	0.983977303889105
SNP_A-1798728	-0.238666358645833	1.77182434045584	-0.184688575530404	4052	0.968710967139208
SNP_A-1798737	-0.250596005632238	1.65101226847737	-0.210809059119069	4052	0.984217850321332
SNP_A-1798744	-0.140345190670122	1.17273862179974	0.149326332279013	4052	0.982907811622433
SNP_A-1798753	-0.255419930317914	1.09105760940313	0.498447669177458	4052	0.920518197149084
SNP_A-1798767	-0.704949975682895	2.83491235930318	-0.857783047518418	4052	0.936502068575654
SNP_A-1798768	-0.466076409433258	3.07882443510354	-1.58582021258713	4052	0.97428949110427
SNP_A-1798774	-0.808206086920951	3.13942155956706	-1.19594174798392	4052	0.974474026817662
SNP_A-1798816	-0.344125848180696	2.69102371548034	-1.29481216585529	4052	0.981054681185712
SNP_A-1798818	-0.548665097650767	3.70981176844146	-2.20904226581638	4052	0.977981782404319
SNP_A-1798835	-0.265584484365542	0.891968473640038	0.719928130713915	4052	0.972810002141618
SNP_A-1798846	-0.343787881390107	1.69117491898953	0.0138289014980169	4052	0.962625934844307
SNP_A-1798849	-0.104217997279611	0.675233431910735	0.673669239861687	4052	0.985751804443592
SNP_A-1798852	-0.228597734177729	1.17022764092039	0.219003811408482	4052	0.980994037286917
SNP_A-1798859	-0.152234395392137	0.890559705367628	0.758057444519638	4052	0.973159422633666
SNP_A-1798863	-0.247454442163927	0.909069360721303	1.01854213517942	4052	0.946906720240177
SNP_A-1798864	-0.307402552313766	1.86170245139262	-0.245152571984999	4052	0.96935278470889
SNP_A-1798872	-0.444708500317325	2.20131396119874	-0.457370889948305	4052	0.951200967848946
SNP_A-1798882	-0.726031668911008	3.11975421019535	-1.23663397914506	4052	0.981618735411662
SNP_A-1798887	-0.190334011124803	1.28173110081253	0.171375781035549	4052	0.982654821758311
SNP_A-1798903	-0.223641323807340	1.28259947391496	0.211852156950295	4052	0.972140671007425
SNP_A-1798912	-0.075101565194204	0.276987235547915	1.1329920206375	4052	0.975097514213785
SNP_A-1798918	-0.67051934859928	3.33120771271241	-1.58044843729770	4052	0.938973876110894
SNP_A-1798950	-0.248133628230531	2.21899982518765	-0.839053798804227	4052	0.983408996332629
SNP_A-1798963	-0.441659567425536	2.30920774072495	-0.612767062159797	4052	0.976115121934825
SNP_A-1798979	-0.153174397942642	1.19667797361937	0.151528652758718	4052	0.98416819530866
SNP_A-1798982	-0.43258720983037	2.01926567730923	-0.46439886550097	4052	0.984971988888498
SNP_A-1798986	-0.215290850370275	1.45251012078560	-0.0475772668118992	4052	0.98084897475268
SNP_A-1799004	-0.128813554143712	0.992793779038846	0.353010274696971	4052	0.989373063188694
SNP_A-1799007	-0.163068619406872	1.33517762128730	-0.0343826410353118	4052	0.987247407451289
SNP_A-1799011	-0.210427259725583	1.41397401323010	0.0539727406595079	4052	0.982759725902035
SNP_A-1799034	-0.55698756184861	2.7055500970759	-1.06528264657260	4052	0.88951430332906
SNP_A-1799037	-0.159556636238113	1.14193383400190	0.247562898907405	4052	0.985033398749956
SNP_A-1799039	-0.0531074671216106	0.211708275851205	1.57289598996012	4052	0.960865390366659
SNP_A-1799054	-0.306174712592447	1.34994715741411	0.169924917434019	4052	0.979243484518506
SNP_A-1799056	-1.72499942821793	7.69373058565947	-5.41452868123459	4052	0.926083184227971
SNP_A-1799094	-0.31586631937083	1.43963968964992	0.233146217792990	4052	0.966197599499685
SNP_A-1799103	-0.476225213424568	3.6224468637865	-2.21789596984917	4052	0.981195093702763
SNP_A-1799109	-0.241879845924297	2.04784142231672	-0.663328590115384	4052	0.988928937404472
SNP_A-1799110	0.0986610217838675	-1.17331620887649	3.10977397519960	4052	0.959546473167747
SNP_A-1799126	-0.155337905960493	0.723051106271408	0.810554023343476	4052	0.968921409445112
SNP_A-1799133	-0.347694645434554	1.88277174646727	-0.119432280231087	4052	0.97430190738579
SNP_A-1799138	-0.0856738995066449	0.41062591334679	1.31794108093888	4052	0.976577167683717
SNP_A-1799151	-0.276928445335225	1.5790606499951	-0.0951806544897094	4052	0.987081947831973
SNP_A-1799160	-0.287726977836556	1.78954785428480	-0.274308290113107	4052	0.97599405224281
SNP_A-1799165	-0.300755096570846	2.00508778026547	-0.491834752934949	4052	0.978804487347696
SNP_A-1799166	-0.581262068144962	2.56819533198725	-0.823948966977984	4052	0.981995050527008
SNP_A-1799167	-0.192911424603887	1.39938361283491	-0.0157886662650808	4052	0.984515329183015
SNP_A-1799179	-0.888822387556688	3.47288386783881	-1.44461163355401	4052	0.948493637367012
SNP_A-1799190	-0.707637218595594	2.89232468297881	-0.807654704831754	4052	0.954813481023128
SNP_A-1799205	-0.137873287395313	1.01836365045511	0.338493707752877	4052	0.984156814081635
SNP_A-1799206	-0.315666446341644	2.23091474866599	-0.784550358415418	4052	0.978697458764053
SNP_A-1799212	-0.0565124118125986	0.182487091788263	1.98296353772278	4052	0.932989619316528
SNP_A-1799230	-0.279563858396496	1.23021244103715	0.314413112019077	4052	0.958649734192168
SNP_A-1799288	-0.156602099718330	0.438247965606977	1.16582222954409	4052	0.963653488924685
SNP_A-1799306	-0.0620600241637922	0.480634190400093	0.9857093712839	4052	0.979627506508652
SNP_A-1799307	-0.139055742104225	0.761075568412965	0.644478636586217	4052	0.97980982123685
SNP_A-1799320	-0.238982385656014	2.35085961608735	-1.01387686013201	4052	0.97824479849108
SNP_A-1799330	-0.419254278909192	2.99322834186486	-1.53139908982973	4052	0.977871579098536
SNP_A-1799331	-0.190532872678157	1.18029413775553	0.273635606904032	4052	0.972802973211844
SNP_A-1799360	-0.223865123506188	1.66520024241556	-0.228290330003125	4052	0.965881751729821
SNP_A-1799369	-0.33674399935075	1.96259650568709	-0.313560793687285	4052	0.972764217010112
SNP_A-1799415	-0.105094157148502	0.54835375164124	0.973859582111898	4052	0.965482241015803
SNP_A-1799416	-0.459513045471305	3.03263983108015	-1.52490500087250	4052	0.972107563640488
SNP_A-1799417	-1.55531896633585	4.89091753348919	-2.29301270147348	4052	0.944717533556516
SNP_A-1799426	-0.144360336805143	1.18893422251789	0.160332801441745	4052	0.955790167579433
SNP_A-1799427	-0.890893551389618	3.37281400003907	-1.38186340299056	4052	0.937311352429716
SNP_A-1799429	-0.333602429393255	2.48998187259164	-0.97599795003131	4052	0.96853960296958
SNP_A-1799430	-0.200932104360377	1.32571605593160	0.085533528166738	4052	0.980021653583097
SNP_A-1799431	-0.182331582103851	1.24782285365988	0.162354831831010	4052	0.978318600325974
SNP_A-1799432	-0.200138284948343	1.00816274370804	0.566690910159374	4052	0.944528267622504
SNP_A-1799437	-0.325345654033478	1.18533822100848	0.503171386887021	4052	0.979153377501454
SNP_A-1799441	-0.281946707756738	1.48910139312360	0.056143525045462	4052	0.982693529201745
SNP_A-1799470	-0.145681029290556	0.863152708746686	0.676084900096682	4052	0.97597992162913
SNP_A-1799476	-1.28537066972342	5.44327615512928	-3.23542027501081	4052	0.94639549052314
SNP_A-1799481	-0.687100859857723	2.35491058640913	-0.441040598366225	4052	0.906857697553498
SNP_A-1799483	-0.00607884943075465	-0.38029430176342	2.17819391430797	4052	0.95625845912899
SNP_A-1799499	-0.0469794853638671	-0.248213749595013	2.51071714516519	4052	0.93082174812158
SNP_A-1799512	-0.184669030928842	0.643914810442221	0.817495297728352	4052	0.971985626621677
SNP_A-1799518	-0.296075693598596	1.51182541885085	-0.0119444061329497	4052	0.985062505193219
SNP_A-1799519	-0.285633496989285	1.58722675131238	-0.111537070814776	4052	0.969124541691665
SNP_A-1799529	-0.355946527722423	1.90913387840062	-0.219807193912529	4052	0.960037337753052
SNP_A-1799535	-0.322713563397888	1.78917852387371	-0.24561499441444	4052	0.97304382353628
SNP_A-1799537	-0.483366800552171	2.04987567243563	-0.255994158168072	4052	0.967849581228946
SNP_A-1799543	-0.216783642314775	1.54968880054033	-0.159456705105424	4052	0.980155849564942
SNP_A-1799549	-0.257237507873848	1.51427760764725	0.0309219898903432	4052	0.967569003166486
SNP_A-1799588	-0.166934639387509	1.03332339409382	0.348486205929897	4052	0.98548624356934
SNP_A-1799606	-0.180872037454671	1.05864645747121	0.502911935352511	4052	0.9800645427538
SNP_A-1799607	-0.109209710199743	0.329780318492328	1.01772798246706	4052	0.981449222135325
SNP_A-1799612	-0.161806843792599	1.28327515213056	0.080422763392395	4052	0.987730692347571
SNP_A-1799618	-0.276691537857216	2.13420220590281	-0.6889092726207	4052	0.974261169075972
SNP_A-1799627	-0.169774355818282	0.543491831039074	1.40529201247170	4052	0.905803670126556
SNP_A-1799629	-0.251193762981898	2.28704552668295	-0.929881947718102	4052	0.969717008831603
SNP_A-1799637	-0.237632465008896	0.732971353638526	1.04531306459945	4052	0.963700007731512
SNP_A-1799648	-0.106747583056111	0.704892103577127	0.805658133923746	4052	0.975431546917755
SNP_A-1799659	-0.137347565022957	0.58528406322981	1.13003175810694	4052	0.973028901350099
SNP_A-1799697	-1.67601138541341	6.31815252629874	-3.72448546354915	4052	0.969486418489176
SNP_A-1799699	-0.579021656953022	3.04293566122875	-1.3817486099344	4052	0.94021217687412
SNP_A-1799701	-0.521666423223127	2.45215800879859	-0.765411746549984	4052	0.949490108602916
SNP_A-1799702	-0.563809058046593	2.87645401133571	-1.17516219566293	4052	0.942515009492164
SNP_A-1799708	-0.0130315618375375	-0.280646539224348	1.66985533731455	4052	0.985680411629338
SNP_A-1799710	-0.220544443439710	1.57874984073825	-0.184693091459923	4052	0.9804005419335
SNP_A-1799715	-0.0720658413743836	0.208010155416188	1.29582846712296	4052	0.966807508534697
SNP_A-1799732	-0.219067392013242	1.02077594170995	0.580011247658467	4052	0.958000468846585
SNP_A-1799736	-0.361181375182083	1.68450039533078	-0.130787781917039	4052	0.97162727982028
SNP_A-1799743	-0.263927384756438	2.20857009200920	-0.732367936451796	4052	0.978095059188145
SNP_A-1799765	0.0418310073555856	-0.828202393237396	2.77946963492593	4052	0.947094252881223
SNP_A-1799782	-0.133818251874801	0.981693656931084	0.324548122047727	4052	0.989067137942763
SNP_A-1799785	-0.305283775379522	1.85621094490083	-0.347496437841009	4052	0.981560342276197
SNP_A-1799825	-0.378520188834161	1.61374893953994	0.0517222536638891	4052	0.978137771444164
SNP_A-1799829	-1.77046376770537	5.75759675707067	-2.94252121306743	4052	0.928799209708047
SNP_A-1799835	-0.104855500216081	0.73847937214693	0.628276694443137	4052	0.986797449586193
SNP_A-1799839	-0.505688071367237	3.12239703517817	-1.5607631189443	4052	0.96996484472716
SNP_A-1799842	-0.230754436156014	1.32181591959322	0.155903029211350	4052	0.97266178863823
SNP_A-1799864	-0.125558698392584	0.561767053894197	0.762669197028581	4052	0.984990191008236
SNP_A-1799870	-0.173859302847760	1.28537155708412	0.0550461702885391	4052	0.98728432959686
SNP_A-1799890	-0.240913378775686	1.2425495813349	0.338110495440973	4052	0.969316090488206
SNP_A-1799891	-0.415176569369468	2.48067807003014	-0.880676925651845	4052	0.973876242835905
SNP_A-1799898	-2.17317947915253	7.68937588738851	-4.65119011280107	4052	0.95737655617914
SNP_A-1799910	-0.73503086403955	2.50636980086276	-0.601479127896616	4052	0.915376405010337
SNP_A-1799928	-0.636140765999280	2.57039441838516	-0.580146357828896	4052	0.940249986874091
SNP_A-1799935	-0.2089386504406	1.72130543491336	-0.400392258154308	4052	0.988859553819043
SNP_A-1799936	-0.129015998010879	0.536866421381418	0.826206886561944	4052	0.982252359487702
SNP_A-1799937	-0.348598003805841	2.58313027675490	-1.09962478053562	4052	0.975439721387592
SNP_A-1799952	-0.674653447716576	4.21560753413086	-2.64793682449440	4052	0.944105211618315
SNP_A-1799960	-0.267832202257003	1.75073550470905	-0.273806649627626	4052	0.977250926049187
SNP_A-1799965	-0.507591849413261	2.51058502569873	-0.838224513491258	4052	0.945178476886137
SNP_A-1799966	-0.197585140436806	1.27091918751418	0.213435588396828	4052	0.98427491112501
SNP_A-1799973	-0.163710510124854	1.33844007839662	0.071344274133042	4052	0.987658168868045
SNP_A-1799978	-0.341519726491177	2.07571457473833	-0.614298674861622	4052	0.988414576141921
SNP_A-1799985	-0.284425724157628	1.32395074710487	0.187752947518617	4052	0.974429556459316
SNP_A-1800037	-0.318090899217983	2.21783974972862	-0.765810210370236	4052	0.980061580497441
SNP_A-1800045	-0.365682985052910	1.58490359680893	-0.0533250873965178	4052	0.975099595864562
SNP_A-1800068	-0.200355124166139	1.38804774282685	-0.0548921057658089	4052	0.99070110878648
SNP_A-1800073	-1.19002157464141	4.29587069292695	-1.95923007653269	4052	0.788232683680148
SNP_A-1800075	-0.361352176165802	1.41765124427862	0.132449288926686	4052	0.986328414272419
SNP_A-1800105	-0.195610019112792	0.840084852525927	0.637754256612609	4052	0.98294458448265
SNP_A-1800130	-0.112478975521713	-0.035474538107768	1.66370622896647	4052	0.965953827041837
SNP_A-1800141	-0.511913897024634	3.20545136723377	-1.57628109772527	4052	0.974503462968155
SNP_A-1800144	-0.167305196547504	0.803979138716846	0.62033435745056	4052	0.952806850342277
SNP_A-1800152	-0.390012463112975	1.81674417309071	-0.0154358344074372	4052	0.971336327832447
SNP_A-1800158	-0.261578129298792	2.14253318881050	-0.775341584429473	4052	0.963876152981623
SNP_A-1800168	-0.210819503890889	0.749089916746644	0.717334496207666	4052	0.970116218756632
SNP_A-1800185	-0.525470188921993	2.77187721445965	-1.09292305995411	4052	0.951637158171532
SNP_A-1800214	-0.174166833205352	1.02932246223596	0.342484231491623	4052	0.977209528551707
SNP_A-1800217	-0.321140012231737	1.68480239665976	-0.0900863308133528	4052	0.967578827322314
SNP_A-1800226	-0.215557871488486	1.82398399929951	-0.232725798331929	4052	0.96231011483318
SNP_A-1800249	-0.0060007339116371	-0.356110006374586	1.93483181325475	4052	0.973350973473618
SNP_A-1800259	-0.357009334069759	2.53321994743774	-1.08235989698334	4052	0.987156935892881
SNP_A-1800263	-0.204967722544892	0.642194731249073	0.970549037662704	4052	0.976442217988496
SNP_A-1800266	-0.426106528237153	2.54303179815900	-1.00499216561524	4052	0.981714947216622
SNP_A-1800267	-0.255649583903398	2.3568128630051	-0.986369036321748	4052	0.987154258346627
SNP_A-1800309	-0.469370129814732	2.87286226034813	-1.28727822030129	4052	0.975700054858056
SNP_A-1800325	-0.617094851734231	3.8974243927557	-2.33957363779223	4052	0.97219226974482
SNP_A-1800351	-0.725287494794265	3.20673832499695	-1.32623449747775	4052	0.94533993593848
SNP_A-1800367	-0.609412265756368	2.6714740342239	-0.91726156373769	4052	0.936604957024727
SNP_A-1800401	-0.219837824550157	2.12808736231338	-0.760793531566847	4052	0.983350605914105
SNP_A-1800402	-1.85146438874971	6.88570452011703	-4.14494192657273	4052	0.893887211114699
SNP_A-1800426	-0.191354963885206	1.58634721345384	-0.139890357510734	4052	0.98105059249558
SNP_A-1800440	-0.502323630114802	1.90950081917393	-0.0938366628931637	4052	0.966313021535258
SNP_A-1800446	-0.976520508980126	4.19948924247651	-2.19690162765654	4052	0.946632522324611
SNP_A-1800454	-0.950783431558407	4.01990729938054	-2.05486214175795	4052	0.975813468983262
SNP_A-1800468	-0.161621229039009	0.933432892820436	0.733563397353991	4052	0.947953699517452
SNP_A-1800476	-0.368109498224409	1.71398285534768	-0.0892227127709765	4052	0.96960233862237
SNP_A-1800487	-0.894529766965873	3.20356120326257	-0.988162754152025	4052	0.965322310474097
SNP_A-1800490	-0.368468136186716	2.04390912647564	-0.395063312664757	4052	0.979767350159423
SNP_A-1800514	-0.148201560624094	0.93868412710919	0.440971270648349	4052	0.977733002155676
SNP_A-1800521	-0.367476525390943	2.21379794138931	-0.715976739591595	4052	0.977409339827659
SNP_A-1800529	-1.28198540094802	4.99071513725058	-2.71634871981927	4052	0.932949541718305
SNP_A-1800553	-0.206890071719384	0.896686722078846	0.562090217339231	4052	0.97202980503999
SNP_A-1800595	-0.316912049619779	1.51150953567733	-0.0324631273805073	4052	0.9760243937401
SNP_A-1800599	-0.0936970831570639	0.466280017730985	0.909265171036079	4052	0.980688940616815
SNP_A-1800600	-0.128713613398732	0.842891123299917	0.546678677046064	4052	0.979233229543433
SNP_A-1800612	-0.439559759089541	2.56746551847118	-0.95421474721342	4052	0.981496461782785
SNP_A-1800627	-0.106054499160390	0.472490464234993	1.98832982254897	4052	0.937097144412117
SNP_A-1800642	-0.283631657158446	1.72791983227261	-0.254330900995752	4052	0.98204179156757
SNP_A-1800654	-0.0467626507165523	-0.31466415438482	2.57030210822489	4052	0.90929679983252
SNP_A-1800656	-0.335706406797628	2.04362299409962	-0.271926645836115	4052	0.963275957834654
SNP_A-1800660	-0.838277827753134	4.42598968956536	-2.64134804960482	4052	0.96462301049377
SNP_A-1800668	-0.186380874901819	0.916336665628931	0.820716096817958	4052	0.95741952293043
SNP_A-1800676	-0.256780807696472	2.05375394860028	-0.573190121316821	4052	0.977639589006306
SNP_A-1800683	-0.285203634467687	2.19477362805483	-0.766398737347683	4052	0.956684618526588
SNP_A-1800711	-2.31475001638184	6.57867503167972	-3.21480220326551	4052	0.884914689683318
SNP_A-1800716	-0.234745029903788	1.03163251445949	0.438273052135686	4052	0.968489293485849
SNP_A-1800718	-1.26951138117571	5.68726421500158	-3.54972202019408	4052	0.969106985377394
SNP_A-1800739	-0.120420967011288	1.27487592307450	0.00837341087612475	4052	0.981720331995436
SNP_A-1800766	-0.294299910841627	1.25385723630353	0.291484736476852	4052	0.97821861490716
SNP_A-1800777	-0.372187703093303	1.96933947746487	-0.296466431480303	4052	0.965239870770864
SNP_A-1800785	-0.230154852694725	0.936632717685925	0.478822525283887	4052	0.965511850979025
SNP_A-1800808	-0.117094410375196	0.908775635676665	0.612585100713114	4052	0.973037756543256
SNP_A-1800843	-0.305488728035625	1.81840807174802	-0.301109966924667	4052	0.968104626863038
SNP_A-1800855	-0.432626832877488	2.50845081736576	-0.891770203876766	4052	0.947726298340328
SNP_A-1800862	-0.232433921756116	1.36790964133776	0.156283089587226	4052	0.963767143585363
SNP_A-1800866	-0.212225677891497	1.29826276660782	0.0826611013127458	4052	0.97992588045303
SNP_A-1800876	-0.33100203060909	1.49483994051483	0.23655693204961	4052	0.97574303106055
SNP_A-1800881	-0.047824465352796	-0.185619855747758	1.96141059155684	4052	0.951089436163276
SNP_A-1800888	-0.400762446698239	2.28355865964756	-0.68835441947234	4052	0.971135670583233
SNP_A-1800913	-0.301836931686037	1.55970239057002	-0.0687011740889858	4052	0.979301317790451
SNP_A-1800916	-0.726760140017169	2.85641090786840	-0.934355481018389	4052	0.954418625560565
SNP_A-1800932	-1.31519141524925	5.06063229578282	-2.73608892744344	4052	0.923113298653194
SNP_A-1800935	-1.18720613228365	4.54375158748065	-2.29799487736493	4052	0.906888311010923
SNP_A-1800954	-0.211425894462912	1.10380398796022	0.524073559644202	4052	0.97481814083765
SNP_A-1800963	-0.223777968303067	1.25498459300064	0.251213474369494	4052	0.967007810888788
SNP_A-1800975	-0.248678676906167	1.83424482337631	-0.418986067329604	4052	0.982760579194808
SNP_A-1800983	-0.198814165409100	1.19211545119051	0.231727394794183	4052	0.986670059441732
SNP_A-1800988	-0.109673556311391	0.529232842492287	1.09368960008041	4052	0.955158246002665
SNP_A-1800998	-0.186072483837205	1.90705666026037	-0.481469760970796	4052	0.969469774738827
SNP_A-1801002	-0.299182140563473	1.85222153767203	-0.348456946101359	4052	0.974049810008862
SNP_A-1801006	-0.164412188608455	0.687546704966616	0.777240860972125	4052	0.974047004238407
SNP_A-1801011	-0.288933304653523	2.16573791593303	-0.774375877810346	4052	0.98232675191226
[truncated: 8,001 more rows]
