# Supplementary material for: Comparison of genotyping using pooled DNA samples (allelotyping) and individual genotyping using the affymetrix genome-wide human SNP array 6.0
Source: BMC Genomics. 2013 Jul 26;14:506. doi: 10.1186/1471-2164-14-506 (PMC3727995; doi:10.1186/1471-2164-14-506)
Supplement: Additional file 4 — List of 10,000 SNPs included in the MAFs >5% subset. [file 1471-2164-14-506-S4.txt]

probeset
SNP_A-1780329
SNP_A-1780335
SNP_A-1780373
SNP_A-1780374
SNP_A-1780379
SNP_A-1780419
SNP_A-1780426
SNP_A-1780436
SNP_A-1780437
SNP_A-1780453
SNP_A-1780457
SNP_A-1780458
SNP_A-1780463
SNP_A-1780477
SNP_A-1780491
SNP_A-1780495
SNP_A-1780551
SNP_A-1780553
SNP_A-1780558
SNP_A-1780563
SNP_A-1780574
SNP_A-1780575
SNP_A-1780586
SNP_A-1780617
SNP_A-1780623
SNP_A-1780646
SNP_A-1780661
SNP_A-1780675
SNP_A-1780678
SNP_A-1780687
SNP_A-1780693
SNP_A-1780699
SNP_A-1780701
SNP_A-1780719
SNP_A-1780723
SNP_A-1780731
SNP_A-1780737
SNP_A-1780743
SNP_A-1780755
SNP_A-1780756
SNP_A-1780781
SNP_A-1780790
SNP_A-1780811
SNP_A-1780817
SNP_A-1780818
SNP_A-1780825
SNP_A-1780836
SNP_A-1780846
SNP_A-1780850
SNP_A-1780854
SNP_A-1780860
SNP_A-1780879
SNP_A-1780899
SNP_A-1780900
SNP_A-1780907
SNP_A-1780915
SNP_A-1780938
SNP_A-1780950
SNP_A-1780957
SNP_A-1780961
SNP_A-1780964
SNP_A-1780984
SNP_A-1780999
SNP_A-1781006
SNP_A-1781009
SNP_A-1781019
SNP_A-1781031
SNP_A-1781037
SNP_A-1781052
SNP_A-1781066
SNP_A-1781081
SNP_A-1781082
SNP_A-1781119
SNP_A-1781130
SNP_A-1781131
SNP_A-1781162
SNP_A-1781163
SNP_A-1781166
SNP_A-1781177
SNP_A-1781187
SNP_A-1781214
SNP_A-1781217
SNP_A-1781223
SNP_A-1781227
SNP_A-1781236
SNP_A-1781246
SNP_A-1781267
SNP_A-1781273
SNP_A-1781308
SNP_A-1781320
SNP_A-1781327
SNP_A-1781329
SNP_A-1781333
SNP_A-1781338
SNP_A-1781373
SNP_A-1781401
SNP_A-1781419
SNP_A-1781437
SNP_A-1781450
SNP_A-1781473
SNP_A-1781474
SNP_A-1781484
SNP_A-1781487
SNP_A-1781493
SNP_A-1781512
SNP_A-1781514
SNP_A-1781521
SNP_A-1781540
SNP_A-1781550
SNP_A-1781561
SNP_A-1781564
SNP_A-1781571
SNP_A-1781582
SNP_A-1781592
SNP_A-1781596
SNP_A-1781599
SNP_A-1781605
SNP_A-1781606
SNP_A-1781609
SNP_A-1781613
SNP_A-1781618
SNP_A-1781624
SNP_A-1781634
SNP_A-1781644
SNP_A-1781648
SNP_A-1781661
SNP_A-1781700
SNP_A-1781714
SNP_A-1781728
SNP_A-1781751
SNP_A-1781759
SNP_A-1781778
SNP_A-1781813
SNP_A-1781815
SNP_A-1781825
SNP_A-1781835
SNP_A-1781838
SNP_A-1781846
SNP_A-1781847
SNP_A-1781860
SNP_A-1781875
SNP_A-1781888
SNP_A-1781903
SNP_A-1781904
SNP_A-1781917
SNP_A-1781924
SNP_A-1781936
SNP_A-1781962
SNP_A-1781967
SNP_A-1781974
SNP_A-1782038
SNP_A-1782053
SNP_A-1782056
SNP_A-1782061
SNP_A-1782074
SNP_A-1782078
SNP_A-1782081
SNP_A-1782097
SNP_A-1782100
SNP_A-1782104
SNP_A-1782130
SNP_A-1782139
SNP_A-1782143
SNP_A-1782145
SNP_A-1782153
SNP_A-1782157
SNP_A-1782166
SNP_A-1782174
SNP_A-1782179
SNP_A-1782181
SNP_A-1782185
SNP_A-1782189
SNP_A-1782195
SNP_A-1782197
SNP_A-1782200
SNP_A-1782211
SNP_A-1782228
SNP_A-1782241
SNP_A-1782256
SNP_A-1782266
SNP_A-1782276
SNP_A-1782280
SNP_A-1782288
SNP_A-1782306
SNP_A-1782308
SNP_A-1782319
SNP_A-1782324
SNP_A-1782327
SNP_A-1782339
SNP_A-1782356
SNP_A-1782369
SNP_A-1782377
SNP_A-1782380
SNP_A-1782381
SNP_A-1782400
SNP_A-1782406
SNP_A-1782408
SNP_A-1782410
SNP_A-1782423
SNP_A-1782425
SNP_A-1782451
SNP_A-1782458
SNP_A-1782470
SNP_A-1782493
SNP_A-1782527
SNP_A-1782529
SNP_A-1782538
SNP_A-1782543
SNP_A-1782548
SNP_A-1782555
SNP_A-1782559
SNP_A-1782560
SNP_A-1782607
SNP_A-1782609
SNP_A-1782619
SNP_A-1782650
SNP_A-1782670
SNP_A-1782678
SNP_A-1782700
SNP_A-1782706
SNP_A-1782712
SNP_A-1782753
SNP_A-1782760
SNP_A-1782768
SNP_A-1782769
SNP_A-1782785
SNP_A-1782806
SNP_A-1782810
SNP_A-1782813
SNP_A-1782814
SNP_A-1782815
SNP_A-1782887
SNP_A-1782888
SNP_A-1782893
SNP_A-1782901
SNP_A-1782904
SNP_A-1782919
SNP_A-1782923
SNP_A-1782925
SNP_A-1782941
SNP_A-1782953
SNP_A-1782975
SNP_A-1782976
SNP_A-1783000
SNP_A-1783021
SNP_A-1783033
SNP_A-1783040
SNP_A-1783042
SNP_A-1783052
SNP_A-1783053
SNP_A-1783078
SNP_A-1783083
SNP_A-1783088
SNP_A-1783122
SNP_A-1783148
SNP_A-1783149
SNP_A-1783174
SNP_A-1783179
SNP_A-1783180
SNP_A-1783192
SNP_A-1783223
SNP_A-1783235
SNP_A-1783237
SNP_A-1783243
SNP_A-1783244
SNP_A-1783260
SNP_A-1783265
SNP_A-1783283
SNP_A-1783285
SNP_A-1783287
SNP_A-1783338
SNP_A-1783339
SNP_A-1783340
SNP_A-1783374
SNP_A-1783427
SNP_A-1783439
SNP_A-1783458
SNP_A-1783465
SNP_A-1783484
SNP_A-1783496
SNP_A-1783504
SNP_A-1783507
SNP_A-1783516
SNP_A-1783524
SNP_A-1783531
SNP_A-1783538
SNP_A-1783561
SNP_A-1783568
SNP_A-1783569
SNP_A-1783573
SNP_A-1783613
SNP_A-1783616
SNP_A-1783617
SNP_A-1783625
SNP_A-1783635
SNP_A-1783637
SNP_A-1783676
SNP_A-1783688
SNP_A-1783693
SNP_A-1783703
SNP_A-1783704
SNP_A-1783711
SNP_A-1783729
SNP_A-1783734
SNP_A-1783753
SNP_A-1783769
SNP_A-1783786
SNP_A-1783796
SNP_A-1783805
SNP_A-1783817
SNP_A-1783845
SNP_A-1783895
SNP_A-1783915
SNP_A-1783936
SNP_A-1783954
SNP_A-1783960
SNP_A-1783969
SNP_A-1784004
SNP_A-1784005
SNP_A-1784007
SNP_A-1784023
SNP_A-1784057
SNP_A-1784060
SNP_A-1784156
SNP_A-1784160
SNP_A-1784166
SNP_A-1784169
SNP_A-1784180
SNP_A-1784190
SNP_A-1784209
SNP_A-1784211
SNP_A-1784219
SNP_A-1784222
SNP_A-1784225
SNP_A-1784229
SNP_A-1784233
SNP_A-1784237
SNP_A-1784242
SNP_A-1784244
SNP_A-1784246
SNP_A-1784275
SNP_A-1784281
SNP_A-1784283
SNP_A-1784297
SNP_A-1784317
SNP_A-1784342
SNP_A-1784346
SNP_A-1784352
SNP_A-1784382
SNP_A-1784405
SNP_A-1784408
SNP_A-1784419
SNP_A-1784422
SNP_A-1784430
SNP_A-1784434
SNP_A-1784440
SNP_A-1784443
SNP_A-1784486
SNP_A-1784497
SNP_A-1784499
SNP_A-1784501
SNP_A-1784505
SNP_A-1784510
SNP_A-1784526
SNP_A-1784583
SNP_A-1784589
SNP_A-1784598
SNP_A-1784603
SNP_A-1784646
SNP_A-1784655
SNP_A-1784656
SNP_A-1784672
SNP_A-1784676
SNP_A-1784688
SNP_A-1784692
SNP_A-1784699
SNP_A-1784703
SNP_A-1784708
SNP_A-1784735
SNP_A-1784744
SNP_A-1784752
SNP_A-1784756
SNP_A-1784764
SNP_A-1784781
SNP_A-1784789
SNP_A-1784796
SNP_A-1784804
SNP_A-1784808
SNP_A-1784812
SNP_A-1784816
SNP_A-1784818
SNP_A-1784821
SNP_A-1784826
SNP_A-1784835
SNP_A-1784859
SNP_A-1784869
SNP_A-1784870
SNP_A-1784871
SNP_A-1784899
SNP_A-1784903
SNP_A-1784923
SNP_A-1784928
SNP_A-1784944
SNP_A-1784960
SNP_A-1784971
SNP_A-1784989
SNP_A-1784993
SNP_A-1785004
SNP_A-1785020
SNP_A-1785036
SNP_A-1785067
SNP_A-1785074
SNP_A-1785089
SNP_A-1785094
SNP_A-1785099
SNP_A-1785115
SNP_A-1785120
SNP_A-1785130
SNP_A-1785134
SNP_A-1785135
SNP_A-1785144
SNP_A-1785145
SNP_A-1785175
SNP_A-1785177
SNP_A-1785179
SNP_A-1785199
SNP_A-1785206
SNP_A-1785238
SNP_A-1785243
SNP_A-1785285
SNP_A-1785286
SNP_A-1785310
SNP_A-1785328
SNP_A-1785331
SNP_A-1785333
SNP_A-1785381
SNP_A-1785382
SNP_A-1785387
SNP_A-1785391
SNP_A-1785392
SNP_A-1785401
SNP_A-1785410
SNP_A-1785422
SNP_A-1785423
SNP_A-1785428
SNP_A-1785430
SNP_A-1785433
SNP_A-1785442
SNP_A-1785462
SNP_A-1785468
SNP_A-1785481
SNP_A-1785484
SNP_A-1785499
SNP_A-1785516
SNP_A-1785519
SNP_A-1785541
SNP_A-1785543
SNP_A-1785545
SNP_A-1785555
SNP_A-1785576
SNP_A-1785579
SNP_A-1785604
SNP_A-1785637
SNP_A-1785642
SNP_A-1785646
SNP_A-1785670
SNP_A-1785694
SNP_A-1785697
SNP_A-1785708
SNP_A-1785709
SNP_A-1785721
SNP_A-1785780
SNP_A-1785792
SNP_A-1785793
SNP_A-1785802
SNP_A-1785810
SNP_A-1785821
SNP_A-1785822
SNP_A-1785832
SNP_A-1785837
SNP_A-1785848
SNP_A-1785861
SNP_A-1785863
SNP_A-1785865
SNP_A-1785878
SNP_A-1785901
SNP_A-1785913
SNP_A-1785922
SNP_A-1785928
SNP_A-1785939
SNP_A-1785942
SNP_A-1785950
SNP_A-1785962
SNP_A-1785966
SNP_A-1785980
SNP_A-1785984
SNP_A-1785985
SNP_A-1785988
SNP_A-1786018
SNP_A-1786026
SNP_A-1786041
SNP_A-1786043
SNP_A-1786047
SNP_A-1786049
SNP_A-1786060
SNP_A-1786074
SNP_A-1786076
SNP_A-1786087
SNP_A-1786100
SNP_A-1786121
SNP_A-1786122
SNP_A-1786141
SNP_A-1786154
SNP_A-1786157
SNP_A-1786165
SNP_A-1786184
SNP_A-1786191
SNP_A-1786210
SNP_A-1786214
SNP_A-1786217
SNP_A-1786228
SNP_A-1786238
SNP_A-1786246
SNP_A-1786262
SNP_A-1786274
SNP_A-1786275
SNP_A-1786276
SNP_A-1786277
SNP_A-1786280
SNP_A-1786302
SNP_A-1786309
SNP_A-1786321
SNP_A-1786323
SNP_A-1786346
SNP_A-1786360
SNP_A-1786367
SNP_A-1786375
SNP_A-1786376
SNP_A-1786390
SNP_A-1786406
SNP_A-1786412
SNP_A-1786423
SNP_A-1786465
SNP_A-1786466
SNP_A-1786468
SNP_A-1786480
SNP_A-1786487
SNP_A-1786504
SNP_A-1786524
SNP_A-1786541
SNP_A-1786543
SNP_A-1786587
SNP_A-1786609
SNP_A-1786637
SNP_A-1786638
SNP_A-1786647
SNP_A-1786656
SNP_A-1786660
SNP_A-1786669
SNP_A-1786688
SNP_A-1786703
SNP_A-1786704
SNP_A-1786746
SNP_A-1786747
SNP_A-1786756
SNP_A-1786780
SNP_A-1786793
SNP_A-1786803
SNP_A-1786812
SNP_A-1786879
SNP_A-1786885
SNP_A-1786894
SNP_A-1786899
SNP_A-1786919
SNP_A-1786927
SNP_A-1786951
SNP_A-1786959
SNP_A-1786961
SNP_A-1786965
SNP_A-1786969
SNP_A-1786998
SNP_A-1786999
SNP_A-1787001
SNP_A-1787002
SNP_A-1787007
SNP_A-1787009
SNP_A-1787051
SNP_A-1787087
SNP_A-1787091
SNP_A-1787096
SNP_A-1787106
SNP_A-1787115
SNP_A-1787131
SNP_A-1787155
SNP_A-1787162
SNP_A-1787173
SNP_A-1787195
SNP_A-1787202
SNP_A-1787231
SNP_A-1787252
SNP_A-1787275
SNP_A-1787283
SNP_A-1787289
SNP_A-1787294
SNP_A-1787327
SNP_A-1787329
SNP_A-1787331
SNP_A-1787386
SNP_A-1787400
SNP_A-1787406
SNP_A-1787412
SNP_A-1787417
SNP_A-1787430
SNP_A-1787432
SNP_A-1787456
SNP_A-1787463
SNP_A-1787473
SNP_A-1787509
SNP_A-1787517
SNP_A-1787523
SNP_A-1787525
SNP_A-1787533
SNP_A-1787555
SNP_A-1787557
SNP_A-1787558
SNP_A-1787571
SNP_A-1787574
SNP_A-1787580
SNP_A-1787636
SNP_A-1787679
SNP_A-1787698
SNP_A-1787709
SNP_A-1787712
SNP_A-1787716
SNP_A-1787720
SNP_A-1787725
SNP_A-1787749
SNP_A-1787754
SNP_A-1787770
SNP_A-1787774
SNP_A-1787787
SNP_A-1787805
SNP_A-1787811
SNP_A-1787812
SNP_A-1787822
SNP_A-1787833
SNP_A-1787835
SNP_A-1787840
SNP_A-1787845
SNP_A-1787857
SNP_A-1787873
SNP_A-1787874
SNP_A-1787878
SNP_A-1787881
SNP_A-1787884
SNP_A-1787885
SNP_A-1787900
SNP_A-1787902
SNP_A-1787911
SNP_A-1787917
SNP_A-1787925
SNP_A-1787932
SNP_A-1787955
SNP_A-1787957
SNP_A-1787959
SNP_A-1787972
SNP_A-1787997
SNP_A-1788004
SNP_A-1788015
SNP_A-1788024
SNP_A-1788030
SNP_A-1788041
SNP_A-1788044
SNP_A-1788045
SNP_A-1788046
SNP_A-1788051
SNP_A-1788057
SNP_A-1788090
SNP_A-1788102
SNP_A-1788106
SNP_A-1788114
SNP_A-1788127
SNP_A-1788155
SNP_A-1788179
SNP_A-1788194
SNP_A-1788198
SNP_A-1788202
SNP_A-1788213
SNP_A-1788216
SNP_A-1788223
SNP_A-1788228
SNP_A-1788230
SNP_A-1788254
SNP_A-1788256
SNP_A-1788282
SNP_A-1788296
SNP_A-1788298
SNP_A-1788299
SNP_A-1788314
SNP_A-1788316
SNP_A-1788333
SNP_A-1788335
SNP_A-1788336
SNP_A-1788351
SNP_A-1788356
SNP_A-1788368
SNP_A-1788380
SNP_A-1788426
SNP_A-1788443
SNP_A-1788455
SNP_A-1788468
SNP_A-1788481
SNP_A-1788500
SNP_A-1788504
SNP_A-1788512
SNP_A-1788540
SNP_A-1788579
SNP_A-1788580
SNP_A-1788600
SNP_A-1788606
SNP_A-1788618
SNP_A-1788643
SNP_A-1788644
SNP_A-1788646
SNP_A-1788651
SNP_A-1788653
SNP_A-1788655
SNP_A-1788657
SNP_A-1788663
SNP_A-1788664
SNP_A-1788741
SNP_A-1788747
SNP_A-1788761
SNP_A-1788771
SNP_A-1788778
SNP_A-1788816
SNP_A-1788841
SNP_A-1788854
SNP_A-1788868
SNP_A-1788870
SNP_A-1788881
SNP_A-1788895
SNP_A-1788912
SNP_A-1788914
SNP_A-1788916
SNP_A-1788917
SNP_A-1788944
SNP_A-1788954
SNP_A-1788958
SNP_A-1788962
SNP_A-1788983
SNP_A-1789002
SNP_A-1789024
SNP_A-1789029
SNP_A-1789036
SNP_A-1789043
SNP_A-1789054
SNP_A-1789090
SNP_A-1789095
SNP_A-1789105
SNP_A-1789107
SNP_A-1789120
SNP_A-1789124
SNP_A-1789136
SNP_A-1789146
SNP_A-1789164
SNP_A-1789170
SNP_A-1789171
SNP_A-1789189
SNP_A-1789202
SNP_A-1789206
SNP_A-1789227
SNP_A-1789234
SNP_A-1789238
SNP_A-1789247
SNP_A-1789261
SNP_A-1789275
SNP_A-1789277
SNP_A-1789300
SNP_A-1789302
SNP_A-1789304
SNP_A-1789319
SNP_A-1789323
SNP_A-1789343
SNP_A-1789348
SNP_A-1789358
SNP_A-1789369
SNP_A-1789381
SNP_A-1789382
SNP_A-1789394
SNP_A-1789406
SNP_A-1789418
SNP_A-1789419
SNP_A-1789459
SNP_A-1789469
SNP_A-1789516
SNP_A-1789522
SNP_A-1789529
SNP_A-1789544
SNP_A-1789547
SNP_A-1789550
SNP_A-1789573
SNP_A-1789574
SNP_A-1789575
SNP_A-1789596
SNP_A-1789604
SNP_A-1789606
SNP_A-1789608
SNP_A-1789616
SNP_A-1789661
SNP_A-1789672
SNP_A-1789677
SNP_A-1789680
SNP_A-1789717
SNP_A-1789719
SNP_A-1789720
SNP_A-1789721
SNP_A-1789725
SNP_A-1789729
SNP_A-1789765
SNP_A-1789780
SNP_A-1789803
SNP_A-1789825
SNP_A-1789845
SNP_A-1789846
SNP_A-1789849
SNP_A-1789854
SNP_A-1789862
SNP_A-1789886
SNP_A-1789964
SNP_A-1789994
SNP_A-1789996
SNP_A-1789997
SNP_A-1790025
SNP_A-1790036
SNP_A-1790037
SNP_A-1790044
SNP_A-1790058
SNP_A-1790067
SNP_A-1790068
SNP_A-1790092
SNP_A-1790097
SNP_A-1790107
SNP_A-1790112
SNP_A-1790128
SNP_A-1790149
SNP_A-1790154
SNP_A-1790192
SNP_A-1790195
SNP_A-1790211
SNP_A-1790238
SNP_A-1790267
SNP_A-1790272
SNP_A-1790289
SNP_A-1790350
SNP_A-1790352
SNP_A-1790355
SNP_A-1790369
SNP_A-1790371
SNP_A-1790379
SNP_A-1790391
SNP_A-1790395
SNP_A-1790407
SNP_A-1790461
SNP_A-1790464
SNP_A-1790470
SNP_A-1790473
SNP_A-1790491
SNP_A-1790499
SNP_A-1790515
SNP_A-1790521
SNP_A-1790536
SNP_A-1790539
SNP_A-1790544
SNP_A-1790563
SNP_A-1790592
SNP_A-1790624
SNP_A-1790632
SNP_A-1790650
SNP_A-1790653
SNP_A-1790657
SNP_A-1790665
SNP_A-1790680
SNP_A-1790681
SNP_A-1790683
SNP_A-1790684
SNP_A-1790689
SNP_A-1790697
SNP_A-1790703
SNP_A-1790708
SNP_A-1790718
SNP_A-1790732
SNP_A-1790737
SNP_A-1790740
SNP_A-1790754
SNP_A-1790757
SNP_A-1790769
SNP_A-1790778
SNP_A-1790795
SNP_A-1790818
SNP_A-1790833
SNP_A-1790878
SNP_A-1790891
SNP_A-1790900
SNP_A-1790907
SNP_A-1790910
SNP_A-1790914
SNP_A-1790930
SNP_A-1790937
SNP_A-1790943
SNP_A-1790945
SNP_A-1790951
SNP_A-1790961
SNP_A-1790970
SNP_A-1790985
SNP_A-1791013
SNP_A-1791014
SNP_A-1791058
SNP_A-1791072
SNP_A-1791073
SNP_A-1791090
SNP_A-1791094
SNP_A-1791106
SNP_A-1791121
SNP_A-1791142
SNP_A-1791146
SNP_A-1791149
SNP_A-1791150
SNP_A-1791152
SNP_A-1791161
SNP_A-1791167
SNP_A-1791168
SNP_A-1791170
SNP_A-1791182
SNP_A-1791199
SNP_A-1791203
SNP_A-1791216
SNP_A-1791226
SNP_A-1791253
SNP_A-1791256
SNP_A-1791285
SNP_A-1791296
SNP_A-1791298
SNP_A-1791300
SNP_A-1791303
SNP_A-1791308
SNP_A-1791322
SNP_A-1791323
SNP_A-1791324
SNP_A-1791330
SNP_A-1791338
SNP_A-1791375
SNP_A-1791380
SNP_A-1791381
SNP_A-1791386
SNP_A-1791414
SNP_A-1791454
SNP_A-1791477
SNP_A-1791512
SNP_A-1791515
SNP_A-1791525
SNP_A-1791543
SNP_A-1791546
SNP_A-1791567
SNP_A-1791583
SNP_A-1791585
SNP_A-1791590
SNP_A-1791609
SNP_A-1791619
SNP_A-1791624
SNP_A-1791638
SNP_A-1791650
SNP_A-1791662
SNP_A-1791668
SNP_A-1791678
SNP_A-1791681
SNP_A-1791715
SNP_A-1791726
SNP_A-1791734
SNP_A-1791742
SNP_A-1791750
SNP_A-1791762
SNP_A-1791782
SNP_A-1791802
SNP_A-1791813
SNP_A-1791832
SNP_A-1791870
SNP_A-1791902
SNP_A-1791955
SNP_A-1791988
SNP_A-1791995
SNP_A-1792018
SNP_A-1792036
SNP_A-1792048
SNP_A-1792066
SNP_A-1792072
SNP_A-1792077
SNP_A-1792086
SNP_A-1792092
SNP_A-1792118
SNP_A-1792120
SNP_A-1792136
SNP_A-1792176
SNP_A-1792179
SNP_A-1792216
SNP_A-1792226
SNP_A-1792230
SNP_A-1792240
SNP_A-1792244
SNP_A-1792245
SNP_A-1792256
SNP_A-1792264
SNP_A-1792272
SNP_A-1792302
SNP_A-1792312
SNP_A-1792323
SNP_A-1792335
SNP_A-1792343
SNP_A-1792349
SNP_A-1792354
SNP_A-1792355
SNP_A-1792356
SNP_A-1792370
SNP_A-1792375
SNP_A-1792403
SNP_A-1792417
SNP_A-1792418
SNP_A-1792427
SNP_A-1792428
SNP_A-1792435
SNP_A-1792436
SNP_A-1792457
SNP_A-1792458
SNP_A-1792476
SNP_A-1792491
SNP_A-1792497
SNP_A-1792511
SNP_A-1792521
SNP_A-1792528
SNP_A-1792547
SNP_A-1792551
SNP_A-1792575
SNP_A-1792577
SNP_A-1792598
SNP_A-1792609
SNP_A-1792615
SNP_A-1792620
SNP_A-1792626
SNP_A-1792663
SNP_A-1792717
SNP_A-1792720
SNP_A-1792732
SNP_A-1792740
SNP_A-1792741
SNP_A-1792746
SNP_A-1792749
SNP_A-1792805
SNP_A-1792831
SNP_A-1792842
SNP_A-1792847
SNP_A-1792850
SNP_A-1792858
SNP_A-1792872
SNP_A-1792873
SNP_A-1792897
SNP_A-1792902
SNP_A-1792920
SNP_A-1792923
SNP_A-1792958
SNP_A-1792966
SNP_A-1792984
SNP_A-1793000
SNP_A-1793004
SNP_A-1793010
SNP_A-1793012
SNP_A-1793023
SNP_A-1793045
SNP_A-1793059
SNP_A-1793060
SNP_A-1793065
SNP_A-1793066
SNP_A-1793069
SNP_A-1793095
SNP_A-1793107
SNP_A-1793109
SNP_A-1793122
SNP_A-1793151
SNP_A-1793157
SNP_A-1793162
SNP_A-1793174
SNP_A-1793181
SNP_A-1793190
SNP_A-1793193
SNP_A-1793208
SNP_A-1793210
SNP_A-1793220
SNP_A-1793250
SNP_A-1793251
SNP_A-1793281
SNP_A-1793284
SNP_A-1793311
SNP_A-1793326
SNP_A-1793330
SNP_A-1793332
SNP_A-1793353
SNP_A-1793363
SNP_A-1793370
SNP_A-1793389
SNP_A-1793401
SNP_A-1793403
SNP_A-1793410
SNP_A-1793445
SNP_A-1793468
SNP_A-1793483
SNP_A-1793487
SNP_A-1793488
SNP_A-1793500
SNP_A-1793524
SNP_A-1793556
SNP_A-1793571
SNP_A-1793588
SNP_A-1793609
SNP_A-1793622
SNP_A-1793626
SNP_A-1793638
SNP_A-1793669
SNP_A-1793679
SNP_A-1793687
SNP_A-1793688
SNP_A-1793689
SNP_A-1793713
SNP_A-1793718
SNP_A-1793748
SNP_A-1793750
SNP_A-1793752
SNP_A-1793755
SNP_A-1793762
SNP_A-1793809
SNP_A-1793828
SNP_A-1793839
SNP_A-1793850
SNP_A-1793858
SNP_A-1793881
SNP_A-1793884
SNP_A-1793895
SNP_A-1793896
SNP_A-1793898
SNP_A-1793922
SNP_A-1793930
SNP_A-1793954
SNP_A-1793958
SNP_A-1793964
SNP_A-1793974
SNP_A-1793980
SNP_A-1793989
SNP_A-1794007
SNP_A-1794009
SNP_A-1794015
SNP_A-1794025
SNP_A-1794030
SNP_A-1794032
SNP_A-1794038
SNP_A-1794086
SNP_A-1794093
SNP_A-1794101
SNP_A-1794112
SNP_A-1794125
SNP_A-1794126
SNP_A-1794132
SNP_A-1794138
SNP_A-1794139
SNP_A-1794142
SNP_A-1794152
SNP_A-1794171
SNP_A-1794188
SNP_A-1794189
SNP_A-1794195
SNP_A-1794203
SNP_A-1794214
SNP_A-1794221
SNP_A-1794228
SNP_A-1794235
SNP_A-1794245
SNP_A-1794252
SNP_A-1794256
SNP_A-1794273
SNP_A-1794289
SNP_A-1794295
SNP_A-1794313
SNP_A-1794317
SNP_A-1794324
SNP_A-1794327
SNP_A-1794329
SNP_A-1794338
SNP_A-1794370
SNP_A-1794407
SNP_A-1794413
SNP_A-1794428
SNP_A-1794440
SNP_A-1794450
SNP_A-1794452
SNP_A-1794464
SNP_A-1794472
SNP_A-1794476
SNP_A-1794489
SNP_A-1794496
SNP_A-1794500
SNP_A-1794512
SNP_A-1794515
SNP_A-1794518
SNP_A-1794526
SNP_A-1794533
SNP_A-1794544
SNP_A-1794549
SNP_A-1794560
SNP_A-1794575
SNP_A-1794580
SNP_A-1794606
SNP_A-1794615
SNP_A-1794616
SNP_A-1794618
SNP_A-1794628
SNP_A-1794643
SNP_A-1794645
SNP_A-1794660
SNP_A-1794662
SNP_A-1794665
SNP_A-1794668
SNP_A-1794670
SNP_A-1794671
SNP_A-1794699
SNP_A-1794709
SNP_A-1794712
SNP_A-1794727
SNP_A-1794733
SNP_A-1794740
SNP_A-1794742
SNP_A-1794745
SNP_A-1794754
SNP_A-1794767
SNP_A-1794768
SNP_A-1794777
SNP_A-1794794
SNP_A-1794806
SNP_A-1794828
SNP_A-1794839
SNP_A-1794847
SNP_A-1794860
SNP_A-1794861
SNP_A-1794875
SNP_A-1794878
SNP_A-1794887
SNP_A-1794893
SNP_A-1794894
SNP_A-1794913
SNP_A-1794920
SNP_A-1794928
SNP_A-1794931
SNP_A-1794933
SNP_A-1794953
SNP_A-1794960
SNP_A-1794973
SNP_A-1794987
SNP_A-1795000
SNP_A-1795005
SNP_A-1795014
SNP_A-1795017
SNP_A-1795026
SNP_A-1795044
SNP_A-1795065
SNP_A-1795096
SNP_A-1795117
SNP_A-1795118
SNP_A-1795126
SNP_A-1795130
SNP_A-1795141
SNP_A-1795148
SNP_A-1795154
SNP_A-1795155
SNP_A-1795167
SNP_A-1795171
SNP_A-1795197
SNP_A-1795198
SNP_A-1795229
SNP_A-1795238
SNP_A-1795253
SNP_A-1795259
SNP_A-1795260
SNP_A-1795266
SNP_A-1795267
SNP_A-1795271
SNP_A-1795275
SNP_A-1795281
SNP_A-1795287
SNP_A-1795304
SNP_A-1795331
SNP_A-1795347
SNP_A-1795356
SNP_A-1795365
SNP_A-1795370
SNP_A-1795371
SNP_A-1795379
SNP_A-1795380
SNP_A-1795398
SNP_A-1795403
SNP_A-1795404
SNP_A-1795417
SNP_A-1795428
SNP_A-1795440
SNP_A-1795460
SNP_A-1795483
SNP_A-1795501
SNP_A-1795519
SNP_A-1795522
SNP_A-1795533
SNP_A-1795547
SNP_A-1795583
SNP_A-1795588
SNP_A-1795604
SNP_A-1795611
SNP_A-1795654
SNP_A-1795683
SNP_A-1795703
SNP_A-1795707
SNP_A-1795717
SNP_A-1795721
SNP_A-1795728
SNP_A-1795734
SNP_A-1795735
SNP_A-1795740
SNP_A-1795741
SNP_A-1795745
SNP_A-1795765
SNP_A-1795783
SNP_A-1795792
SNP_A-1795796
SNP_A-1795807
SNP_A-1795822
SNP_A-1795829
SNP_A-1795842
SNP_A-1795855
SNP_A-1795884
SNP_A-1795886
SNP_A-1795897
SNP_A-1795900
SNP_A-1795903
SNP_A-1795906
SNP_A-1795933
SNP_A-1795939
SNP_A-1795951
SNP_A-1795958
SNP_A-1795960
SNP_A-1795967
SNP_A-1795978
SNP_A-1795987
SNP_A-1795998
SNP_A-1796018
SNP_A-1796025
SNP_A-1796032
SNP_A-1796038
SNP_A-1796047
SNP_A-1796062
SNP_A-1796064
SNP_A-1796065
SNP_A-1796067
SNP_A-1796073
SNP_A-1796074
SNP_A-1796082
SNP_A-1796104
SNP_A-1796108
SNP_A-1796111
SNP_A-1796150
SNP_A-1796177
SNP_A-1796181
SNP_A-1796184
SNP_A-1796190
SNP_A-1796197
SNP_A-1796220
SNP_A-1796229
SNP_A-1796236
SNP_A-1796245
SNP_A-1796250
SNP_A-1796263
SNP_A-1796271
SNP_A-1796274
SNP_A-1796299
SNP_A-1796326
SNP_A-1796332
SNP_A-1796350
SNP_A-1796354
SNP_A-1796355
SNP_A-1796358
SNP_A-1796366
SNP_A-1796374
SNP_A-1796390
SNP_A-1796392
SNP_A-1796424
SNP_A-1796457
SNP_A-1796495
SNP_A-1796507
SNP_A-1796526
SNP_A-1796527
SNP_A-1796540
SNP_A-1796541
SNP_A-1796567
SNP_A-1796583
SNP_A-1796624
SNP_A-1796628
SNP_A-1796631
SNP_A-1796633
SNP_A-1796637
SNP_A-1796639
SNP_A-1796640
SNP_A-1796659
SNP_A-1796674
SNP_A-1796701
SNP_A-1796719
SNP_A-1796733
SNP_A-1796741
SNP_A-1796751
SNP_A-1796766
SNP_A-1796769
SNP_A-1796783
SNP_A-1796801
SNP_A-1796806
SNP_A-1796807
SNP_A-1796831
SNP_A-1796835
SNP_A-1796852
SNP_A-1796861
SNP_A-1796862
SNP_A-1796865
SNP_A-1796867
SNP_A-1796873
SNP_A-1796881
SNP_A-1796894
SNP_A-1796901
SNP_A-1796923
SNP_A-1796933
SNP_A-1796945
SNP_A-1796958
SNP_A-1797000
SNP_A-1797005
SNP_A-1797033
SNP_A-1797035
SNP_A-1797043
SNP_A-1797045
SNP_A-1797055
SNP_A-1797068
SNP_A-1797071
SNP_A-1797085
SNP_A-1797110
SNP_A-1797118
SNP_A-1797140
SNP_A-1797148
SNP_A-1797157
SNP_A-1797166
SNP_A-1797168
SNP_A-1797176
SNP_A-1797178
SNP_A-1797208
SNP_A-1797210
SNP_A-1797239
SNP_A-1797246
SNP_A-1797247
SNP_A-1797260
SNP_A-1797262
SNP_A-1797276
SNP_A-1797288
SNP_A-1797308
SNP_A-1797315
SNP_A-1797318
SNP_A-1797330
SNP_A-1797409
SNP_A-1797420
SNP_A-1797423
SNP_A-1797431
SNP_A-1797434
SNP_A-1797437
SNP_A-1797448
SNP_A-1797450
SNP_A-1797452
SNP_A-1797469
SNP_A-1797477
SNP_A-1797494
SNP_A-1797501
SNP_A-1797513
SNP_A-1797515
SNP_A-1797522
SNP_A-1797570
SNP_A-1797587
SNP_A-1797588
SNP_A-1797600
SNP_A-1797602
SNP_A-1797623
SNP_A-1797627
SNP_A-1797631
SNP_A-1797632
SNP_A-1797636
SNP_A-1797649
SNP_A-1797657
SNP_A-1797666
SNP_A-1797677
SNP_A-1797680
SNP_A-1797696
SNP_A-1797698
SNP_A-1797705
SNP_A-1797717
SNP_A-1797719
SNP_A-1797724
SNP_A-1797728
SNP_A-1797730
SNP_A-1797735
SNP_A-1797752
SNP_A-1797754
SNP_A-1797762
SNP_A-1797768
SNP_A-1797784
SNP_A-1797792
SNP_A-1797806
SNP_A-1797818
SNP_A-1797843
SNP_A-1797848
SNP_A-1797853
SNP_A-1797855
SNP_A-1797858
SNP_A-1797874
SNP_A-1797882
SNP_A-1797884
SNP_A-1797887
SNP_A-1797888
SNP_A-1797907
SNP_A-1797911
SNP_A-1797912
SNP_A-1797919
SNP_A-1797961
SNP_A-1797962
SNP_A-1797969
SNP_A-1797977
SNP_A-1797983
SNP_A-1797984
SNP_A-1798026
SNP_A-1798053
SNP_A-1798060
SNP_A-1798063
SNP_A-1798075
SNP_A-1798096
SNP_A-1798098
SNP_A-1798100
SNP_A-1798106
SNP_A-1798145
SNP_A-1798163
SNP_A-1798183
SNP_A-1798186
SNP_A-1798228
SNP_A-1798252
SNP_A-1798262
SNP_A-1798273
SNP_A-1798283
SNP_A-1798351
SNP_A-1798359
SNP_A-1798363
SNP_A-1798374
SNP_A-1798375
SNP_A-1798390
SNP_A-1798416
SNP_A-1798434
SNP_A-1798436
SNP_A-1798440
SNP_A-1798470
SNP_A-1798472
SNP_A-1798500
SNP_A-1798504
SNP_A-1798526
SNP_A-1798530
SNP_A-1798543
SNP_A-1798574
SNP_A-1798607
SNP_A-1798618
SNP_A-1798660
SNP_A-1798663
SNP_A-1798669
SNP_A-1798702
SNP_A-1798708
SNP_A-1798712
SNP_A-1798716
SNP_A-1798728
SNP_A-1798737
SNP_A-1798744
SNP_A-1798753
SNP_A-1798767
SNP_A-1798768
SNP_A-1798774
SNP_A-1798816
SNP_A-1798835
SNP_A-1798846
SNP_A-1798849
SNP_A-1798852
SNP_A-1798859
SNP_A-1798863
SNP_A-1798864
SNP_A-1798872
SNP_A-1798882
SNP_A-1798887
SNP_A-1798903
SNP_A-1798912
SNP_A-1798918
SNP_A-1798950
SNP_A-1798963
SNP_A-1798979
SNP_A-1798982
SNP_A-1798986
SNP_A-1799004
SNP_A-1799007
SNP_A-1799011
SNP_A-1799037
SNP_A-1799054
SNP_A-1799094
SNP_A-1799109
SNP_A-1799110
SNP_A-1799126
SNP_A-1799133
SNP_A-1799138
SNP_A-1799151
SNP_A-1799160
SNP_A-1799165
SNP_A-1799166
SNP_A-1799167
SNP_A-1799179
SNP_A-1799190
SNP_A-1799205
SNP_A-1799206
SNP_A-1799230
SNP_A-1799249
SNP_A-1799288
SNP_A-1799306
SNP_A-1799307
SNP_A-1799320
SNP_A-1799330
SNP_A-1799331
SNP_A-1799360
SNP_A-1799369
SNP_A-1799415
SNP_A-1799416
SNP_A-1799426
SNP_A-1799429
SNP_A-1799430
SNP_A-1799431
SNP_A-1799432
SNP_A-1799437
SNP_A-1799441
SNP_A-1799470
SNP_A-1799481
SNP_A-1799483
SNP_A-1799512
SNP_A-1799518
SNP_A-1799519
SNP_A-1799529
SNP_A-1799535
SNP_A-1799537
SNP_A-1799543
SNP_A-1799549
SNP_A-1799588
SNP_A-1799606
SNP_A-1799607
SNP_A-1799612
SNP_A-1799618
SNP_A-1799629
SNP_A-1799637
SNP_A-1799648
SNP_A-1799659
SNP_A-1799701
SNP_A-1799702
SNP_A-1799710
SNP_A-1799715
SNP_A-1799732
SNP_A-1799736
SNP_A-1799743
SNP_A-1799782
SNP_A-1799785
SNP_A-1799825
SNP_A-1799835
SNP_A-1799839
SNP_A-1799842
SNP_A-1799864
SNP_A-1799870
SNP_A-1799890
SNP_A-1799891
SNP_A-1799910
SNP_A-1799928
SNP_A-1799935
SNP_A-1799936
SNP_A-1799937
SNP_A-1799965
SNP_A-1799966
SNP_A-1799973
SNP_A-1799978
SNP_A-1799985
SNP_A-1800037
SNP_A-1800045
SNP_A-1800068
SNP_A-1800075
SNP_A-1800105
SNP_A-1800130
SNP_A-1800141
SNP_A-1800144
SNP_A-1800149
SNP_A-1800158
SNP_A-1800168
SNP_A-1800185
SNP_A-1800214
SNP_A-1800217
SNP_A-1800226
SNP_A-1800249
SNP_A-1800259
SNP_A-1800263
SNP_A-1800266
SNP_A-1800267
SNP_A-1800280
SNP_A-1800309
SNP_A-1800351
SNP_A-1800367
SNP_A-1800401
SNP_A-1800426
SNP_A-1800440
SNP_A-1800468
SNP_A-1800476
SNP_A-1800487
SNP_A-1800490
SNP_A-1800514
SNP_A-1800521
SNP_A-1800553
SNP_A-1800595
SNP_A-1800599
SNP_A-1800600
SNP_A-1800612
SNP_A-1800642
SNP_A-1800656
SNP_A-1800660
SNP_A-1800676
SNP_A-1800716
SNP_A-1800739
SNP_A-1800766
SNP_A-1800777
SNP_A-1800785
SNP_A-1800808
SNP_A-1800843
SNP_A-1800855
SNP_A-1800862
SNP_A-1800866
SNP_A-1800876
SNP_A-1800881
SNP_A-1800888
SNP_A-1800913
SNP_A-1800916
SNP_A-1800954
SNP_A-1800963
SNP_A-1800975
SNP_A-1800983
SNP_A-1800988
SNP_A-1800992
SNP_A-1800998
SNP_A-1801002
SNP_A-1801006
SNP_A-1801011
SNP_A-1801018
SNP_A-1801026
SNP_A-1801037
SNP_A-1801047
SNP_A-1801065
SNP_A-1801078
SNP_A-1801101
SNP_A-1801112
SNP_A-1801119
SNP_A-1801121
SNP_A-1801122
SNP_A-1801125
SNP_A-1801132
SNP_A-1801145
SNP_A-1801152
SNP_A-1801164
SNP_A-1801167
SNP_A-1801173
SNP_A-1801175
SNP_A-1801212
SNP_A-1801214
SNP_A-1801216
SNP_A-1801231
SNP_A-1801232
SNP_A-1801256
SNP_A-1801270
SNP_A-1801273
SNP_A-1801292
SNP_A-1801310
SNP_A-1801330
SNP_A-1801344
SNP_A-1801356
SNP_A-1801365
SNP_A-1801371
SNP_A-1801383
SNP_A-1801384
SNP_A-1801385
SNP_A-1801397
SNP_A-1801413
SNP_A-1801423
SNP_A-1801442
SNP_A-1801448
SNP_A-1801465
SNP_A-1801477
SNP_A-1801480
SNP_A-1801481
SNP_A-1801486
SNP_A-1801495
SNP_A-1801522
SNP_A-1801530
SNP_A-1801554
SNP_A-1801582
SNP_A-1801628
SNP_A-1801640
SNP_A-1801644
SNP_A-1801663
SNP_A-1801669
SNP_A-1801674
SNP_A-1801681
SNP_A-1801710
SNP_A-1801713
SNP_A-1801724
SNP_A-1801725
SNP_A-1801728
SNP_A-1801741
SNP_A-1801744
SNP_A-1801766
SNP_A-1801776
SNP_A-1801784
SNP_A-1801785
SNP_A-1801788
SNP_A-1801790
SNP_A-1801805
SNP_A-1801826
SNP_A-1801831
SNP_A-1801857
SNP_A-1801862
SNP_A-1801882
SNP_A-1801887
SNP_A-1801889
SNP_A-1801900
SNP_A-1801932
SNP_A-1801944
SNP_A-1801975
SNP_A-1801998
SNP_A-1802011
SNP_A-1802029
SNP_A-1802030
SNP_A-1802096
SNP_A-1802107
SNP_A-1802108
SNP_A-1802109
SNP_A-1802123
SNP_A-1802126
SNP_A-1802128
SNP_A-1802132
SNP_A-1802137
SNP_A-1802155
SNP_A-1802157
SNP_A-1802183
SNP_A-1802185
SNP_A-1802194
SNP_A-1802212
SNP_A-1802214
SNP_A-1802227
SNP_A-1802257
SNP_A-1802280
SNP_A-1802281
SNP_A-1802284
SNP_A-1802327
SNP_A-1802338
SNP_A-1802342
SNP_A-1802352
SNP_A-1802370
SNP_A-1802376
SNP_A-1802388
SNP_A-1802447
SNP_A-1802454
SNP_A-1802475
SNP_A-1802496
SNP_A-1802504
SNP_A-1802509
SNP_A-1802516
SNP_A-1802521
SNP_A-1802533
SNP_A-1802535
SNP_A-1802549
SNP_A-1802569
SNP_A-1802588
SNP_A-1802592
SNP_A-1802617
SNP_A-1802619
SNP_A-1802635
SNP_A-1802640
SNP_A-1802641
SNP_A-1802647
SNP_A-1802664
SNP_A-1802666
SNP_A-1802667
SNP_A-1802671
SNP_A-1802672
SNP_A-1802682
SNP_A-1802690
SNP_A-1802704
SNP_A-1802706
SNP_A-1802712
SNP_A-1802717
SNP_A-1802736
SNP_A-1802745
SNP_A-1802749
SNP_A-1802754
SNP_A-1802755
SNP_A-1802758
SNP_A-1802784
SNP_A-1802785
SNP_A-1802815
SNP_A-1802818
SNP_A-1802847
SNP_A-1802882
SNP_A-1802883
SNP_A-1802932
SNP_A-1802934
SNP_A-1802952
SNP_A-1802958
SNP_A-1802970
SNP_A-1803007
SNP_A-1803011
SNP_A-1803035
SNP_A-1803081
SNP_A-1803123
SNP_A-1803144
SNP_A-1803149
SNP_A-1803164
SNP_A-1803166
SNP_A-1803171
SNP_A-1803193
SNP_A-1803203
SNP_A-1803204
SNP_A-1803221
SNP_A-1803223
SNP_A-1803231
SNP_A-1803239
SNP_A-1803241
SNP_A-1803275
SNP_A-1803293
SNP_A-1803310
SNP_A-1803317
SNP_A-1803328
SNP_A-1803341
SNP_A-1803361
SNP_A-1803398
SNP_A-1803417
SNP_A-1803423
SNP_A-1803427
SNP_A-1803445
SNP_A-1803448
SNP_A-1803460
SNP_A-1803472
SNP_A-1803478
SNP_A-1803490
SNP_A-1803497
SNP_A-1803499
SNP_A-1803517
SNP_A-1803525
SNP_A-1803526
SNP_A-1803532
SNP_A-1803538
SNP_A-1803546
SNP_A-1803548
SNP_A-1803562
SNP_A-1803572
SNP_A-1803598
SNP_A-1803600
SNP_A-1803644
SNP_A-1803669
SNP_A-1803676
SNP_A-1803680
SNP_A-1803685
SNP_A-1803690
SNP_A-1803723
SNP_A-1803733
SNP_A-1803750
SNP_A-1803751
SNP_A-1803781
SNP_A-1803818
SNP_A-1803826
SNP_A-1803828
SNP_A-1803834
SNP_A-1803835
SNP_A-1803841
SNP_A-1803845
SNP_A-1803879
SNP_A-1803888
SNP_A-1803910
SNP_A-1803915
SNP_A-1803926
SNP_A-1803927
SNP_A-1803933
SNP_A-1803936
SNP_A-1803948
SNP_A-1803952
SNP_A-1803958
SNP_A-1803971
SNP_A-1803983
SNP_A-1803998
SNP_A-1804008
SNP_A-1804041
SNP_A-1804059
SNP_A-1804071
SNP_A-1804083
SNP_A-1804092
SNP_A-1804093
SNP_A-1804100
SNP_A-1804103
SNP_A-1804107
SNP_A-1804108
SNP_A-1804115
SNP_A-1804121
SNP_A-1804136
SNP_A-1804150
SNP_A-1804153
SNP_A-1804156
SNP_A-1804177
SNP_A-1804190
SNP_A-1804199
SNP_A-1804201
SNP_A-1804214
SNP_A-1804218
SNP_A-1804219
SNP_A-1804240
SNP_A-1804242
SNP_A-1804248
SNP_A-1804258
SNP_A-1804272
SNP_A-1804275
SNP_A-1804276
SNP_A-1804293
SNP_A-1804296
SNP_A-1804299
SNP_A-1804302
SNP_A-1804313
SNP_A-1804315
SNP_A-1804316
SNP_A-1804327
SNP_A-1804333
SNP_A-1804344
SNP_A-1804347
SNP_A-1804349
SNP_A-1804370
SNP_A-1804373
SNP_A-1804408
SNP_A-1804420
SNP_A-1804441
SNP_A-1804450
SNP_A-1804465
SNP_A-1804479
SNP_A-1804480
SNP_A-1804499
SNP_A-1804529
SNP_A-1804538
SNP_A-1804540
SNP_A-1804543
SNP_A-1804575
SNP_A-1804594
SNP_A-1804598
SNP_A-1804600
SNP_A-1804613
SNP_A-1804616
SNP_A-1804627
SNP_A-1804634
SNP_A-1804645
SNP_A-1804650
SNP_A-1804676
SNP_A-1804682
SNP_A-1804684
SNP_A-1804749
SNP_A-1804760
SNP_A-1804773
SNP_A-1804808
SNP_A-1804809
SNP_A-1804810
SNP_A-1804815
SNP_A-1804851
SNP_A-1804856
SNP_A-1804857
SNP_A-1804869
SNP_A-1804886
SNP_A-1804906
SNP_A-1804929
SNP_A-1804933
SNP_A-1804937
SNP_A-1804940
SNP_A-1804941
SNP_A-1804942
SNP_A-1804958
SNP_A-1804972
SNP_A-1804987
SNP_A-1805000
SNP_A-1805012
SNP_A-1805015
SNP_A-1805022
SNP_A-1805025
SNP_A-1805028
SNP_A-1805050
SNP_A-1805055
SNP_A-1805074
SNP_A-1805078
SNP_A-1805110
SNP_A-1805111
SNP_A-1805127
SNP_A-1805130
SNP_A-1805143
SNP_A-1805163
SNP_A-1805165
SNP_A-1805172
SNP_A-1805178
SNP_A-1805182
SNP_A-1805197
SNP_A-1805204
SNP_A-1805209
SNP_A-1805238
SNP_A-1805244
SNP_A-1805245
SNP_A-1805247
SNP_A-1805252
SNP_A-1805286
SNP_A-1805310
SNP_A-1805327
SNP_A-1805357
SNP_A-1805363
SNP_A-1805373
SNP_A-1805384
SNP_A-1805406
SNP_A-1805412
SNP_A-1805414
SNP_A-1805431
SNP_A-1805441
SNP_A-1805459
SNP_A-1805462
SNP_A-1805471
SNP_A-1805488
SNP_A-1805533
SNP_A-1805535
SNP_A-1805538
SNP_A-1805540
SNP_A-1805546
SNP_A-1805568
SNP_A-1805571
SNP_A-1805589
SNP_A-1805591
SNP_A-1805594
SNP_A-1805604
SNP_A-1805611
SNP_A-1805632
SNP_A-1805672
SNP_A-1805697
SNP_A-1805719
SNP_A-1805736
SNP_A-1805740
SNP_A-1805757
SNP_A-1805778
SNP_A-1805817
SNP_A-1805827
SNP_A-1805866
SNP_A-1805881
SNP_A-1805889
SNP_A-1805899
SNP_A-1805901
SNP_A-1805933
SNP_A-1805936
SNP_A-1805941
SNP_A-1805950
SNP_A-1805954
SNP_A-1805972
SNP_A-1805976
SNP_A-1805984
SNP_A-1805991
SNP_A-1805999
SNP_A-1806042
SNP_A-1806058
SNP_A-1806067
SNP_A-1806082
SNP_A-1806084
SNP_A-1806088
SNP_A-1806103
SNP_A-1806112
SNP_A-1806114
SNP_A-1806159
SNP_A-1806193
SNP_A-1806196
SNP_A-1806208
SNP_A-1806214
SNP_A-1806218
SNP_A-1806219
SNP_A-1806236
SNP_A-1806263
SNP_A-1806285
SNP_A-1806290
SNP_A-1806307
SNP_A-1806311
SNP_A-1806314
SNP_A-1806322
SNP_A-1806324
SNP_A-1806340
SNP_A-1806344
SNP_A-1806362
SNP_A-1806369
SNP_A-1806385
SNP_A-1806402
SNP_A-1806426
SNP_A-1806439
SNP_A-1806449
SNP_A-1806483
SNP_A-1806486
SNP_A-1806489
SNP_A-1806494
SNP_A-1806516
SNP_A-1806545
SNP_A-1806582
SNP_A-1806607
SNP_A-1806629
SNP_A-1806655
SNP_A-1806660
SNP_A-1806670
SNP_A-1806673
SNP_A-1806699
SNP_A-1806710
SNP_A-1806712
SNP_A-1806730
SNP_A-1806745
SNP_A-1806751
SNP_A-1806767
SNP_A-1806768
SNP_A-1806780
SNP_A-1806785
SNP_A-1806789
SNP_A-1806794
SNP_A-1806804
SNP_A-1806817
SNP_A-1806825
SNP_A-1806827
SNP_A-1806829
SNP_A-1806851
SNP_A-1806860
SNP_A-1806875
SNP_A-1806885
SNP_A-1806903
SNP_A-1806908
SNP_A-1806911
SNP_A-1806922
SNP_A-1806937
SNP_A-1806938
SNP_A-1806945
SNP_A-1806961
SNP_A-1806964
SNP_A-1806977
SNP_A-1807002
SNP_A-1807007
SNP_A-1807023
SNP_A-1807044
SNP_A-1807074
SNP_A-1807077
SNP_A-1807078
SNP_A-1807081
SNP_A-1807093
SNP_A-1807094
SNP_A-1807100
SNP_A-1807101
SNP_A-1807105
SNP_A-1807125
SNP_A-1807133
SNP_A-1807144
SNP_A-1807149
SNP_A-1807165
SNP_A-1807172
SNP_A-1807175
SNP_A-1807182
SNP_A-1807200
SNP_A-1807213
SNP_A-1807221
SNP_A-1807244
SNP_A-1807249
SNP_A-1807266
SNP_A-1807277
SNP_A-1807286
SNP_A-1807299
SNP_A-1807305
SNP_A-1807307
SNP_A-1807328
SNP_A-1807329
SNP_A-1807350
SNP_A-1807371
SNP_A-1807378
SNP_A-1807380
SNP_A-1807390
SNP_A-1807411
SNP_A-1807421
SNP_A-1807423
SNP_A-1807449
SNP_A-1807452
SNP_A-1807463
SNP_A-1807473
SNP_A-1807478
SNP_A-1807481
SNP_A-1807491
SNP_A-1807499
SNP_A-1807518
SNP_A-1807527
SNP_A-1807569
SNP_A-1807570
SNP_A-1807584
SNP_A-1807594
SNP_A-1807606
SNP_A-1807610
SNP_A-1807617
SNP_A-1807633
SNP_A-1807636
SNP_A-1807641
SNP_A-1807649
SNP_A-1807656
SNP_A-1807659
SNP_A-1807667
SNP_A-1807673
SNP_A-1807674
SNP_A-1807675
SNP_A-1807694
SNP_A-1807707
SNP_A-1807720
SNP_A-1807724
SNP_A-1807754
SNP_A-1807757
SNP_A-1807765
SNP_A-1807766
SNP_A-1807770
SNP_A-1807783
SNP_A-1807806
SNP_A-1807824
SNP_A-1807830
SNP_A-1807831
SNP_A-1807835
SNP_A-1807854
SNP_A-1807870
SNP_A-1807881
SNP_A-1807882
SNP_A-1807884
SNP_A-1807899
SNP_A-1807924
SNP_A-1807935
SNP_A-1807936
SNP_A-1807967
SNP_A-1807999
SNP_A-1808041
SNP_A-1808073
SNP_A-1808074
SNP_A-1808089
SNP_A-1808097
SNP_A-1808098
SNP_A-1808122
SNP_A-1808136
SNP_A-1808172
SNP_A-1808208
SNP_A-1808211
SNP_A-1808212
SNP_A-1808239
SNP_A-1808261
SNP_A-1808266
SNP_A-1808268
SNP_A-1808271
SNP_A-1808282
SNP_A-1808285
SNP_A-1808288
SNP_A-1808294
SNP_A-1808298
SNP_A-1808301
SNP_A-1808302
SNP_A-1808316
SNP_A-1808321
SNP_A-1808342
SNP_A-1808350
SNP_A-1808351
SNP_A-1808363
SNP_A-1808365
SNP_A-1808368
SNP_A-1808387
SNP_A-1808393
SNP_A-1808419
SNP_A-1808430
SNP_A-1808436
SNP_A-1808449
SNP_A-1808461
SNP_A-1808464
SNP_A-1808484
SNP_A-1808492
SNP_A-1808493
SNP_A-1808513
SNP_A-1808516
SNP_A-1808545
SNP_A-1808578
SNP_A-1808597
SNP_A-1808598
SNP_A-1808607
SNP_A-1808618
SNP_A-1808633
SNP_A-1808637
SNP_A-1808663
SNP_A-1808664
SNP_A-1808669
SNP_A-1808673
SNP_A-1808685
SNP_A-1808692
SNP_A-1808714
SNP_A-1808715
SNP_A-1808724
SNP_A-1808757
SNP_A-1808765
SNP_A-1808766
SNP_A-1808773
SNP_A-1808787
SNP_A-1808800
SNP_A-1808806
SNP_A-1808828
SNP_A-1808835
SNP_A-1808845
SNP_A-1808853
SNP_A-1808891
SNP_A-1808894
SNP_A-1808897
SNP_A-1808915
SNP_A-1808944
SNP_A-1808958
SNP_A-1808979
SNP_A-1808982
SNP_A-1809004
SNP_A-1809011
SNP_A-1809035
SNP_A-1809042
SNP_A-1809044
SNP_A-1809085
SNP_A-1809088
SNP_A-1809111
SNP_A-1809121
SNP_A-1809163
SNP_A-1809167
SNP_A-1809184
SNP_A-1809192
SNP_A-1809248
SNP_A-1809266
SNP_A-1809267
SNP_A-1809271
SNP_A-1809285
SNP_A-1809297
SNP_A-1809306
SNP_A-1809312
SNP_A-1809322
SNP_A-1809336
SNP_A-1809396
SNP_A-1809402
SNP_A-1809406
SNP_A-1809421
SNP_A-1809432
SNP_A-1809434
SNP_A-1809451
SNP_A-1809453
SNP_A-1809456
SNP_A-1809469
SNP_A-1809500
SNP_A-1809516
SNP_A-1809517
SNP_A-1809518
SNP_A-1809524
SNP_A-1809548
SNP_A-1809553
SNP_A-1809577
SNP_A-1809578
SNP_A-1809630
SNP_A-1809640
SNP_A-1809677
SNP_A-1809679
SNP_A-1809687
SNP_A-1809689
SNP_A-1809690
SNP_A-1809706
SNP_A-1809714
SNP_A-1809725
SNP_A-1809739
SNP_A-1809771
SNP_A-1809772
SNP_A-1809783
SNP_A-1809795
SNP_A-1809799
SNP_A-1809800
SNP_A-1809810
SNP_A-1809852
SNP_A-1809856
SNP_A-1809873
SNP_A-1809889
SNP_A-1809890
SNP_A-1809899
SNP_A-1809902
SNP_A-1809903
SNP_A-1809938
SNP_A-1809942
SNP_A-1809965
SNP_A-1809969
SNP_A-1809973
SNP_A-1809975
SNP_A-1810010
SNP_A-1810019
SNP_A-1810024
SNP_A-1810032
SNP_A-1810058
SNP_A-1810068
SNP_A-1810074
SNP_A-1810087
SNP_A-1810092
SNP_A-1810106
SNP_A-1810112
SNP_A-1810113
SNP_A-1810117
SNP_A-1810126
SNP_A-1810136
SNP_A-1810144
SNP_A-1810151
SNP_A-1810157
SNP_A-1810167
SNP_A-1810175
SNP_A-1810183
SNP_A-1810193
SNP_A-1810207
SNP_A-1810210
SNP_A-1810218
SNP_A-1810242
SNP_A-1810257
SNP_A-1810284
SNP_A-1810286
SNP_A-1810289
SNP_A-1810296
SNP_A-1810307
SNP_A-1810319
SNP_A-1810320
SNP_A-1810322
SNP_A-1810329
SNP_A-1810343
SNP_A-1810354
SNP_A-1810371
SNP_A-1810376
SNP_A-1810380
SNP_A-1810381
SNP_A-1810384
SNP_A-1810388
SNP_A-1810395
SNP_A-1810411
SNP_A-1810414
SNP_A-1810415
SNP_A-1810444
SNP_A-1810453
SNP_A-1810464
SNP_A-1810483
SNP_A-1810493
SNP_A-1810510
SNP_A-1810512
SNP_A-1810515
SNP_A-1810516
SNP_A-1810523
SNP_A-1810528
SNP_A-1810530
SNP_A-1810536
SNP_A-1810541
SNP_A-1810554
SNP_A-1810564
SNP_A-1810568
SNP_A-1810572
SNP_A-1810574
SNP_A-1810597
SNP_A-1810643
SNP_A-1810673
SNP_A-1810684
SNP_A-1810685
SNP_A-1810692
SNP_A-1810699
SNP_A-1810740
SNP_A-1810762
SNP_A-1810771
SNP_A-1810776
SNP_A-1810789
SNP_A-1810829
SNP_A-1810851
SNP_A-1810855
SNP_A-1810871
SNP_A-1810872
SNP_A-1810885
SNP_A-1810893
SNP_A-1810926
SNP_A-1810931
SNP_A-1810985
SNP_A-1810993
SNP_A-1811013
SNP_A-1811039
SNP_A-1811061
SNP_A-1811069
SNP_A-1811118
SNP_A-1811125
SNP_A-1811127
SNP_A-1811140
SNP_A-1811156
SNP_A-1811158
SNP_A-1811163
SNP_A-1811171
SNP_A-1811177
SNP_A-1811179
SNP_A-1811181
SNP_A-1811183
SNP_A-1811184
SNP_A-1811185
SNP_A-1811189
SNP_A-1811201
SNP_A-1811204
SNP_A-1811257
SNP_A-1811267
SNP_A-1811282
SNP_A-1811284
SNP_A-1811292
SNP_A-1811301
SNP_A-1811342
SNP_A-1811347
SNP_A-1811366
SNP_A-1811367
SNP_A-1811375
SNP_A-1811377
SNP_A-1811391
SNP_A-1811398
SNP_A-1811405
SNP_A-1811424
SNP_A-1811430
SNP_A-1811453
SNP_A-1811455
SNP_A-1811463
SNP_A-1811471
SNP_A-1811532
SNP_A-1811554
SNP_A-1811559
SNP_A-1811595
SNP_A-1811609
SNP_A-1811614
SNP_A-1811619
SNP_A-1811620
SNP_A-1811623
SNP_A-1811624
SNP_A-1811631
SNP_A-1811632
SNP_A-1811639
SNP_A-1811641
SNP_A-1811642
SNP_A-1811650
SNP_A-1811651
SNP_A-1811668
SNP_A-1811673
SNP_A-1811679
SNP_A-1811705
SNP_A-1811721
SNP_A-1811727
SNP_A-1811737
SNP_A-1811749
SNP_A-1811754
SNP_A-1811774
SNP_A-1811785
SNP_A-1811795
SNP_A-1811816
SNP_A-1811817
SNP_A-1811821
SNP_A-1811841
SNP_A-1811856
SNP_A-1811864
SNP_A-1811867
SNP_A-1811871
SNP_A-1811884
SNP_A-1811903
SNP_A-1811931
SNP_A-1811963
SNP_A-1811979
SNP_A-1811988
SNP_A-1812014
SNP_A-1812026
SNP_A-1812040
SNP_A-1812045
SNP_A-1812048
SNP_A-1812050
SNP_A-1812067
SNP_A-1812074
SNP_A-1812086
SNP_A-1812106
SNP_A-1812114
SNP_A-1812115
SNP_A-1812134
SNP_A-1812177
SNP_A-1812187
SNP_A-1812191
SNP_A-1812211
SNP_A-1812212
SNP_A-1812237
SNP_A-1812252
SNP_A-1812257
SNP_A-1812260
SNP_A-1812274
SNP_A-1812290
SNP_A-1812296
SNP_A-1812314
SNP_A-1812325
SNP_A-1812339
SNP_A-1812352
SNP_A-1812367
SNP_A-1812374
SNP_A-1812392
SNP_A-1812398
SNP_A-1812405
SNP_A-1812406
SNP_A-1812408
SNP_A-1812411
SNP_A-1812435
SNP_A-1812436
SNP_A-1812479
SNP_A-1812482
SNP_A-1812490
SNP_A-1812501
SNP_A-1812507
SNP_A-1812527
SNP_A-1812529
SNP_A-1812537
SNP_A-1812555
SNP_A-1812564
SNP_A-1812577
SNP_A-1812584
SNP_A-1812585
SNP_A-1812595
SNP_A-1812599
SNP_A-1812603
SNP_A-1812610
SNP_A-1812620
SNP_A-1812627
SNP_A-1812629
SNP_A-1812644
SNP_A-1812649
SNP_A-1812655
SNP_A-1812661
SNP_A-1812671
SNP_A-1812673
SNP_A-1812675
SNP_A-1812689
SNP_A-1812693
SNP_A-1812696
SNP_A-1812702
SNP_A-1812716
SNP_A-1812717
SNP_A-1812734
SNP_A-1812737
SNP_A-1812741
SNP_A-1812753
SNP_A-1812762
SNP_A-1812772
SNP_A-1812780
SNP_A-1812797
SNP_A-1812802
SNP_A-1812824
SNP_A-1812826
SNP_A-1812835
SNP_A-1812845
SNP_A-1812865
SNP_A-1812866
SNP_A-1812867
SNP_A-1812872
SNP_A-1812874
SNP_A-1812875
SNP_A-1812885
SNP_A-1812889
SNP_A-1812904
SNP_A-1812908
SNP_A-1812912
SNP_A-1812914
SNP_A-1812920
SNP_A-1812925
SNP_A-1812934
SNP_A-1812952
SNP_A-1812999
SNP_A-1813004
SNP_A-1813006
SNP_A-1813013
SNP_A-1813025
SNP_A-1813026
SNP_A-1813066
SNP_A-1813076
SNP_A-1813078
SNP_A-1813082
SNP_A-1813113
SNP_A-1813122
SNP_A-1813131
SNP_A-1813132
SNP_A-1813137
SNP_A-1813138
SNP_A-1813141
SNP_A-1813147
SNP_A-1813148
SNP_A-1813183
SNP_A-1813198
SNP_A-1813211
SNP_A-1813251
SNP_A-1813269
SNP_A-1813288
SNP_A-1813292
SNP_A-1813300
SNP_A-1813303
SNP_A-1813306
SNP_A-1813321
SNP_A-1813332
SNP_A-1813344
SNP_A-1813364
SNP_A-1813367
SNP_A-1813383
SNP_A-1813388
SNP_A-1813391
SNP_A-1813397
SNP_A-1813399
SNP_A-1813411
SNP_A-1813447
SNP_A-1813449
SNP_A-1813452
SNP_A-1813461
SNP_A-1813484
SNP_A-1813493
SNP_A-1813495
SNP_A-1813499
SNP_A-1813509
SNP_A-1813511
SNP_A-1813517
SNP_A-1813570
SNP_A-1813575
SNP_A-1813590
SNP_A-1813591
SNP_A-1813619
SNP_A-1813628
SNP_A-1813632
SNP_A-1813638
SNP_A-1813640
SNP_A-1813653
SNP_A-1813688
SNP_A-1813697
SNP_A-1813698
SNP_A-1813707
SNP_A-1813708
SNP_A-1813711
SNP_A-1813719
SNP_A-1813727
SNP_A-1813764
SNP_A-1813777
SNP_A-1813796
SNP_A-1813798
SNP_A-1813836
SNP_A-1813888
SNP_A-1813914
SNP_A-1813926
SNP_A-1813933
SNP_A-1813935
SNP_A-1813964
SNP_A-1813967
SNP_A-1813969
SNP_A-1813971
SNP_A-1813972
SNP_A-1813973
SNP_A-1813980
SNP_A-1813987
SNP_A-1814030
SNP_A-1814038
SNP_A-1814049
SNP_A-1814061
SNP_A-1814069
SNP_A-1814073
SNP_A-1814093
SNP_A-1814149
SNP_A-1814160
SNP_A-1814180
SNP_A-1814183
SNP_A-1814220
SNP_A-1814226
SNP_A-1814228
SNP_A-1814244
SNP_A-1814267
SNP_A-1814282
SNP_A-1814298
SNP_A-1814304
SNP_A-1814324
SNP_A-1814355
SNP_A-1814358
SNP_A-1814359
SNP_A-1814375
SNP_A-1814382
SNP_A-1814386
SNP_A-1814411
SNP_A-1814428
SNP_A-1814442
SNP_A-1814446
SNP_A-1814466
SNP_A-1814479
SNP_A-1814506
SNP_A-1814510
SNP_A-1814518
SNP_A-1814533
SNP_A-1814573
SNP_A-1814575
SNP_A-1814578
SNP_A-1814582
SNP_A-1814587
SNP_A-1814623
SNP_A-1814627
SNP_A-1814633
SNP_A-1814636
SNP_A-1814640
SNP_A-1814641
SNP_A-1814648
SNP_A-1814674
SNP_A-1814683
SNP_A-1814708
SNP_A-1814712
SNP_A-1814747
SNP_A-1814774
SNP_A-1814776
SNP_A-1814780
SNP_A-1814786
SNP_A-1814824
SNP_A-1814842
SNP_A-1814843
SNP_A-1814853
SNP_A-1814914
SNP_A-1814922
SNP_A-1814927
SNP_A-1814931
SNP_A-1814934
SNP_A-1814956
SNP_A-1814967
SNP_A-1814971
SNP_A-1814973
SNP_A-1814991
SNP_A-1814996
SNP_A-1815001
SNP_A-1815022
SNP_A-1815051
SNP_A-1815054
SNP_A-1815071
SNP_A-1815076
SNP_A-1815098
SNP_A-1815106
SNP_A-1815112
SNP_A-1815115
SNP_A-1815139
SNP_A-1815152
SNP_A-1815159
SNP_A-1815163
SNP_A-1815172
SNP_A-1815198
SNP_A-1815200
SNP_A-1815202
SNP_A-1815221
SNP_A-1815234
SNP_A-1815236
SNP_A-1815262
SNP_A-1815272
SNP_A-1815282
SNP_A-1815302
SNP_A-1815309
SNP_A-1815334
SNP_A-1815335
SNP_A-1815357
SNP_A-1815367
SNP_A-1815393
SNP_A-1815405
SNP_A-1815483
SNP_A-1815487
SNP_A-1815489
SNP_A-1815540
SNP_A-1815542
SNP_A-1815554
SNP_A-1815572
SNP_A-1815591
SNP_A-1815603
SNP_A-1815604
SNP_A-1815660
SNP_A-1815677
SNP_A-1815684
SNP_A-1815695
SNP_A-1815763
SNP_A-1815773
SNP_A-1815797
SNP_A-1815810
SNP_A-1815812
SNP_A-1815819
SNP_A-1815824
SNP_A-1815843
SNP_A-1815844
SNP_A-1815858
SNP_A-1815865
SNP_A-1815873
SNP_A-1815877
SNP_A-1815886
SNP_A-1815900
SNP_A-1815906
SNP_A-1815919
SNP_A-1815934
SNP_A-1815949
SNP_A-1815953
SNP_A-1815958
SNP_A-1815959
SNP_A-1815973
SNP_A-1815979
SNP_A-1815995
SNP_A-1815996
SNP_A-1816014
SNP_A-1816022
SNP_A-1816035
SNP_A-1816039
SNP_A-1816048
SNP_A-1816061
SNP_A-1816062
SNP_A-1816063
SNP_A-1816092
SNP_A-1816093
SNP_A-1816126
SNP_A-1816141
SNP_A-1816159
SNP_A-1816161
SNP_A-1816176
SNP_A-1816184
SNP_A-1816189
SNP_A-1816190
SNP_A-1816202
SNP_A-1816211
SNP_A-1816212
SNP_A-1816226
SNP_A-1816229
SNP_A-1816238
SNP_A-1816242
SNP_A-1816247
SNP_A-1816255
SNP_A-1816270
SNP_A-1816280
SNP_A-1816298
SNP_A-1816314
SNP_A-1816319
SNP_A-1816347
SNP_A-1816355
SNP_A-1816362
SNP_A-1816364
SNP_A-1816365
SNP_A-1816375
SNP_A-1816385
SNP_A-1816410
SNP_A-1816418
SNP_A-1816422
SNP_A-1816430
SNP_A-1816431
SNP_A-1816433
SNP_A-1816442
SNP_A-1816463
SNP_A-1816478
SNP_A-1816484
SNP_A-1816520
SNP_A-1816558
SNP_A-1816559
SNP_A-1816582
SNP_A-1816584
SNP_A-1816587
SNP_A-1816589
SNP_A-1816608
SNP_A-1816622
SNP_A-1816624
SNP_A-1816638
SNP_A-1816686
SNP_A-1816687
SNP_A-1816711
SNP_A-1816722
SNP_A-1816747
SNP_A-1816763
SNP_A-1816765
SNP_A-1816786
SNP_A-1816788
SNP_A-1816800
SNP_A-1816809
SNP_A-1816817
SNP_A-1816834
SNP_A-1816846
SNP_A-1816849
SNP_A-1816859
SNP_A-1816862
SNP_A-1816876
SNP_A-1816880
SNP_A-1816901
SNP_A-1816911
SNP_A-1816928
SNP_A-1816933
SNP_A-1816958
SNP_A-1816964
SNP_A-1816968
SNP_A-1816977
SNP_A-1817014
SNP_A-1817019
SNP_A-1817024
SNP_A-1817027
SNP_A-1817032
SNP_A-1817055
SNP_A-1817070
SNP_A-1817073
SNP_A-1817093
SNP_A-1817103
SNP_A-1817114
SNP_A-1817115
SNP_A-1817125
SNP_A-1817137
SNP_A-1817140
SNP_A-1817146
SNP_A-1817159
SNP_A-1817171
SNP_A-1817205
SNP_A-1817242
SNP_A-1817250
SNP_A-1817255
SNP_A-1817257
SNP_A-1817264
SNP_A-1817271
SNP_A-1817290
SNP_A-1817309
SNP_A-1817311
SNP_A-1817321
SNP_A-1817330
SNP_A-1817339
SNP_A-1817365
SNP_A-1817367
SNP_A-1817381
SNP_A-1817399
SNP_A-1817417
SNP_A-1817419
SNP_A-1817422
SNP_A-1817445
SNP_A-1817461
SNP_A-1817473
SNP_A-1817524
SNP_A-1817541
SNP_A-1817561
SNP_A-1817564
SNP_A-1817575
SNP_A-1817580
SNP_A-1817592
SNP_A-1817609
SNP_A-1817616
SNP_A-1817629
SNP_A-1817633
SNP_A-1817634
SNP_A-1817647
SNP_A-1817651
SNP_A-1817670
SNP_A-1817673
SNP_A-1817692
SNP_A-1817698
SNP_A-1817709
SNP_A-1817719
SNP_A-1817731
SNP_A-1817740
SNP_A-1817788
SNP_A-1817801
SNP_A-1817803
SNP_A-1817818
SNP_A-1817825
SNP_A-1817833
SNP_A-1817837
SNP_A-1817845
SNP_A-1817855
SNP_A-1817870
SNP_A-1817893
SNP_A-1817899
SNP_A-1817912
SNP_A-1817924
SNP_A-1817941
SNP_A-1817946
SNP_A-1817948
SNP_A-1817957
SNP_A-1817959
SNP_A-1817962
SNP_A-1817964
SNP_A-1817967
SNP_A-1817977
SNP_A-1817984
SNP_A-1817992
SNP_A-1818023
SNP_A-1818027
SNP_A-1818030
SNP_A-1818040
SNP_A-1818042
SNP_A-1818048
SNP_A-1818052
SNP_A-1818059
SNP_A-1818078
SNP_A-1818090
SNP_A-1818094
SNP_A-1818163
SNP_A-1818172
SNP_A-1818182
SNP_A-1818195
SNP_A-1818237
SNP_A-1818242
SNP_A-1818256
SNP_A-1818267
SNP_A-1818282
SNP_A-1818297
SNP_A-1818315
SNP_A-1818317
SNP_A-1818341
SNP_A-1818357
SNP_A-1818385
SNP_A-1818390
SNP_A-1818431
SNP_A-1818432
SNP_A-1818451
SNP_A-1818458
SNP_A-1818472
SNP_A-1818479
SNP_A-1818507
SNP_A-1818509
SNP_A-1818534
SNP_A-1818535
SNP_A-1818554
SNP_A-1818558
SNP_A-1818564
SNP_A-1818569
SNP_A-1818581
SNP_A-1818594
SNP_A-1818608
SNP_A-1818609
SNP_A-1818621
SNP_A-1818636
SNP_A-1818651
SNP_A-1818657
SNP_A-1818673
SNP_A-1818713
SNP_A-1818724
SNP_A-1818738
SNP_A-1818739
SNP_A-1818745
SNP_A-1818751
SNP_A-1818764
SNP_A-1818792
SNP_A-1818803
SNP_A-1818817
SNP_A-1818827
SNP_A-1818840
SNP_A-1818844
SNP_A-1818846
SNP_A-1818854
SNP_A-1818867
SNP_A-1818875
SNP_A-1818877
SNP_A-1818893
SNP_A-1818894
SNP_A-1818896
SNP_A-1818918
SNP_A-1818925
SNP_A-1818927
SNP_A-1818934
SNP_A-1818956
SNP_A-1818969
SNP_A-1818974
SNP_A-1818983
SNP_A-1818995
SNP_A-1819000
SNP_A-1819015
SNP_A-1819018
SNP_A-1819021
SNP_A-1819032
SNP_A-1819069
SNP_A-1819074
SNP_A-1819085
SNP_A-1819096
SNP_A-1819097
SNP_A-1819101
SNP_A-1819110
SNP_A-1819122
SNP_A-1819163
SNP_A-1819171
SNP_A-1819181
SNP_A-1819184
SNP_A-1819193
SNP_A-1819210
SNP_A-1819232
SNP_A-1819240
SNP_A-1819241
SNP_A-1819259
SNP_A-1819305
SNP_A-1819315
SNP_A-1819320
SNP_A-1819323
SNP_A-1819328
SNP_A-1819360
SNP_A-1819370
SNP_A-1819378
SNP_A-1819381
SNP_A-1819409
SNP_A-1819411
SNP_A-1819415
SNP_A-1819422
SNP_A-1819431
SNP_A-1819442
SNP_A-1819451
SNP_A-1819460
SNP_A-1819462
SNP_A-1819469
SNP_A-1819471
SNP_A-1819494
SNP_A-1819525
SNP_A-1819568
SNP_A-1819580
SNP_A-1819581
SNP_A-1819589
SNP_A-1819593
SNP_A-1819598
SNP_A-1819609
SNP_A-1819642
SNP_A-1819649
SNP_A-1819666
SNP_A-1819673
SNP_A-1819689
SNP_A-1819692
SNP_A-1819702
SNP_A-1819703
SNP_A-1819710
SNP_A-1819713
SNP_A-1819715
SNP_A-1819722
SNP_A-1819738
SNP_A-1819744
SNP_A-1819747
SNP_A-1819748
SNP_A-1819751
SNP_A-1819761
SNP_A-1819767
SNP_A-1819768
SNP_A-1819784
SNP_A-1819788
SNP_A-1819794
SNP_A-1819797
SNP_A-1819803
SNP_A-1819819
SNP_A-1819820
SNP_A-1819826
SNP_A-1819845
SNP_A-1819876
SNP_A-1819880
SNP_A-1819889
SNP_A-1819900
SNP_A-1819903
SNP_A-1819904
SNP_A-1819906
SNP_A-1819912
SNP_A-1819916
SNP_A-1819959
SNP_A-1819962
SNP_A-1819964
SNP_A-1819980
SNP_A-1819984
SNP_A-1819987
SNP_A-1819988
SNP_A-1819989
SNP_A-1819992
SNP_A-1819993
SNP_A-1820008
SNP_A-1820025
SNP_A-1820026
SNP_A-1820028
SNP_A-1820036
SNP_A-1820045
SNP_A-1820053
SNP_A-1820054
SNP_A-1820105
SNP_A-1820106
SNP_A-1820122
SNP_A-1820129
SNP_A-1820135
SNP_A-1820192
SNP_A-1820202
SNP_A-1820203
SNP_A-1820243
SNP_A-1820244
SNP_A-1820254
SNP_A-1820265
SNP_A-1820297
SNP_A-1820314
SNP_A-1820316
SNP_A-1820331
SNP_A-1820339
SNP_A-1820356
SNP_A-1820381
SNP_A-1820409
SNP_A-1820449
SNP_A-1820491
SNP_A-1820570
SNP_A-1820574
SNP_A-1820579
SNP_A-1820587
SNP_A-1820592
SNP_A-1820598
SNP_A-1820599
SNP_A-1820601
SNP_A-1820603
SNP_A-1820631
SNP_A-1820634
SNP_A-1820636
SNP_A-1820642
SNP_A-1820652
SNP_A-1820654
SNP_A-1820655
SNP_A-1820669
SNP_A-1820679
SNP_A-1820685
SNP_A-1820698
SNP_A-1820709
SNP_A-1820764
SNP_A-1820770
SNP_A-1820776
SNP_A-1820786
SNP_A-1820809
SNP_A-1820818
SNP_A-1820824
SNP_A-1820827
SNP_A-1820829
SNP_A-1820830
SNP_A-1820848
SNP_A-1820867
SNP_A-1820885
SNP_A-1820887
SNP_A-1820907
SNP_A-1820909
SNP_A-1820922
SNP_A-1820931
SNP_A-1820942
SNP_A-1821005
SNP_A-1821062
SNP_A-1821063
SNP_A-1821066
SNP_A-1821075
SNP_A-1821079
SNP_A-1821082
SNP_A-1821083
SNP_A-1821088
SNP_A-1821095
SNP_A-1821104
SNP_A-1821119
SNP_A-1821138
SNP_A-1821155
SNP_A-1821156
SNP_A-1821162
SNP_A-1821177
SNP_A-1821190
SNP_A-1821215
SNP_A-1821218
SNP_A-1821222
SNP_A-1821223
SNP_A-1821232
SNP_A-1821263
SNP_A-1821264
SNP_A-1821269
SNP_A-1821273
SNP_A-1821288
SNP_A-1821295
SNP_A-1821312
SNP_A-1821322
SNP_A-1821331
SNP_A-1821338
SNP_A-1821353
SNP_A-1821368
SNP_A-1821371
SNP_A-1821374
SNP_A-1821376
SNP_A-1821406
SNP_A-1821407
SNP_A-1821410
SNP_A-1821423
SNP_A-1821432
SNP_A-1821437
SNP_A-1821444
SNP_A-1821449
SNP_A-1821459
SNP_A-1821469
SNP_A-1821482
SNP_A-1821493
SNP_A-1821512
SNP_A-1821520
SNP_A-1821530
SNP_A-1821537
SNP_A-1821569
SNP_A-1821584
SNP_A-1821589
SNP_A-1821607
SNP_A-1821611
SNP_A-1821622
SNP_A-1821629
SNP_A-1821632
SNP_A-1821642
SNP_A-1821653
SNP_A-1821654
SNP_A-1821663
SNP_A-1821676
SNP_A-1821683
SNP_A-1821684
SNP_A-1821687
SNP_A-1821695
SNP_A-1821713
SNP_A-1821723
SNP_A-1821728
SNP_A-1821739
SNP_A-1821743
SNP_A-1821807
SNP_A-1821817
SNP_A-1821819
SNP_A-1821821
SNP_A-1821827
SNP_A-1821840
SNP_A-1821852
SNP_A-1821892
SNP_A-1821893
SNP_A-1821905
SNP_A-1821911
SNP_A-1821925
SNP_A-1821928
SNP_A-1821972
SNP_A-1821979
SNP_A-1821980
SNP_A-1821983
SNP_A-1822028
SNP_A-1822033
SNP_A-1822056
SNP_A-1822061
SNP_A-1822074
SNP_A-1822078
SNP_A-1822125
SNP_A-1822126
SNP_A-1822128
SNP_A-1822141
SNP_A-1822152
SNP_A-1822154
SNP_A-1822158
SNP_A-1822170
SNP_A-1822173
SNP_A-1822177
SNP_A-1822198
SNP_A-1822204
SNP_A-1822211
SNP_A-1822218
SNP_A-1822226
SNP_A-1822243
SNP_A-1822264
SNP_A-1822265
SNP_A-1822270
SNP_A-1822282
SNP_A-1822304
SNP_A-1822309
SNP_A-1822310
SNP_A-1822314
SNP_A-1822315
SNP_A-1822320
SNP_A-1822321
SNP_A-1822341
SNP_A-1822345
SNP_A-1822388
SNP_A-1822389
SNP_A-1822407
SNP_A-1822410
SNP_A-1822427
SNP_A-1822456
SNP_A-1822503
SNP_A-1822508
SNP_A-1822523
SNP_A-1822560
SNP_A-1822580
SNP_A-1822589
SNP_A-1822611
SNP_A-1822614
SNP_A-1822615
SNP_A-1822620
SNP_A-1822640
SNP_A-1822646
SNP_A-1822656
SNP_A-1822660
SNP_A-1822676
SNP_A-1822680
SNP_A-1822709
SNP_A-1822715
SNP_A-1822717
SNP_A-1822739
SNP_A-1822751
SNP_A-1822757
SNP_A-1822775
SNP_A-1822779
SNP_A-1822797
SNP_A-1822846
SNP_A-1822868
SNP_A-1822870
SNP_A-1822871
SNP_A-1822883
SNP_A-1822909
SNP_A-1822911
SNP_A-1822912
SNP_A-1822919
SNP_A-1822988
SNP_A-1822990
SNP_A-1823034
SNP_A-1823040
SNP_A-1823051
SNP_A-1823053
SNP_A-1823059
SNP_A-1823064
SNP_A-1823070
SNP_A-1823095
SNP_A-1823105
SNP_A-1823116
SNP_A-1823124
SNP_A-1823125
SNP_A-1823138
SNP_A-1823153
SNP_A-1823163
SNP_A-1823165
SNP_A-1823172
SNP_A-1823176
SNP_A-1823180
SNP_A-1823192
SNP_A-1823196
SNP_A-1823198
SNP_A-1823203
SNP_A-1823213
SNP_A-1823219
SNP_A-1823246
SNP_A-1823254
SNP_A-1823258
SNP_A-1823275
SNP_A-1823296
SNP_A-1823304
SNP_A-1823337
SNP_A-1823360
SNP_A-1823370
SNP_A-1823396
SNP_A-1823397
SNP_A-1823404
SNP_A-1823410
SNP_A-1823411
SNP_A-1823422
SNP_A-1823427
SNP_A-1823463
SNP_A-1823468
SNP_A-1823470
SNP_A-1823477
SNP_A-1823480
SNP_A-1823490
SNP_A-1823504
SNP_A-1823516
SNP_A-1823517
SNP_A-1823527
SNP_A-1823530
SNP_A-1823537
SNP_A-1823548
SNP_A-1823573
SNP_A-1823593
SNP_A-1823606
SNP_A-1823626
SNP_A-1823645
SNP_A-1823665
SNP_A-1823716
SNP_A-1823731
SNP_A-1823735
SNP_A-1823736
SNP_A-1823787
SNP_A-1823801
SNP_A-1823802
SNP_A-1823808
SNP_A-1823811
SNP_A-1823817
SNP_A-1823838
SNP_A-1823845
SNP_A-1823876
SNP_A-1823930
SNP_A-1823932
SNP_A-1823935
SNP_A-1823965
SNP_A-1823971
SNP_A-1823972
SNP_A-1823984
SNP_A-1824002
SNP_A-1824018
SNP_A-1824087
SNP_A-1824091
SNP_A-1824106
SNP_A-1824125
SNP_A-1824157
SNP_A-1824178
SNP_A-1824183
SNP_A-1824186
SNP_A-1824238
SNP_A-1824258
SNP_A-1824264
SNP_A-1824274
SNP_A-1824301
SNP_A-1824359
SNP_A-1824366
SNP_A-1824370
SNP_A-1824372
SNP_A-1824388
SNP_A-1824389
SNP_A-1824415
SNP_A-1824433
SNP_A-1824436
SNP_A-1824449
SNP_A-1824451
SNP_A-1824470
SNP_A-1824493
SNP_A-1824498
SNP_A-1824505
SNP_A-1824513
SNP_A-1824548
SNP_A-1824555
SNP_A-1824562
SNP_A-1824573
SNP_A-1824597
SNP_A-1824637
SNP_A-1824666
SNP_A-1824671
SNP_A-1824674
SNP_A-1824683
SNP_A-1824692
SNP_A-1824710
SNP_A-1824717
SNP_A-1824745
SNP_A-1824748
SNP_A-1824765
SNP_A-1824815
SNP_A-1824820
SNP_A-1824833
SNP_A-1824839
SNP_A-1824844
SNP_A-1824888
SNP_A-1824897
SNP_A-1824903
SNP_A-1824912
SNP_A-1824920
SNP_A-1824924
SNP_A-1824931
SNP_A-1824946
SNP_A-1824950
SNP_A-1824951
SNP_A-1824952
SNP_A-1824962
SNP_A-1824968
SNP_A-1824973
SNP_A-1825003
SNP_A-1825020
SNP_A-1825028
SNP_A-1825042
SNP_A-1825074
SNP_A-1825075
SNP_A-1825090
SNP_A-1825107
SNP_A-1825109
SNP_A-1825115
SNP_A-1825119
SNP_A-1825140
SNP_A-1825142
SNP_A-1825171
SNP_A-1825179
SNP_A-1825180
SNP_A-1825189
SNP_A-1825212
SNP_A-1825245
SNP_A-1825246
SNP_A-1825256
SNP_A-1825302
SNP_A-1825313
SNP_A-1825321
SNP_A-1825330
SNP_A-1825339
SNP_A-1825352
SNP_A-1825369
SNP_A-1825460
SNP_A-1825484
SNP_A-1825498
SNP_A-1825514
SNP_A-1825523
SNP_A-1825532
SNP_A-1825548
SNP_A-1825619
SNP_A-1825624
SNP_A-1825658
SNP_A-1825672
SNP_A-1825677
SNP_A-1825682
SNP_A-1825705
SNP_A-1825725
SNP_A-1825728
SNP_A-1825729
SNP_A-1825731
SNP_A-1825736
SNP_A-1825761
SNP_A-1825773
SNP_A-1825794
SNP_A-1825807
SNP_A-1825811
SNP_A-1825819
SNP_A-1825829
SNP_A-1825858
SNP_A-1825864
SNP_A-1825872
SNP_A-1825881
SNP_A-1825883
SNP_A-1825896
SNP_A-1825911
SNP_A-1825925
SNP_A-1825928
SNP_A-1825936
SNP_A-1825943
SNP_A-1825952
SNP_A-1825977
SNP_A-1825978
SNP_A-1825983
SNP_A-1825986
SNP_A-1825989
SNP_A-1826005
SNP_A-1826013
SNP_A-1826052
SNP_A-1826070
SNP_A-1826085
SNP_A-1826093
SNP_A-1826107
SNP_A-1826108
SNP_A-1826116
SNP_A-1826124
SNP_A-1826143
SNP_A-1826177
SNP_A-1826179
SNP_A-1826197
SNP_A-1826201
SNP_A-1826210
SNP_A-1826229
SNP_A-1826230
SNP_A-1826234
SNP_A-1826256
SNP_A-1826257
SNP_A-1826262
SNP_A-1826268
SNP_A-1826275
SNP_A-1826280
SNP_A-1826286
SNP_A-1826295
SNP_A-1826300
SNP_A-1826326
SNP_A-1826347
SNP_A-1826349
SNP_A-1826357
SNP_A-1826367
SNP_A-1826377
SNP_A-1826402
SNP_A-1826421
SNP_A-1826436
SNP_A-1826437
SNP_A-1826459
SNP_A-1826465
SNP_A-1826469
SNP_A-1826471
SNP_A-1826481
SNP_A-1826530
SNP_A-1826532
SNP_A-1826535
SNP_A-1826541
SNP_A-1826556
SNP_A-1826587
SNP_A-1826590
SNP_A-1826631
SNP_A-1826663
SNP_A-1826675
SNP_A-1826699
SNP_A-1826713
SNP_A-1826722
SNP_A-1826723
SNP_A-1826733
SNP_A-1826743
SNP_A-1826747
SNP_A-1826776
SNP_A-1826803
SNP_A-1826823
SNP_A-1826828
SNP_A-1826835
SNP_A-1826837
SNP_A-1826850
SNP_A-1826859
SNP_A-1826870
SNP_A-1826930
SNP_A-1826944
SNP_A-1826956
SNP_A-1826981
SNP_A-1826983
SNP_A-1826996
SNP_A-1826998
SNP_A-1827002
SNP_A-1827004
SNP_A-1827027
SNP_A-1827041
SNP_A-1827048
SNP_A-1827096
SNP_A-1827126
SNP_A-1827150
SNP_A-1827162
SNP_A-1827165
SNP_A-1827173
SNP_A-1827186
SNP_A-1827199
SNP_A-1827205
SNP_A-1827212
SNP_A-1827235
SNP_A-1827242
SNP_A-1827260
SNP_A-1827284
SNP_A-1827292
SNP_A-1827296
SNP_A-1827313
SNP_A-1827314
SNP_A-1827337
SNP_A-1827340
SNP_A-1827355
SNP_A-1827385
SNP_A-1827388
SNP_A-1827390
SNP_A-1827408
SNP_A-1827451
SNP_A-1827466
SNP_A-1827472
SNP_A-1827475
SNP_A-1827491
SNP_A-1827505
SNP_A-1827509
SNP_A-1827523
SNP_A-1827526
SNP_A-1827575
SNP_A-1827587
SNP_A-1827596
SNP_A-1827605
SNP_A-1827610
SNP_A-1827616
SNP_A-1827620
SNP_A-1827649
SNP_A-1827654
SNP_A-1827665
SNP_A-1827666
SNP_A-1827701
SNP_A-1827749
SNP_A-1827753
SNP_A-1827754
SNP_A-1827757
SNP_A-1827777
SNP_A-1827793
SNP_A-1827795
SNP_A-1827798
SNP_A-1827800
SNP_A-1827805
SNP_A-1827806
SNP_A-1827809
SNP_A-1827813
SNP_A-1827818
SNP_A-1827835
SNP_A-1827874
SNP_A-1827884
SNP_A-1827907
SNP_A-1827916
SNP_A-1827924
SNP_A-1827930
SNP_A-1827940
SNP_A-1827950
SNP_A-1827987
SNP_A-1828006
SNP_A-1828011
SNP_A-1828034
SNP_A-1828042
SNP_A-1828068
SNP_A-1828070
SNP_A-1828093
SNP_A-1828129
SNP_A-1828149
SNP_A-1828166
SNP_A-1828208
SNP_A-1828210
SNP_A-1828213
SNP_A-1828254
SNP_A-1828335
SNP_A-1828337
SNP_A-1828341
SNP_A-1828354
SNP_A-1828367
SNP_A-1828396
SNP_A-1828428
SNP_A-1828445
SNP_A-1828468
SNP_A-1828469
SNP_A-1828475
SNP_A-1828477
SNP_A-1828492
SNP_A-1828493
SNP_A-1828510
SNP_A-1828524
SNP_A-1828529
SNP_A-1828537
SNP_A-1828543
SNP_A-1828550
SNP_A-1828560
SNP_A-1828573
SNP_A-1828578
SNP_A-1828636
SNP_A-1828637
SNP_A-1828658
SNP_A-1828672
SNP_A-1828678
SNP_A-1828686
SNP_A-1828688
SNP_A-1828709
SNP_A-1828710
SNP_A-1828711
SNP_A-1828720
SNP_A-1828732
SNP_A-1828747
SNP_A-1828769
SNP_A-1828773
SNP_A-1828799
SNP_A-1828808
SNP_A-1828824
SNP_A-1828826
SNP_A-1828836
SNP_A-1828879
SNP_A-1828887
SNP_A-1828899
SNP_A-1828921
SNP_A-1828937
SNP_A-1828949
SNP_A-1828967
SNP_A-1828974
SNP_A-1828981
SNP_A-1828982
SNP_A-1828983
SNP_A-1828988
SNP_A-1828992
SNP_A-1829001
SNP_A-1829018
SNP_A-1829021
SNP_A-1829081
SNP_A-1829089
SNP_A-1829122
SNP_A-1829183
SNP_A-1829197
SNP_A-1829198
SNP_A-1829212
SNP_A-1829216
SNP_A-1829229
SNP_A-1829245
SNP_A-1829248
SNP_A-1829252
SNP_A-1829253
SNP_A-1829256
SNP_A-1829266
SNP_A-1829286
SNP_A-1829289
SNP_A-1829314
SNP_A-1829331
SNP_A-1829339
SNP_A-1829370
SNP_A-1829374
SNP_A-1829389
SNP_A-1829430
SNP_A-1829438
SNP_A-1829451
SNP_A-1829454
SNP_A-1829458
SNP_A-1829468
SNP_A-1829470
SNP_A-1829477
SNP_A-1829478
SNP_A-1829479
SNP_A-1829480
SNP_A-1829499
SNP_A-1829500
SNP_A-1829543
SNP_A-1829550
SNP_A-1829552
SNP_A-1829584
SNP_A-1829599
SNP_A-1829624
SNP_A-1829638
SNP_A-1829639
SNP_A-1829642
SNP_A-1829645
SNP_A-1829657
SNP_A-1829664
SNP_A-1829675
SNP_A-1829678
SNP_A-1829679
SNP_A-1829681
SNP_A-1829709
SNP_A-1829715
SNP_A-1829727
SNP_A-1829737
SNP_A-1829764
SNP_A-1829780
SNP_A-1829834
SNP_A-1829868
SNP_A-1829870
SNP_A-1829916
SNP_A-1829924
SNP_A-1829944
SNP_A-1829997
SNP_A-1830003
SNP_A-1830052
SNP_A-1830059
SNP_A-1830076
SNP_A-1830090
SNP_A-1830098
SNP_A-1830100
SNP_A-1830125
SNP_A-1830150
SNP_A-1830166
SNP_A-1830168
SNP_A-1830175
SNP_A-1830202
SNP_A-1830208
SNP_A-1830220
SNP_A-1830225
SNP_A-1830278
SNP_A-1830282
SNP_A-1830285
SNP_A-1830295
SNP_A-1830297
SNP_A-1830308
SNP_A-1830369
SNP_A-1830373
SNP_A-1830385
SNP_A-1830417
SNP_A-1830423
SNP_A-1830441
SNP_A-1830448
SNP_A-1830461
SNP_A-1830463
SNP_A-1830498
SNP_A-1830500
SNP_A-1830514
SNP_A-1830537
SNP_A-1830540
SNP_A-1830542
SNP_A-1830550
SNP_A-1830557
SNP_A-1830572
SNP_A-1830595
SNP_A-1830621
SNP_A-1830623
SNP_A-1830664
SNP_A-1830683
SNP_A-1830689
SNP_A-1830708
SNP_A-1830722
SNP_A-1830726
SNP_A-1830727
SNP_A-1830740
SNP_A-1830751
SNP_A-1830808
SNP_A-1830847
SNP_A-1830849
SNP_A-1830866
SNP_A-1830873
SNP_A-1830891
SNP_A-1830911
SNP_A-1830923
SNP_A-1830936
SNP_A-1830955
SNP_A-1830961
SNP_A-1830972
SNP_A-1830974
SNP_A-1830976
SNP_A-1830980
SNP_A-1831029
SNP_A-1831055
SNP_A-1831090
SNP_A-1831095
SNP_A-1831099
SNP_A-1831123
SNP_A-1831128
SNP_A-1831137
SNP_A-1831146
SNP_A-1831154
SNP_A-1831169
SNP_A-1831173
SNP_A-1831187
SNP_A-1831203
SNP_A-1831211
SNP_A-1831227
SNP_A-1831238
SNP_A-1831240
SNP_A-1831255
SNP_A-1831261
SNP_A-1831270
SNP_A-1831295
SNP_A-1831301
SNP_A-1831310
SNP_A-1831313
SNP_A-1831324
SNP_A-1831348
SNP_A-1831381
SNP_A-1831385
SNP_A-1831401
SNP_A-1831408
SNP_A-1831419
SNP_A-1831424
SNP_A-1831428
SNP_A-1831432
SNP_A-1831438
SNP_A-1831475
SNP_A-1831481
SNP_A-1831482
SNP_A-1831490
SNP_A-1831492
SNP_A-1831506
SNP_A-1831540
SNP_A-1831563
SNP_A-1831576
SNP_A-1831581
SNP_A-1831630
SNP_A-1831642
SNP_A-1831652
SNP_A-1831656
SNP_A-1831715
SNP_A-1831728
SNP_A-1831752
SNP_A-1831754
SNP_A-1831778
SNP_A-1831792
SNP_A-1831803
SNP_A-1831826
SNP_A-1831848
SNP_A-1831878
SNP_A-1831902
SNP_A-1831904
SNP_A-1831911
SNP_A-1831917
SNP_A-1831922
SNP_A-1831924
SNP_A-1831929
SNP_A-1831946
SNP_A-1831978
SNP_A-1831983
SNP_A-1831993
SNP_A-1831995
SNP_A-1831998
SNP_A-1832004
SNP_A-1832026
SNP_A-1832041
SNP_A-1832046
SNP_A-1832073
SNP_A-1832088
SNP_A-1832119
SNP_A-1832124
SNP_A-1832128
SNP_A-1832132
SNP_A-1832163
SNP_A-1832164
SNP_A-1832166
SNP_A-1832190
SNP_A-1832201
SNP_A-1832209
SNP_A-1832223
SNP_A-1832229
SNP_A-1832237
SNP_A-1832239
SNP_A-1832259
SNP_A-1832269
SNP_A-1832276
SNP_A-1832279
SNP_A-1832312
SNP_A-1832316
SNP_A-1832330
SNP_A-1832332
SNP_A-1832342
SNP_A-1832344
SNP_A-1832352
SNP_A-1832367
SNP_A-1832398
SNP_A-1832412
SNP_A-1832425
SNP_A-1832449
SNP_A-1832461
SNP_A-1832462
SNP_A-1832475
SNP_A-1832486
SNP_A-1832491
SNP_A-1832512
SNP_A-1832515
SNP_A-1832525
SNP_A-1832529
SNP_A-1832550
SNP_A-1832559
SNP_A-1832561
SNP_A-1832570
SNP_A-1832591
SNP_A-1832592
SNP_A-1832615
SNP_A-1832622
SNP_A-1832637
SNP_A-1832643
SNP_A-1832646
SNP_A-1832672
SNP_A-1832682
SNP_A-1832699
SNP_A-1832700
SNP_A-1832731
SNP_A-1832741
SNP_A-1832760
SNP_A-1832762
SNP_A-1832764
SNP_A-1832811
SNP_A-1832853
SNP_A-1832859
SNP_A-1832870
SNP_A-1832891
SNP_A-1832892
SNP_A-1832895
SNP_A-1832897
SNP_A-1832901
SNP_A-1832906
SNP_A-1832946
SNP_A-1832948
SNP_A-1832975
SNP_A-1832977
SNP_A-1832991
SNP_A-1833023
SNP_A-1833047
SNP_A-1833054
SNP_A-1833062
SNP_A-1833100
SNP_A-1833156
SNP_A-1833161
SNP_A-1833173
SNP_A-1833178
SNP_A-1833193
SNP_A-1833208
SNP_A-1833210
SNP_A-1833222
SNP_A-1833233
SNP_A-1833242
SNP_A-1833267
SNP_A-1833286
SNP_A-1833302
SNP_A-1833311
SNP_A-1833339
SNP_A-1833343
SNP_A-1833358
SNP_A-1833388
SNP_A-1833392
SNP_A-1833400
SNP_A-1833402
SNP_A-1833406
SNP_A-1833417
SNP_A-1833418
SNP_A-1833439
SNP_A-1833444
SNP_A-1833446
SNP_A-1833476
SNP_A-1833492
SNP_A-1833495
SNP_A-1833513
SNP_A-1833517
SNP_A-1833526
SNP_A-1833530
SNP_A-1833531
SNP_A-1833538
SNP_A-1833539
SNP_A-1833545
SNP_A-1833558
SNP_A-1833574
SNP_A-1833581
SNP_A-1833624
SNP_A-1833636
SNP_A-1833640
SNP_A-1833664
SNP_A-1833672
SNP_A-1833673
SNP_A-1833699
SNP_A-1833702
SNP_A-1833719
SNP_A-1833734
SNP_A-1833756
SNP_A-1833761
SNP_A-1833771
SNP_A-1833776
SNP_A-1833785
SNP_A-1833796
SNP_A-1833804
SNP_A-1833821
SNP_A-1833838
SNP_A-1833913
SNP_A-1833919
SNP_A-1833921
SNP_A-1833925
SNP_A-1833934
SNP_A-1833961
SNP_A-1833982
SNP_A-1833993
SNP_A-1833994
SNP_A-1833995
SNP_A-1834008
SNP_A-1834029
SNP_A-1834032
SNP_A-1834070
SNP_A-1834078
SNP_A-1834084
SNP_A-1834090
SNP_A-1834147
SNP_A-1834148
SNP_A-1834157
SNP_A-1834161
SNP_A-1834206
SNP_A-1834207
SNP_A-1834211
SNP_A-1834238
SNP_A-1834240
SNP_A-1834277
SNP_A-1834287
SNP_A-1834290
SNP_A-1834322
SNP_A-1834352
SNP_A-1834381
SNP_A-1834404
SNP_A-1834424
SNP_A-1834425
SNP_A-1834426
SNP_A-1834429
SNP_A-1834446
SNP_A-1834448
SNP_A-1834471
SNP_A-1834472
SNP_A-1834495
SNP_A-1834498
SNP_A-1834502
SNP_A-1834505
SNP_A-1834508
SNP_A-1834513
SNP_A-1834557
SNP_A-1834578
SNP_A-1834584
SNP_A-1834600
SNP_A-1834634
SNP_A-1834645
SNP_A-1834646
SNP_A-1834650
SNP_A-1834652
SNP_A-1834664
SNP_A-1834680
SNP_A-1834687
SNP_A-1834724
SNP_A-1834733
SNP_A-1834758
SNP_A-1834801
SNP_A-1834805
SNP_A-1834808
SNP_A-1834837
SNP_A-1834838
SNP_A-1834851
SNP_A-1834856
SNP_A-1834857
SNP_A-1834871
SNP_A-1834905
SNP_A-1834912
SNP_A-1834931
SNP_A-1834941
SNP_A-1834994
SNP_A-1834995
SNP_A-1834999
SNP_A-1835000
SNP_A-1835006
SNP_A-1835017
SNP_A-1835021
SNP_A-1835040
SNP_A-1835048
SNP_A-1835064
SNP_A-1835093
SNP_A-1835096
SNP_A-1835105
SNP_A-1835121
SNP_A-1835132
SNP_A-1835136
SNP_A-1835141
SNP_A-1835191
SNP_A-1835194
SNP_A-1835197
SNP_A-1835203
SNP_A-1835205
SNP_A-1835216
SNP_A-1835230
SNP_A-1835232
SNP_A-1835246
SNP_A-1835247
SNP_A-1835254
SNP_A-1835271
SNP_A-1835286
SNP_A-1835288
SNP_A-1835290
SNP_A-1835310
SNP_A-1835316
SNP_A-1835349
SNP_A-1835351
SNP_A-1835356
SNP_A-1835366
SNP_A-1835377
SNP_A-1835398
SNP_A-1835412
SNP_A-1835414
SNP_A-1835419
SNP_A-1835456
SNP_A-1835467
SNP_A-1835488
SNP_A-1835490
SNP_A-1835497
SNP_A-1835527
SNP_A-1835536
SNP_A-1835550
SNP_A-1835552
SNP_A-1835554
SNP_A-1835572
SNP_A-1835578
SNP_A-1835581
SNP_A-1835587
SNP_A-1835602
SNP_A-1835607
SNP_A-1835622
SNP_A-1835635
SNP_A-1835666
SNP_A-1835676
SNP_A-1835686
SNP_A-1835719
SNP_A-1835734
SNP_A-1835736
SNP_A-1835755
SNP_A-1835767
SNP_A-1835771
SNP_A-1835774
SNP_A-1835779
SNP_A-1835800
SNP_A-1835805
SNP_A-1835811
SNP_A-1835815
SNP_A-1835823
SNP_A-1835828
SNP_A-1835838
SNP_A-1835844
SNP_A-1835856
SNP_A-1835857
SNP_A-1835874
SNP_A-1835892
SNP_A-1835903
SNP_A-1835914
SNP_A-1835935
SNP_A-1835968
SNP_A-1835973
SNP_A-1835982
SNP_A-1835992
SNP_A-1836024
SNP_A-1836051
SNP_A-1836092
SNP_A-1836115
SNP_A-1836144
SNP_A-1836147
SNP_A-1836167
SNP_A-1836174
SNP_A-1836183
SNP_A-1836188
SNP_A-1836205
SNP_A-1836212
SNP_A-1836215
SNP_A-1836229
SNP_A-1836297
SNP_A-1836306
SNP_A-1836321
SNP_A-1836331
SNP_A-1836347
SNP_A-1836349
SNP_A-1836350
SNP_A-1836366
SNP_A-1836369
SNP_A-1836374
SNP_A-1836384
SNP_A-1836390
SNP_A-1836397
SNP_A-1836399
SNP_A-1836409
SNP_A-1836413
SNP_A-1836431
SNP_A-1836465
SNP_A-1836469
SNP_A-1836475
SNP_A-1836476
SNP_A-1836481
SNP_A-1836514
SNP_A-1836518
SNP_A-1836524
SNP_A-1836532
SNP_A-1836536
SNP_A-1836546
SNP_A-1836563
SNP_A-1836599
SNP_A-1836603
SNP_A-1836604
SNP_A-1836635
SNP_A-1836641
SNP_A-1836647
SNP_A-1836650
SNP_A-1836656
SNP_A-1836668
SNP_A-1836692
SNP_A-1836711
SNP_A-1836715
SNP_A-1836758
SNP_A-1836760
SNP_A-1836771
SNP_A-1836775
SNP_A-1836784
SNP_A-1836790
SNP_A-1836791
SNP_A-1836796
SNP_A-1836801
SNP_A-1836815
SNP_A-1836817
SNP_A-1836825
SNP_A-1836826
SNP_A-1836832
SNP_A-1836852
SNP_A-1836857
SNP_A-1836891
SNP_A-1836896
SNP_A-1836900
SNP_A-1836906
SNP_A-1836907
SNP_A-1836942
SNP_A-1836966
SNP_A-1836968
SNP_A-1836972
SNP_A-1837017
SNP_A-1837026
SNP_A-1837034
SNP_A-1837043
SNP_A-1837057
SNP_A-1837081
SNP_A-1837091
SNP_A-1837092
SNP_A-1837099
SNP_A-1837125
SNP_A-1837142
SNP_A-1837143
SNP_A-1837155
SNP_A-1837165
SNP_A-1837173
SNP_A-1837176
SNP_A-1837178
SNP_A-1837181
SNP_A-1837184
SNP_A-1837187
SNP_A-1837214
SNP_A-1837216
SNP_A-1837217
SNP_A-1837222
SNP_A-1837230
SNP_A-1837237
SNP_A-1837303
SNP_A-1837324
SNP_A-1837327
SNP_A-1837337
SNP_A-1837359
SNP_A-1837377
SNP_A-1837412
SNP_A-1837462
SNP_A-1837476
SNP_A-1837484
SNP_A-1837495
SNP_A-1837500
SNP_A-1837505
SNP_A-1837525
SNP_A-1837526
SNP_A-1837530
SNP_A-1837537
SNP_A-1837550
SNP_A-1837560
SNP_A-1837564
SNP_A-1837569
SNP_A-1837592
SNP_A-1837606
SNP_A-1837627
SNP_A-1837632
SNP_A-1837642
SNP_A-1837668
SNP_A-1837678
SNP_A-1837683
SNP_A-1837694
SNP_A-1837697
SNP_A-1837698
SNP_A-1837710
SNP_A-1837719
SNP_A-1837734
SNP_A-1837772
SNP_A-1837781
SNP_A-1837782
SNP_A-1837789
SNP_A-1837797
SNP_A-1837820
SNP_A-1837827
SNP_A-1837828
SNP_A-1837871
SNP_A-1837894
SNP_A-1837908
SNP_A-1837913
SNP_A-1837943
SNP_A-1837954
SNP_A-1837956
SNP_A-1837959
SNP_A-1837969
SNP_A-1837983
SNP_A-1838024
SNP_A-1838055
SNP_A-1838071
SNP_A-1838086
SNP_A-1838096
SNP_A-1838100
SNP_A-1838162
SNP_A-1838173
SNP_A-1838175
SNP_A-1838176
SNP_A-1838177
SNP_A-1838192
SNP_A-1838226
SNP_A-1838233
SNP_A-1838244
SNP_A-1838280
SNP_A-1838303
SNP_A-1838310
SNP_A-1838313
SNP_A-1838320
SNP_A-1838338
SNP_A-1838347
SNP_A-1838358
SNP_A-1838376
SNP_A-1838377
SNP_A-1838380
SNP_A-1838398
SNP_A-1838407
SNP_A-1838439
SNP_A-1838450
SNP_A-1838477
SNP_A-1838490
SNP_A-1838510
SNP_A-1838514
SNP_A-1838519
SNP_A-1838528
SNP_A-1838533
SNP_A-1838534
SNP_A-1838542
SNP_A-1838559
SNP_A-1838576
SNP_A-1838581
SNP_A-1838583
SNP_A-1838603
SNP_A-1838619
SNP_A-1838626
SNP_A-1838654
SNP_A-1838658
SNP_A-1838659
SNP_A-1838667
SNP_A-1838674
SNP_A-1838687
SNP_A-1838689
SNP_A-1838720
SNP_A-1838725
SNP_A-1838745
SNP_A-1838746
SNP_A-1838748
SNP_A-1838749
SNP_A-1838753
SNP_A-1838756
SNP_A-1838762
SNP_A-1838766
SNP_A-1838771
SNP_A-1838799
SNP_A-1838800
SNP_A-1838825
SNP_A-1838830
SNP_A-1838831
SNP_A-1838833
SNP_A-1838837
SNP_A-1838840
SNP_A-1838842
SNP_A-1838900
SNP_A-1838912
SNP_A-1838920
SNP_A-1838924
SNP_A-1838933
SNP_A-1838945
SNP_A-1838983
SNP_A-1839011
SNP_A-1839016
SNP_A-1839023
SNP_A-1839034
SNP_A-1839045
SNP_A-1839074
SNP_A-1839080
SNP_A-1839132
SNP_A-1839136
SNP_A-1839147
SNP_A-1839171
SNP_A-1839172
SNP_A-1839175
SNP_A-1839178
SNP_A-1839190
SNP_A-1839194
SNP_A-1839210
SNP_A-1839217
SNP_A-1839225
SNP_A-1839234
SNP_A-1839244
SNP_A-1839250
SNP_A-1839270
SNP_A-1839273
SNP_A-1839284
SNP_A-1839290
SNP_A-1839296
SNP_A-1839298
SNP_A-1839325
SNP_A-1839326
SNP_A-1839331
SNP_A-1839332
SNP_A-1839346
SNP_A-1839352
SNP_A-1839356
SNP_A-1839376
SNP_A-1839377
SNP_A-1839380
SNP_A-1839382
SNP_A-1839391
SNP_A-1839393
SNP_A-1839437
SNP_A-1839441
SNP_A-1839464
SNP_A-1839468
SNP_A-1839469
SNP_A-1839507
SNP_A-1839530
SNP_A-1839531
SNP_A-1839566
SNP_A-1839567
SNP_A-1839571
SNP_A-1839575
SNP_A-1839577
SNP_A-1839583
SNP_A-1839587
SNP_A-1839598
SNP_A-1839623
SNP_A-1839652
SNP_A-1839655
SNP_A-1839684
SNP_A-1839692
SNP_A-1839710
SNP_A-1839753
SNP_A-1839754
SNP_A-1839760
SNP_A-1839769
SNP_A-1839772
SNP_A-1839774
SNP_A-1839781
SNP_A-1839783
SNP_A-1839801
SNP_A-1839827
SNP_A-1839835
SNP_A-1839842
SNP_A-1839848
SNP_A-1839867
SNP_A-1839896
SNP_A-1839912
SNP_A-1839956
SNP_A-1839968
SNP_A-1839969
SNP_A-1839973
SNP_A-1840000
SNP_A-1840060
SNP_A-1840081
SNP_A-1840117
SNP_A-1840118
SNP_A-1840127
SNP_A-1840148
SNP_A-1840159
SNP_A-1840180
SNP_A-1840194
SNP_A-1840199
SNP_A-1840211
SNP_A-1840214
SNP_A-1840222
SNP_A-1840228
SNP_A-1840230
SNP_A-1840253
SNP_A-1840255
SNP_A-1840268
SNP_A-1840275
SNP_A-1840277
SNP_A-1840283
SNP_A-1840293
SNP_A-1840317
SNP_A-1840318
SNP_A-1840319
SNP_A-1840323
SNP_A-1840327
SNP_A-1840343
SNP_A-1840359
SNP_A-1840377
SNP_A-1840392
SNP_A-1840394
SNP_A-1840419
SNP_A-1840421
SNP_A-1840429
SNP_A-1840439
SNP_A-1840454
SNP_A-1840456
SNP_A-1840457
SNP_A-1840462
SNP_A-1840495
SNP_A-1840497
SNP_A-1840508
SNP_A-1840512
SNP_A-1840513
SNP_A-1840521
SNP_A-1840524
SNP_A-1840525
SNP_A-1840528
SNP_A-1840557
SNP_A-1840582
SNP_A-1840589
SNP_A-1840593
SNP_A-1840601
SNP_A-1840609
SNP_A-1840626
SNP_A-1840658
SNP_A-1840663
SNP_A-1840688
SNP_A-1840693
SNP_A-1840706
SNP_A-1840712
SNP_A-1840722
SNP_A-1840724
SNP_A-1840725
SNP_A-1840731
SNP_A-1840745
SNP_A-1840758
SNP_A-1840760
SNP_A-1840761
SNP_A-1840772
SNP_A-1840794
SNP_A-1840800
SNP_A-1840802
SNP_A-1840836
SNP_A-1840842
SNP_A-1840856
SNP_A-1840860
SNP_A-1840884
SNP_A-1840889
SNP_A-1840895
SNP_A-1840906
SNP_A-1840911
SNP_A-1840913
SNP_A-1840925
SNP_A-1840935
SNP_A-1840944
SNP_A-1840963
SNP_A-1840972
SNP_A-1840984
SNP_A-1841002
SNP_A-1841004
SNP_A-1841017
SNP_A-1841024
SNP_A-1841037
SNP_A-1841063
SNP_A-1841066
SNP_A-1841069
SNP_A-1841084
SNP_A-1841093
SNP_A-1841111
SNP_A-1841138
SNP_A-1841156
SNP_A-1841181
SNP_A-1841183
SNP_A-1841192
SNP_A-1841208
SNP_A-1841226
SNP_A-1841233
SNP_A-1841236
SNP_A-1841266
SNP_A-1841269
SNP_A-1841276
SNP_A-1841281
SNP_A-1841289
SNP_A-1841327
SNP_A-1841358
SNP_A-1841359
SNP_A-1841367
SNP_A-1841386
SNP_A-1841388
SNP_A-1841395
SNP_A-1841401
SNP_A-1841406
SNP_A-1841409
SNP_A-1841415
SNP_A-1841416
SNP_A-1841438
SNP_A-1841442
SNP_A-1841444
SNP_A-1841445
SNP_A-1841448
SNP_A-1841482
SNP_A-1841495
SNP_A-1841527
SNP_A-1841530
SNP_A-1841537
SNP_A-1841551
SNP_A-1841558
SNP_A-1841568
SNP_A-1841577
SNP_A-1841589
SNP_A-1841591
SNP_A-1841607
SNP_A-1841611
SNP_A-1841612
SNP_A-1841624
SNP_A-1841629
SNP_A-1841646
SNP_A-1841655
SNP_A-1841670
SNP_A-1841685
SNP_A-1841700
SNP_A-1841702
SNP_A-1841717
SNP_A-1841738
SNP_A-1841742
SNP_A-1841768
SNP_A-1841775
SNP_A-1841776
SNP_A-1841786
SNP_A-1841790
SNP_A-1841799
SNP_A-1841818
SNP_A-1841832
SNP_A-1841833
SNP_A-1841840
SNP_A-1841842
SNP_A-1841851
SNP_A-1841860
SNP_A-1841867
SNP_A-1841870
SNP_A-1841881
SNP_A-1841887
SNP_A-1841900
SNP_A-1841929
SNP_A-1841936
SNP_A-1841941
SNP_A-1841942
SNP_A-1842000
SNP_A-1842016
SNP_A-1842027
SNP_A-1842035
SNP_A-1842050
SNP_A-1842059
SNP_A-1842064
SNP_A-1842067
SNP_A-1842073
SNP_A-1842081
SNP_A-1842083
SNP_A-1842085
SNP_A-1842115
SNP_A-1842140
SNP_A-1842177
SNP_A-1842197
SNP_A-1842211
SNP_A-1842215
SNP_A-1842232
SNP_A-1842236
SNP_A-1842251
SNP_A-1842261
SNP_A-1842274
SNP_A-1842275
SNP_A-1842287
SNP_A-1842301
SNP_A-1842320
SNP_A-1842322
SNP_A-1842324
SNP_A-1842334
SNP_A-1842344
SNP_A-1842348
SNP_A-1842356
SNP_A-1842362
SNP_A-1842366
SNP_A-1842369
SNP_A-1842375
SNP_A-1842382
SNP_A-1842389
SNP_A-1842404
SNP_A-1842410
SNP_A-1842426
SNP_A-1842433
SNP_A-1842443
SNP_A-1842525
SNP_A-1842550
SNP_A-1842583
SNP_A-1842598
SNP_A-1842607
SNP_A-1842633
SNP_A-1842646
SNP_A-1842653
SNP_A-1842673
SNP_A-1842682
SNP_A-1842700
SNP_A-1842706
SNP_A-1842724
SNP_A-1842725
SNP_A-1842731
SNP_A-1842733
SNP_A-1842738
SNP_A-1842756
SNP_A-1842767
SNP_A-1842768
SNP_A-1842805
SNP_A-1842816
SNP_A-1842841
SNP_A-1842846
SNP_A-1842873
SNP_A-1842885
SNP_A-1842886
SNP_A-1842896
SNP_A-1842898
SNP_A-1842901
SNP_A-1842911
SNP_A-1842973
SNP_A-1842982
SNP_A-1843018
SNP_A-1843025
SNP_A-1843029
SNP_A-1843033
SNP_A-1843036
SNP_A-1843038
SNP_A-1843042
SNP_A-1843062
SNP_A-1843071
SNP_A-1843072
SNP_A-1843076
SNP_A-1843085
SNP_A-1843101
SNP_A-1843114
SNP_A-1843126
SNP_A-1843146
SNP_A-1843157
SNP_A-1843169
SNP_A-1843197
SNP_A-1843199
SNP_A-1843209
SNP_A-1843218
SNP_A-1843232
SNP_A-1843248
SNP_A-1843266
SNP_A-1843287
SNP_A-1843296
SNP_A-1843299
SNP_A-1843324
SNP_A-1843325
SNP_A-1843329
SNP_A-1843333
SNP_A-1843347
SNP_A-1843355
SNP_A-1843410
SNP_A-1843424
SNP_A-1843440
SNP_A-1843448
SNP_A-1843470
SNP_A-1843486
SNP_A-1843499
SNP_A-1843517
SNP_A-1843519
SNP_A-1843520
SNP_A-1843524
SNP_A-1843530
SNP_A-1843534
SNP_A-1843538
SNP_A-1843543
SNP_A-1843546
SNP_A-1843553
SNP_A-1843562
SNP_A-1843572
SNP_A-1843610
SNP_A-1843619
SNP_A-1843623
SNP_A-1843633
SNP_A-1843650
SNP_A-1843668
SNP_A-1843680
SNP_A-1843690
SNP_A-1843693
SNP_A-1843700
SNP_A-1843712
SNP_A-1843713
SNP_A-1843716
SNP_A-1843733
SNP_A-1843735
SNP_A-1843748
SNP_A-1843773
SNP_A-1843801
SNP_A-1843825
SNP_A-1843827
SNP_A-1843857
SNP_A-1843864
SNP_A-1843874
SNP_A-1843903
SNP_A-1843904
SNP_A-1843921
SNP_A-1843925
SNP_A-1843982
SNP_A-1843986
SNP_A-1843991
SNP_A-1844031
SNP_A-1844050
SNP_A-1844057
SNP_A-1844109
SNP_A-1844119
SNP_A-1844123
SNP_A-1844132
SNP_A-1844143
SNP_A-1844164
SNP_A-1844183
SNP_A-1844209
SNP_A-1844223
SNP_A-1844237
SNP_A-1844238
SNP_A-1844247
SNP_A-1844268
SNP_A-1844274
SNP_A-1844291
SNP_A-1844293
SNP_A-1844300
SNP_A-1844322
SNP_A-1844330
SNP_A-1844381
SNP_A-1844424
SNP_A-1844433
SNP_A-1844434
SNP_A-1844437
SNP_A-1844496
SNP_A-1844505
SNP_A-1844506
SNP_A-1844530
SNP_A-1844582
SNP_A-1844607
SNP_A-1844608
SNP_A-1844626
SNP_A-1844632
SNP_A-1844657
SNP_A-1844688
SNP_A-1844691
SNP_A-1844696
SNP_A-1844699
SNP_A-1844711
SNP_A-1844717
SNP_A-1844718
SNP_A-1844719
SNP_A-1844755
SNP_A-1844821
SNP_A-1844823
SNP_A-1844846
SNP_A-1844863
SNP_A-1844877
SNP_A-1844887
SNP_A-1844901
SNP_A-1844913
SNP_A-1844914
SNP_A-1844917
SNP_A-1844934
SNP_A-1844939
SNP_A-1844942
SNP_A-1844960
SNP_A-1844983
SNP_A-1845002
SNP_A-1845009
SNP_A-1845016
SNP_A-1845024
SNP_A-1845031
SNP_A-1845037
SNP_A-1845048
SNP_A-1845077
SNP_A-1845091
SNP_A-1845093
SNP_A-1845120
SNP_A-1845129
SNP_A-1845133
SNP_A-1845156
SNP_A-1845197
SNP_A-1845210
SNP_A-1845243
SNP_A-1845250
SNP_A-1845251
SNP_A-1845252
SNP_A-1845277
SNP_A-1845295
SNP_A-1845296
SNP_A-1845301
SNP_A-1845312
SNP_A-1845338
SNP_A-1845340
SNP_A-1845350
SNP_A-1845360
SNP_A-1845388
SNP_A-1845403
SNP_A-1845407
SNP_A-1845439
SNP_A-1845443
SNP_A-1845453
SNP_A-1845461
SNP_A-1845462
SNP_A-1845468
SNP_A-1845472
SNP_A-1845476
SNP_A-1845501
SNP_A-1845507
SNP_A-1845540
SNP_A-1845555
SNP_A-1845558
SNP_A-1845572
SNP_A-1845575
SNP_A-1845599
SNP_A-1845624
SNP_A-1845628
SNP_A-1845644
SNP_A-1845649
SNP_A-1845658
SNP_A-1845672
SNP_A-1845674
SNP_A-1845680
SNP_A-1845689
SNP_A-1845693
SNP_A-1845719
SNP_A-1845728
SNP_A-1845734
SNP_A-1845759
SNP_A-1845771
SNP_A-1845784
SNP_A-1845786
SNP_A-1845795
SNP_A-1845809
SNP_A-1845825
SNP_A-1845829
SNP_A-1845845
SNP_A-1845859
SNP_A-1845867
SNP_A-1845868
SNP_A-1845891
SNP_A-1845920
SNP_A-1845945
SNP_A-1845949
SNP_A-1845960
SNP_A-1845967
SNP_A-1845968
SNP_A-1845971
SNP_A-1846004
SNP_A-1846006
SNP_A-1846012
SNP_A-1846013
SNP_A-1846024
SNP_A-1846028
SNP_A-1846042
SNP_A-1846045
SNP_A-1846083
SNP_A-1846099
SNP_A-1846105
SNP_A-1846145
SNP_A-1846166
SNP_A-1846179
SNP_A-1846181
SNP_A-1846192
SNP_A-1846206
SNP_A-1846247
SNP_A-1846261
SNP_A-1846275
SNP_A-1846289
SNP_A-1846297
SNP_A-1846300
SNP_A-1846308
SNP_A-1846333
SNP_A-1846340
SNP_A-1846352
SNP_A-1846355
SNP_A-1846412
SNP_A-1846414
SNP_A-1846420
SNP_A-1846440
SNP_A-1846443
SNP_A-1846461
SNP_A-1846497
SNP_A-1846501
SNP_A-1846527
SNP_A-1846529
SNP_A-1846538
SNP_A-1846554
SNP_A-1846577
SNP_A-1846588
SNP_A-1846618
SNP_A-1846620
SNP_A-1846624
SNP_A-1846626
SNP_A-1846632
SNP_A-1846634
SNP_A-1846636
SNP_A-1846637
SNP_A-1846669
SNP_A-1846690
SNP_A-1846711
SNP_A-1846718
SNP_A-1846743
SNP_A-1846752
SNP_A-1846755
SNP_A-1846786
SNP_A-1846802
SNP_A-1846803
SNP_A-1846806
SNP_A-1846812
SNP_A-1846843
SNP_A-1846844
SNP_A-1846886
SNP_A-1846941
SNP_A-1846949
SNP_A-1846976
SNP_A-1846978
SNP_A-1846995
SNP_A-1846999
SNP_A-1847024
SNP_A-1847026
SNP_A-1847039
SNP_A-1847043
SNP_A-1847049
SNP_A-1847051
SNP_A-1847058
SNP_A-1847064
SNP_A-1847070
SNP_A-1847073
SNP_A-1847082
SNP_A-1847092
SNP_A-1847094
SNP_A-1847110
SNP_A-1847112
SNP_A-1847129
SNP_A-1847136
SNP_A-1847140
SNP_A-1847141
SNP_A-1847142
SNP_A-1847143
SNP_A-1847154
SNP_A-1847155
SNP_A-1847161
SNP_A-1847176
SNP_A-1847255
SNP_A-1847264
SNP_A-1847288
SNP_A-1847304
SNP_A-1847309
SNP_A-1847337
SNP_A-1847340
SNP_A-1847341
SNP_A-1847349
SNP_A-1847350
SNP_A-1847351
SNP_A-1847379
SNP_A-1847395
SNP_A-1847416
SNP_A-1847419
SNP_A-1847423
SNP_A-1847448
SNP_A-1847449
SNP_A-1847451
SNP_A-1847452
SNP_A-1847455
SNP_A-1847460
SNP_A-1847469
SNP_A-1847490
SNP_A-1847505
SNP_A-1847547
SNP_A-1847563
SNP_A-1847581
SNP_A-1847590
SNP_A-1847600
SNP_A-1847603
SNP_A-1847622
SNP_A-1847639
SNP_A-1847644
SNP_A-1847653
SNP_A-1847660
SNP_A-1847665
SNP_A-1847667
SNP_A-1847700
SNP_A-1847711
SNP_A-1847713
SNP_A-1847750
SNP_A-1847770
SNP_A-1847782
SNP_A-1847794
SNP_A-1847795
SNP_A-1847799
SNP_A-1847801
SNP_A-1847803
SNP_A-1847837
SNP_A-1847839
SNP_A-1847851
SNP_A-1847866
SNP_A-1847891
SNP_A-1847900
SNP_A-1847919
SNP_A-1847937
SNP_A-1847972
SNP_A-1847981
SNP_A-1847996
SNP_A-1847999
SNP_A-1848017
SNP_A-1848020
SNP_A-1848027
SNP_A-1848031
SNP_A-1848080
SNP_A-1848089
SNP_A-1848093
SNP_A-1848095
SNP_A-1848098
SNP_A-1848110
SNP_A-1848111
SNP_A-1848146
SNP_A-1848147
SNP_A-1848150
SNP_A-1848171
SNP_A-1848181
SNP_A-1848183
SNP_A-1848219
SNP_A-1848224
SNP_A-1848232
SNP_A-1848247
SNP_A-1848261
SNP_A-1848287
SNP_A-1848296
SNP_A-1848298
SNP_A-1848304
SNP_A-1848341
SNP_A-1848343
SNP_A-1848364
SNP_A-1848368
SNP_A-1848377
SNP_A-1848396
SNP_A-1848410
SNP_A-1848411
SNP_A-1848419
SNP_A-1848433
SNP_A-1848435
SNP_A-1848448
SNP_A-1848463
SNP_A-1848482
SNP_A-1848520
SNP_A-1848525
SNP_A-1848553
SNP_A-1848581
SNP_A-1848587
SNP_A-1848594
SNP_A-1848602
SNP_A-1848649
SNP_A-1848682
SNP_A-1848693
SNP_A-1848740
SNP_A-1848741
SNP_A-1848760
SNP_A-1848766
SNP_A-1848781
SNP_A-1848784
SNP_A-1848805
SNP_A-1848806
SNP_A-1848825
SNP_A-1848834
SNP_A-1848850
SNP_A-1848856
SNP_A-1848873
SNP_A-1848877
SNP_A-1848899
SNP_A-1848906
SNP_A-1848910
SNP_A-1848920
SNP_A-1848923
SNP_A-1848928
SNP_A-1848933
SNP_A-1848950
SNP_A-1848966
SNP_A-1848969
SNP_A-1848974
SNP_A-1848981
SNP_A-1848989
SNP_A-1848999
SNP_A-1849007
SNP_A-1849014
SNP_A-1849026
SNP_A-1849040
SNP_A-1849042
SNP_A-1849044
SNP_A-1849052
SNP_A-1849057
SNP_A-1849068
SNP_A-1849071
SNP_A-1849089
SNP_A-1849116
SNP_A-1849131
SNP_A-1849162
SNP_A-1849171
SNP_A-1849175
SNP_A-1849182
SNP_A-1849190
SNP_A-1849195
SNP_A-1849199
SNP_A-1849211
SNP_A-1849214
SNP_A-1849222
SNP_A-1849241
SNP_A-1849249
SNP_A-1849255
SNP_A-1849270
SNP_A-1849281
SNP_A-1849287
SNP_A-1849314
SNP_A-1849342
SNP_A-1849361
SNP_A-1849375
SNP_A-1849378
SNP_A-1849387
SNP_A-1849402
SNP_A-1849425
SNP_A-1849444
SNP_A-1849449
SNP_A-1849452
SNP_A-1849458
SNP_A-1849468
SNP_A-1849470
SNP_A-1849478
SNP_A-1849484
SNP_A-1849540
SNP_A-1849552
SNP_A-1849595
SNP_A-1849596
SNP_A-1849597
SNP_A-1849611
SNP_A-1849620
SNP_A-1849628
SNP_A-1849642
SNP_A-1849643
SNP_A-1849647
SNP_A-1849652
SNP_A-1849667
SNP_A-1849671
SNP_A-1849689
SNP_A-1849705
SNP_A-1849734
SNP_A-1849750
SNP_A-1849751
SNP_A-1849767
SNP_A-1849788
SNP_A-1849793
SNP_A-1849807
SNP_A-1849810
SNP_A-1849830
SNP_A-1849853
SNP_A-1849874
SNP_A-1849881
SNP_A-1849892
SNP_A-1849909
SNP_A-1849947
SNP_A-1849952
SNP_A-1849962
SNP_A-1849963
SNP_A-1849980
SNP_A-1850007
SNP_A-1850018
SNP_A-1850031
SNP_A-1850034
SNP_A-1850055
SNP_A-1850059
SNP_A-1850097
SNP_A-1850099
SNP_A-1850101
SNP_A-1850120
SNP_A-1850123
SNP_A-1850131
SNP_A-1850136
SNP_A-1850150
SNP_A-1850154
SNP_A-1850159
SNP_A-1850184
SNP_A-1850201
SNP_A-1850209
SNP_A-1850216
SNP_A-1850237
SNP_A-1850262
SNP_A-1850296
SNP_A-1850298
SNP_A-1850323
SNP_A-1850346
SNP_A-1850349
SNP_A-1850351
SNP_A-1850355
SNP_A-1850359
SNP_A-1850370
SNP_A-1850381
SNP_A-1850393
SNP_A-1850394
SNP_A-1850395
SNP_A-1850427
SNP_A-1850436
SNP_A-1850478
SNP_A-1850484
SNP_A-1850490
SNP_A-1850506
SNP_A-1850525
SNP_A-1850536
SNP_A-1850566
SNP_A-1850579
SNP_A-1850592
SNP_A-1850593
SNP_A-1850612
SNP_A-1850619
SNP_A-1850632
SNP_A-1850634
SNP_A-1850640
SNP_A-1850642
SNP_A-1850662
SNP_A-1850668
SNP_A-1850681
SNP_A-1850690
SNP_A-1850698
SNP_A-1850700
SNP_A-1850711
SNP_A-1850722
SNP_A-1850750
SNP_A-1850753
SNP_A-1850805
SNP_A-1850809
SNP_A-1850826
SNP_A-1850846
SNP_A-1850862
SNP_A-1850873
SNP_A-1850874
SNP_A-1850879
SNP_A-1850919
SNP_A-1850942
SNP_A-1850950
SNP_A-1850991
SNP_A-1851013
SNP_A-1851022
SNP_A-1851026
SNP_A-1851027
SNP_A-1851028
SNP_A-1851059
SNP_A-1851074
SNP_A-1851088
SNP_A-1851102
SNP_A-1851118
SNP_A-1851123
SNP_A-1851133
SNP_A-1851151
SNP_A-1851152
SNP_A-1851158
SNP_A-1851162
SNP_A-1851167
SNP_A-1851168
SNP_A-1851182
SNP_A-1851192
SNP_A-1851211
SNP_A-1851221
SNP_A-1851227
SNP_A-1851230
SNP_A-1851237
SNP_A-1851241
SNP_A-1851267
SNP_A-1851285
SNP_A-1851308
SNP_A-1851318
SNP_A-1851336
SNP_A-1851338
SNP_A-1851350
SNP_A-1851363
SNP_A-1851386
SNP_A-1851403
SNP_A-1851420
SNP_A-1851421
SNP_A-1851426
SNP_A-1851440
SNP_A-1851454
SNP_A-1851462
SNP_A-1851470
SNP_A-1851481
SNP_A-1851483
SNP_A-1851491
SNP_A-1851496
SNP_A-1851497
SNP_A-1851509
SNP_A-1851536
SNP_A-1851556
SNP_A-1851582
SNP_A-1851585
SNP_A-1851594
SNP_A-1851621
SNP_A-1851625
SNP_A-1851639
SNP_A-1851689
SNP_A-1851727
SNP_A-1851736
SNP_A-1851757
SNP_A-1851761
SNP_A-1851768
SNP_A-1851775
SNP_A-1851795
SNP_A-1851837
SNP_A-1851838
SNP_A-1851856
SNP_A-1851896
SNP_A-1851908
SNP_A-1851921
SNP_A-1851924
SNP_A-1851930
SNP_A-1851956
SNP_A-1851974
SNP_A-1851976
SNP_A-1851980
SNP_A-1851982
SNP_A-1851983
SNP_A-1851994
SNP_A-1852003
SNP_A-1852028
SNP_A-1852034
SNP_A-1852047
SNP_A-1852049
SNP_A-1852058
SNP_A-1852063
SNP_A-1852097
SNP_A-1852100
SNP_A-1852112
SNP_A-1852122
SNP_A-1852133
SNP_A-1852163
SNP_A-1852167
SNP_A-1852169
SNP_A-1852180
SNP_A-1852184
SNP_A-1852192
SNP_A-1852201
SNP_A-1852212
SNP_A-1852233
SNP_A-1852234
SNP_A-1852238
SNP_A-1852243
SNP_A-1852251
SNP_A-1852281
SNP_A-1852287
SNP_A-1852299
SNP_A-1852300
SNP_A-1852304
SNP_A-1852305
SNP_A-1852315
SNP_A-1852385
SNP_A-1852389
SNP_A-1852416
SNP_A-1852438
SNP_A-1852441
SNP_A-1852443
SNP_A-1852502
SNP_A-1852530
SNP_A-1852539
SNP_A-1852551
SNP_A-1852557
SNP_A-1852577
SNP_A-1852583
SNP_A-1852593
SNP_A-1852599
SNP_A-1852603
SNP_A-1852628
SNP_A-1852637
SNP_A-1852645
SNP_A-1852648
SNP_A-1852658
SNP_A-1852678
SNP_A-1852699
SNP_A-1852700
SNP_A-1852701
SNP_A-1852730
SNP_A-1852749
SNP_A-1852766
SNP_A-1852769
SNP_A-1852772
SNP_A-1852784
SNP_A-1852816
SNP_A-1852833
SNP_A-1852838
SNP_A-1852903
SNP_A-1852921
SNP_A-1852924
SNP_A-1852942
SNP_A-1852950
SNP_A-1852961
SNP_A-1852967
SNP_A-1852974
SNP_A-1852987
SNP_A-1853002
SNP_A-1853012
SNP_A-1853024
SNP_A-1853032
SNP_A-1853040
SNP_A-1853047
SNP_A-1853066
SNP_A-1853070
SNP_A-1853089
SNP_A-1853101
SNP_A-1853102
SNP_A-1853107
SNP_A-1853113
SNP_A-1853122
SNP_A-1853154
SNP_A-1853161
SNP_A-1853166
SNP_A-1853190
SNP_A-1853209
SNP_A-1853217
SNP_A-1853226
SNP_A-1853247
SNP_A-1853257
SNP_A-1853259
SNP_A-1853281
SNP_A-1853286
SNP_A-1853291
SNP_A-1853293
SNP_A-1853306
SNP_A-1853319
SNP_A-1853345
SNP_A-1853368
SNP_A-1853373
SNP_A-1853375
SNP_A-1853387
SNP_A-1853411
SNP_A-1853418
SNP_A-1853437
SNP_A-1853454
SNP_A-1853472
SNP_A-1853481
SNP_A-1853483
SNP_A-1853500
SNP_A-1853518
SNP_A-1853521
SNP_A-1853545
SNP_A-1853557
SNP_A-1853565
SNP_A-1853572
SNP_A-1853604
SNP_A-1853611
SNP_A-1853625
SNP_A-1853632
SNP_A-1853641
SNP_A-1853654
SNP_A-1853656
SNP_A-1853659
SNP_A-1853712
SNP_A-1853716
SNP_A-1853717
SNP_A-1853736
SNP_A-1853747
SNP_A-1853814
SNP_A-1853818
SNP_A-1853832
SNP_A-1853851
SNP_A-1853865
SNP_A-1853870
SNP_A-1853919
SNP_A-1853933
SNP_A-1853953
SNP_A-1853954
SNP_A-1853987
SNP_A-1854027
SNP_A-1854028
SNP_A-1854031
SNP_A-1854044
SNP_A-1854045
SNP_A-1854072
SNP_A-1854084
SNP_A-1854085
SNP_A-1854097
SNP_A-1854099
SNP_A-1854134
SNP_A-1854145
SNP_A-1854167
SNP_A-1854173
SNP_A-1854174
SNP_A-1854179
SNP_A-1854202
SNP_A-1854212
SNP_A-1854226
SNP_A-1854245
SNP_A-1854251
SNP_A-1854256
SNP_A-1854318
SNP_A-1854350
SNP_A-1854366
SNP_A-1854392
SNP_A-1854394
SNP_A-1854428
SNP_A-1854440
SNP_A-1854447
SNP_A-1854468
SNP_A-1854499
SNP_A-1854531
SNP_A-1854579
SNP_A-1854603
SNP_A-1854619
SNP_A-1854626
SNP_A-1854654
SNP_A-1854666
SNP_A-1854673
SNP_A-1854678
SNP_A-1854680
SNP_A-1854693
SNP_A-1854696
SNP_A-1854711
SNP_A-1854713
SNP_A-1854716
SNP_A-1854742
SNP_A-1854760
SNP_A-1854764
SNP_A-1854773
SNP_A-1854782
SNP_A-1854805
SNP_A-1854834
SNP_A-1854890
SNP_A-1854906
SNP_A-1854917
SNP_A-1854930
SNP_A-1854941
SNP_A-1854944
SNP_A-1854952
SNP_A-1854954
SNP_A-1854980
SNP_A-1855006
SNP_A-1855009
SNP_A-1855010
SNP_A-1855011
SNP_A-1855029
SNP_A-1855048
SNP_A-1855068
SNP_A-1855073
SNP_A-1855079
SNP_A-1855089
SNP_A-1855090
SNP_A-1855100
SNP_A-1855112
SNP_A-1855113
SNP_A-1855116
SNP_A-1855120
SNP_A-1855127
SNP_A-1855158
SNP_A-1855170
SNP_A-1855181
SNP_A-1855193
SNP_A-1855205
SNP_A-1855207
SNP_A-1855222
SNP_A-1855238
SNP_A-1855247
SNP_A-1855248
SNP_A-1855252
SNP_A-1855262
SNP_A-1855268
SNP_A-1855278
SNP_A-1855280
SNP_A-1855281
SNP_A-1855297
SNP_A-1855322
SNP_A-1855328
SNP_A-1855360
SNP_A-1855361
SNP_A-1855372
SNP_A-1855377
SNP_A-1855379
SNP_A-1855396
SNP_A-1855425
SNP_A-1855447
SNP_A-1855468
SNP_A-1855478
SNP_A-1855487
SNP_A-1855510
SNP_A-1855515
SNP_A-1855522
SNP_A-1855543
SNP_A-1855545
SNP_A-1855556
SNP_A-1855558
SNP_A-1855568
SNP_A-1855617
SNP_A-1855630
SNP_A-1855654
SNP_A-1855672
SNP_A-1855678
SNP_A-1855699
SNP_A-1855702
SNP_A-1855704
SNP_A-1855720
SNP_A-1855743
SNP_A-1855766
SNP_A-1855769
SNP_A-1855787
SNP_A-1855790
SNP_A-1855819
SNP_A-1855870
SNP_A-1855872
SNP_A-1855889
SNP_A-1855916
SNP_A-1855921
SNP_A-1855932
SNP_A-1855941
SNP_A-1855967
SNP_A-1855983
SNP_A-1856000
SNP_A-1856027
SNP_A-1856052
SNP_A-1856080
SNP_A-1856102
SNP_A-1856106
SNP_A-1856122
SNP_A-1856138
SNP_A-1856153
SNP_A-1856164
SNP_A-1856175
SNP_A-1856193
SNP_A-1856229
SNP_A-1856231
SNP_A-1856262
SNP_A-1856291
SNP_A-1856295
SNP_A-1856310
SNP_A-1856315
SNP_A-1856317
SNP_A-1856326
SNP_A-1856329
SNP_A-1856356
SNP_A-1856360
SNP_A-1856381
SNP_A-1856388
SNP_A-1856392
SNP_A-1856397
SNP_A-1856401
SNP_A-1856407
SNP_A-1856409
SNP_A-1856427
SNP_A-1856435
SNP_A-1856439
SNP_A-1856449
SNP_A-1856479
SNP_A-1856484
SNP_A-1856496
SNP_A-1856499
SNP_A-1856514
SNP_A-1856533
SNP_A-1856540
SNP_A-1856551
SNP_A-1856576
SNP_A-1856579
SNP_A-1856584
SNP_A-1856589
SNP_A-1856604
SNP_A-1856608
SNP_A-1856627
SNP_A-1856634
SNP_A-1856643
SNP_A-1856645
SNP_A-1856650
SNP_A-1856651
SNP_A-1856659
SNP_A-1856661
SNP_A-1856693
SNP_A-1856699
SNP_A-1856708
SNP_A-1856715
SNP_A-1856718
SNP_A-1856721
SNP_A-1856729
SNP_A-1856735
SNP_A-1856747
SNP_A-1856765
SNP_A-1856772
SNP_A-1856782
SNP_A-1856789
SNP_A-1856791
SNP_A-1856810
SNP_A-1856821
SNP_A-1856824
SNP_A-1856831
SNP_A-1856846
SNP_A-1856854
SNP_A-1856906
SNP_A-1856913
SNP_A-1856946
SNP_A-1856955
SNP_A-1856975
SNP_A-1856976
SNP_A-1856987
SNP_A-1857026
SNP_A-1857033
SNP_A-1857036
SNP_A-1857049
SNP_A-1857057
SNP_A-1857077
SNP_A-1857081
SNP_A-1857098
SNP_A-1857113
SNP_A-1857122
SNP_A-1857139
SNP_A-1857165
SNP_A-1857170
SNP_A-1857189
SNP_A-1857200
SNP_A-1857209
SNP_A-1857216
SNP_A-1857218
SNP_A-1857229
SNP_A-1857231
SNP_A-1857270
SNP_A-1857277
SNP_A-1857292
SNP_A-1857304
SNP_A-1857305
SNP_A-1857320
SNP_A-1857326
SNP_A-1857352
SNP_A-1857363
SNP_A-1857369
SNP_A-1857396
SNP_A-1857407
SNP_A-1857420
SNP_A-1857430
SNP_A-1857446
SNP_A-1857448
SNP_A-1857470
SNP_A-1857471
SNP_A-1857488
SNP_A-1857557
SNP_A-1857561
SNP_A-1857587
SNP_A-1857605
SNP_A-1857615
SNP_A-1857636
SNP_A-1857647
SNP_A-1857653
SNP_A-1857668
SNP_A-1857670
SNP_A-1857672
SNP_A-1857685
SNP_A-1857696
SNP_A-1857701
SNP_A-1857706
SNP_A-1857732
SNP_A-1857741
SNP_A-1857751
SNP_A-1857757
SNP_A-1857776
SNP_A-1857786
SNP_A-1857798
SNP_A-1857813
SNP_A-1857818
SNP_A-1857822
SNP_A-1857876
SNP_A-1857950
SNP_A-1857965
SNP_A-1857968
SNP_A-1857970
SNP_A-1857977
SNP_A-1857981
SNP_A-1857982
SNP_A-1857985
SNP_A-1858014
SNP_A-1858018
SNP_A-1858023
SNP_A-1858038
SNP_A-1858039
SNP_A-1858042
SNP_A-1858046
SNP_A-1858052
SNP_A-1858090
SNP_A-1858097
SNP_A-1858101
SNP_A-1858135
SNP_A-1858139
SNP_A-1858141
SNP_A-1858164
SNP_A-1858176
SNP_A-1858178
SNP_A-1858181
SNP_A-1858216
SNP_A-1858221
SNP_A-1858276
SNP_A-1858286
SNP_A-1858297
SNP_A-1858330
SNP_A-1858338
SNP_A-1858344
SNP_A-1858372
SNP_A-1858378
SNP_A-1858383
SNP_A-1858402
SNP_A-1858417
SNP_A-1858418
SNP_A-1858430
SNP_A-1858447
SNP_A-1858469
SNP_A-1858493
SNP_A-1858496
SNP_A-1858506
SNP_A-1858517
SNP_A-1858538
SNP_A-1858549
SNP_A-1858551
SNP_A-1858580
SNP_A-1858597
SNP_A-1858599
SNP_A-1858613
SNP_A-1858614
SNP_A-1858629
SNP_A-1858633
SNP_A-1858644
SNP_A-1858648
SNP_A-1858658
SNP_A-1858661
SNP_A-1858686
SNP_A-1858709
SNP_A-1858724
SNP_A-1858727
SNP_A-1858728
SNP_A-1858731
SNP_A-1858750
SNP_A-1858751
SNP_A-1858759
SNP_A-1858764
SNP_A-1858790
SNP_A-1858810
SNP_A-1858829
SNP_A-1858834
SNP_A-1858853
SNP_A-1858864
SNP_A-1858874
SNP_A-1858885
SNP_A-1858928
SNP_A-1858934
SNP_A-1858943
SNP_A-1858950
SNP_A-1858951
SNP_A-1858965
SNP_A-1858974
SNP_A-1858979
SNP_A-1858985
SNP_A-1858991
SNP_A-1858992
SNP_A-1859008
SNP_A-1859016
SNP_A-1859041
SNP_A-1859050
SNP_A-1859055
SNP_A-1859076
SNP_A-1859078
SNP_A-1859080
SNP_A-1859082
SNP_A-1859090
SNP_A-1859092
SNP_A-1859112
SNP_A-1859117
SNP_A-1859120
SNP_A-1859125
SNP_A-1859133
SNP_A-1859142
SNP_A-1859155
SNP_A-1859158
SNP_A-1859175
SNP_A-1859179
SNP_A-1859198
SNP_A-1859208
SNP_A-1859215
SNP_A-1859221
SNP_A-1859222
SNP_A-1859243
SNP_A-1859248
SNP_A-1859271
SNP_A-1859278
SNP_A-1859286
SNP_A-1859291
SNP_A-1859294
SNP_A-1859295
SNP_A-1859299
SNP_A-1859307
SNP_A-1859310
SNP_A-1859325
SNP_A-1859327
SNP_A-1859328
SNP_A-1859344
SNP_A-1859356
SNP_A-1859367
SNP_A-1859386
SNP_A-1859390
SNP_A-1859409
SNP_A-1859418
SNP_A-1859423
SNP_A-1859436
SNP_A-1859502
SNP_A-1859503
SNP_A-1859505
SNP_A-1859509
SNP_A-1859556
SNP_A-1859558
SNP_A-1859562
SNP_A-1859575
SNP_A-1859578
SNP_A-1859586
SNP_A-1859587
SNP_A-1859604
SNP_A-1859612
SNP_A-1859614
SNP_A-1859624
SNP_A-1859634
SNP_A-1859636
SNP_A-1859663
SNP_A-1859668
SNP_A-1859694
SNP_A-1859708
SNP_A-1859709
SNP_A-1859713
SNP_A-1859721
SNP_A-1859731
SNP_A-1859740
SNP_A-1859781
SNP_A-1859800
SNP_A-1859805
SNP_A-1859811
SNP_A-1859839
SNP_A-1859845
SNP_A-1859848
SNP_A-1859863
SNP_A-1859880
SNP_A-1859890
SNP_A-1859904
SNP_A-1859935
SNP_A-1859940
SNP_A-1859954
SNP_A-1859959
SNP_A-1859962
SNP_A-1859970
SNP_A-1859988
SNP_A-1859989
SNP_A-1860029
SNP_A-1860038
SNP_A-1860047
SNP_A-1860059
SNP_A-1860070
SNP_A-1860112
SNP_A-1860114
SNP_A-1860117
SNP_A-1860139
SNP_A-1860153
SNP_A-1860157
SNP_A-1860167
SNP_A-1860182
SNP_A-1860192
SNP_A-1860237
SNP_A-1860239
SNP_A-1860248
SNP_A-1860262
SNP_A-1860288
SNP_A-1860296
SNP_A-1860308
SNP_A-1860320
SNP_A-1860321
SNP_A-1860335
SNP_A-1860349
SNP_A-1860353
SNP_A-1860356
SNP_A-1860364
SNP_A-1860406
SNP_A-1860427
SNP_A-1860431
SNP_A-1860442
SNP_A-1860455
SNP_A-1860456
SNP_A-1860458
SNP_A-1860461
SNP_A-1860467
SNP_A-1860470
SNP_A-1860489
SNP_A-1860498
SNP_A-1860510
SNP_A-1860517
SNP_A-1860556
SNP_A-1860559
SNP_A-1860577
SNP_A-1860584
SNP_A-1860596
SNP_A-1860637
SNP_A-1860661
SNP_A-1860717
SNP_A-1860726
SNP_A-1860748
SNP_A-1860761
SNP_A-1860765
SNP_A-1860767
SNP_A-1860832
SNP_A-1860849
SNP_A-1860859
SNP_A-1860867
SNP_A-1860900
SNP_A-1860913
SNP_A-1860917
SNP_A-1860958
SNP_A-1860973
SNP_A-1860979
SNP_A-1860996
SNP_A-1860997
SNP_A-1861030
SNP_A-1861032
SNP_A-1861077
SNP_A-1861099
SNP_A-1861126
SNP_A-1861137
SNP_A-1861140
SNP_A-1861143
SNP_A-1861152
SNP_A-1861155
SNP_A-1861159
SNP_A-1861167
SNP_A-1861178
SNP_A-1861184
SNP_A-1861216
SNP_A-1861246
SNP_A-1861254
SNP_A-1861291
SNP_A-1861335
SNP_A-1861361
SNP_A-1861364
SNP_A-1861368
SNP_A-1861369
SNP_A-1861375
SNP_A-1861397
SNP_A-1861414
SNP_A-1861417
SNP_A-1861431
SNP_A-1861435
SNP_A-1861439
SNP_A-1861449
SNP_A-1861453
SNP_A-1861458
SNP_A-1861462
SNP_A-1861538
SNP_A-1861541
SNP_A-1861545
SNP_A-1861546
SNP_A-1861552
SNP_A-1861563
SNP_A-1861565
SNP_A-1861586
SNP_A-1861609
SNP_A-1861634
SNP_A-1861656
SNP_A-1861660
SNP_A-1861674
SNP_A-1861686
SNP_A-1861707
SNP_A-1861708
SNP_A-1861715
SNP_A-1861716
SNP_A-1861739
SNP_A-1861742
SNP_A-1861748
SNP_A-1861768
SNP_A-1861770
SNP_A-1861777
SNP_A-1861787
SNP_A-1861798
SNP_A-1861830
SNP_A-1861838
SNP_A-1861844
SNP_A-1861866
SNP_A-1861874
SNP_A-1861895
SNP_A-1861905
SNP_A-1861906
SNP_A-1861919
SNP_A-1861926
SNP_A-1861948
SNP_A-1861961
SNP_A-1861976
SNP_A-1861991
SNP_A-1861993
SNP_A-1862009
SNP_A-1862036
SNP_A-1862046
SNP_A-1862048
SNP_A-1862055
SNP_A-1862063
SNP_A-1862072
SNP_A-1862080
SNP_A-1862089
SNP_A-1862103
SNP_A-1862106
SNP_A-1862111
SNP_A-1862114
SNP_A-1862131
SNP_A-1862141
SNP_A-1862181
SNP_A-1862189
SNP_A-1862250
SNP_A-1862252
SNP_A-1862285
SNP_A-1862288
SNP_A-1862298
SNP_A-1862301
SNP_A-1862307
SNP_A-1862316
SNP_A-1862379
SNP_A-1862386
SNP_A-1862412
SNP_A-1862417
SNP_A-1862429
SNP_A-1862451
SNP_A-1862455
SNP_A-1862456
SNP_A-1862471
SNP_A-1862475
SNP_A-1862499
SNP_A-1862540
SNP_A-1862549
SNP_A-1862553
SNP_A-1862574
SNP_A-1862586
SNP_A-1862600
SNP_A-1862653
SNP_A-1862654
SNP_A-1862660
SNP_A-1862679
SNP_A-1862688
SNP_A-1862700
SNP_A-1862708
SNP_A-1862738
SNP_A-1862743
SNP_A-1862748
SNP_A-1862794
SNP_A-1862810
SNP_A-1862814
SNP_A-1862815
SNP_A-1862829
SNP_A-1862841
SNP_A-1862847
SNP_A-1862862
SNP_A-1862866
SNP_A-1862899
SNP_A-1862914
SNP_A-1862952
SNP_A-1862953
SNP_A-1862957
SNP_A-1862960
SNP_A-1862977
SNP_A-1862979
SNP_A-1863000
SNP_A-1863006
SNP_A-1863009
SNP_A-1863013
SNP_A-1863015
SNP_A-1863019
SNP_A-1863033
SNP_A-1863042
SNP_A-1863062
SNP_A-1863087
SNP_A-1863106
SNP_A-1863107
SNP_A-1863139
SNP_A-1863142
SNP_A-1863145
SNP_A-1863165
SNP_A-1863185
SNP_A-1863192
SNP_A-1863198
SNP_A-1863212
SNP_A-1863218
SNP_A-1863245
SNP_A-1863281
SNP_A-1863299
SNP_A-1863304
SNP_A-1863322
SNP_A-1863336
SNP_A-1863342
SNP_A-1863356
SNP_A-1863367
SNP_A-1863415
SNP_A-1863416
SNP_A-1863423
SNP_A-1863445
SNP_A-1863446
SNP_A-1863449
SNP_A-1863451
SNP_A-1863452
SNP_A-1863453
SNP_A-1863477
SNP_A-1863487
SNP_A-1863491
SNP_A-1863497
SNP_A-1863516
SNP_A-1863524
SNP_A-1863528
SNP_A-1863561
SNP_A-1863563
SNP_A-1863572
SNP_A-1863576
SNP_A-1863593
SNP_A-1863612
SNP_A-1863619
SNP_A-1863624
SNP_A-1863682
SNP_A-1863695
SNP_A-1863698
SNP_A-1863704
SNP_A-1863711
SNP_A-1863720
SNP_A-1863741
SNP_A-1863749
SNP_A-1863750
SNP_A-1863753
SNP_A-1863759
SNP_A-1863765
SNP_A-1863788
SNP_A-1863789
SNP_A-1863806
SNP_A-1863815
SNP_A-1863816
SNP_A-1863822
SNP_A-1863840
SNP_A-1863844
SNP_A-1863858
SNP_A-1863882
SNP_A-1863915
SNP_A-1863921
SNP_A-1863925
SNP_A-1863937
SNP_A-1863999
SNP_A-1864001
SNP_A-1864012
SNP_A-1864019
SNP_A-1864037
SNP_A-1864038
SNP_A-1864047
SNP_A-1864053
SNP_A-1864060
SNP_A-1864074
SNP_A-1864076
SNP_A-1864081
SNP_A-1864091
SNP_A-1864104
SNP_A-1864143
SNP_A-1864172
SNP_A-1864173
SNP_A-1864176
SNP_A-1864177
SNP_A-1864184
SNP_A-1864187
SNP_A-1864221
SNP_A-1864226
SNP_A-1864229
SNP_A-1864231
SNP_A-1864237
SNP_A-1864262
SNP_A-1864269
SNP_A-1864271
SNP_A-1864289
SNP_A-1864294
SNP_A-1864310
SNP_A-1864313
SNP_A-1864320
SNP_A-1864334
SNP_A-1864361
SNP_A-1864371
SNP_A-1864385
SNP_A-1864423
SNP_A-1864443
SNP_A-1864446
SNP_A-1864454
SNP_A-1864459
SNP_A-1864475
SNP_A-1864476
SNP_A-1864483
SNP_A-1864489
SNP_A-1864495
SNP_A-1864507
SNP_A-1864510
SNP_A-1864534
SNP_A-1864545
SNP_A-1864554
SNP_A-1864588
SNP_A-1864602
SNP_A-1864606
SNP_A-1864610
SNP_A-1864612
SNP_A-1864640
SNP_A-1864659
SNP_A-1864660
SNP_A-1864673
SNP_A-1864677
SNP_A-1864689
SNP_A-1864712
SNP_A-1864718
SNP_A-1864720
SNP_A-1864726
SNP_A-1864753
SNP_A-1864772
SNP_A-1864774
SNP_A-1864775
SNP_A-1864793
SNP_A-1864851
SNP_A-1864859
SNP_A-1864875
SNP_A-1864913
SNP_A-1864926
SNP_A-1864929
SNP_A-1864943
SNP_A-1864949
SNP_A-1864950
SNP_A-1864955
SNP_A-1864986
SNP_A-1865005
SNP_A-1865016
SNP_A-1865033
SNP_A-1865039
SNP_A-1865057
SNP_A-1865062
SNP_A-1865068
SNP_A-1865070
SNP_A-1865073
SNP_A-1865078
SNP_A-1865108
SNP_A-1865120
SNP_A-1865129
SNP_A-1865143
SNP_A-1865146
SNP_A-1865171
SNP_A-1865206
SNP_A-1865213
SNP_A-1865224
SNP_A-1865245
SNP_A-1865255
SNP_A-1865270
SNP_A-1865273
SNP_A-1865283
SNP_A-1865290
SNP_A-1865296
SNP_A-1865343
SNP_A-1865346
SNP_A-1865356
SNP_A-1865373
SNP_A-1865392
SNP_A-1865396
SNP_A-1865430
SNP_A-1865439
SNP_A-1865450
SNP_A-1865458
SNP_A-1865464
SNP_A-1865497
SNP_A-1865504
SNP_A-1865511
SNP_A-1865512
SNP_A-1865515
SNP_A-1865516
SNP_A-1865532
SNP_A-1865560
SNP_A-1865574
SNP_A-1865578
SNP_A-1865584
SNP_A-1865593
SNP_A-1865597
SNP_A-1865602
SNP_A-1865603
SNP_A-1865610
SNP_A-1865627
SNP_A-1865644
SNP_A-1865655
SNP_A-1865656
SNP_A-1865669
SNP_A-1865671
SNP_A-1865676
SNP_A-1865687
SNP_A-1865703
SNP_A-1865706
SNP_A-1865729
SNP_A-1865754
SNP_A-1865758
SNP_A-1865769
SNP_A-1865788
SNP_A-1865800
SNP_A-1865805
SNP_A-1865818
SNP_A-1865819
SNP_A-1865821
SNP_A-1865892
SNP_A-1865898
SNP_A-1865938
SNP_A-1865964
SNP_A-1866022
SNP_A-1866031
SNP_A-1866092
SNP_A-1866106
SNP_A-1866109
SNP_A-1866110
SNP_A-1866134
SNP_A-1866144
SNP_A-1866148
SNP_A-1866155
SNP_A-1866170
SNP_A-1866173
SNP_A-1866188
SNP_A-1866208
SNP_A-1866209
SNP_A-1866231
SNP_A-1866252
SNP_A-1866260
SNP_A-1866265
SNP_A-1866301
SNP_A-1866305
SNP_A-1866324
SNP_A-1866325
SNP_A-1866336
SNP_A-1866350
SNP_A-1866362
SNP_A-1866381
SNP_A-1866418
SNP_A-1866420
SNP_A-1866421
SNP_A-1866442
SNP_A-1866464
SNP_A-1866468
SNP_A-1866474
SNP_A-1866478
SNP_A-1866479
SNP_A-1866501
SNP_A-1866531
SNP_A-1866532
SNP_A-1866560
SNP_A-1866575
SNP_A-1866596
SNP_A-1866627
SNP_A-1866642
SNP_A-1866654
SNP_A-1866663
SNP_A-1866676
SNP_A-1866679
SNP_A-1866709
SNP_A-1866713
SNP_A-1866732
SNP_A-1866758
SNP_A-1866792
SNP_A-1866794
SNP_A-1866799
SNP_A-1866807
SNP_A-1866810
SNP_A-1866812
SNP_A-1866832
SNP_A-1866834
SNP_A-1866842
SNP_A-1866849
SNP_A-1866854
SNP_A-1866894
SNP_A-1866899
SNP_A-1866913
SNP_A-1866929
SNP_A-1866946
SNP_A-1866960
SNP_A-1866969
SNP_A-1866997
SNP_A-1867007
SNP_A-1867011
SNP_A-1867051
SNP_A-1867069
SNP_A-1867085
SNP_A-1867092
SNP_A-1867093
SNP_A-1867098
SNP_A-1867103
SNP_A-1867104
SNP_A-1867115
SNP_A-1867124
SNP_A-1867151
SNP_A-1867158
SNP_A-1867162
SNP_A-1867163
SNP_A-1867166
SNP_A-1867181
SNP_A-1867200
SNP_A-1867221
SNP_A-1867236
SNP_A-1867237
SNP_A-1867242
SNP_A-1867249
SNP_A-1867250
SNP_A-1867253
SNP_A-1867280
SNP_A-1867284
SNP_A-1867296
SNP_A-1867298
SNP_A-1867299
SNP_A-1867301
SNP_A-1867303
SNP_A-1867319
SNP_A-1867335
SNP_A-1867343
SNP_A-1867368
SNP_A-1867379
SNP_A-1867386
SNP_A-1867394
SNP_A-1867395
SNP_A-1867399
SNP_A-1867403
SNP_A-1867424
SNP_A-1867425
SNP_A-1867427
SNP_A-1867438
SNP_A-1867441
SNP_A-1867463
SNP_A-1867469
SNP_A-1867510
SNP_A-1867513
SNP_A-1867520
SNP_A-1867548
SNP_A-1867588
SNP_A-1867591
SNP_A-1867593
SNP_A-1867598
SNP_A-1867602
SNP_A-1867638
SNP_A-1867648
SNP_A-1867651
SNP_A-1867657
SNP_A-1867659
SNP_A-1867660
SNP_A-1867678
SNP_A-1867685
SNP_A-1867706
SNP_A-1867722
SNP_A-1867745
SNP_A-1867747
SNP_A-1867753
SNP_A-1867764
SNP_A-1867769
SNP_A-1867775
SNP_A-1867798
SNP_A-1867810
SNP_A-1867825
SNP_A-1867850
SNP_A-1867878
SNP_A-1867883
SNP_A-1867912
SNP_A-1867913
SNP_A-1867969
SNP_A-1867988
SNP_A-1868007
SNP_A-1868012
SNP_A-1868027
SNP_A-1868039
SNP_A-1868042
SNP_A-1868051
SNP_A-1868054
SNP_A-1868090
SNP_A-1868100
SNP_A-1868108
SNP_A-1868115
SNP_A-1868121
SNP_A-1868131
SNP_A-1868141
SNP_A-1868146
SNP_A-1868147
SNP_A-1868149
SNP_A-1868166
SNP_A-1868180
SNP_A-1868184
SNP_A-1868199
SNP_A-1868218
SNP_A-1868251
SNP_A-1868254
SNP_A-1868264
SNP_A-1868282
SNP_A-1868287
SNP_A-1868302
SNP_A-1868316
SNP_A-1868330
SNP_A-1868338
SNP_A-1868347
SNP_A-1868348
SNP_A-1868383
SNP_A-1868398
SNP_A-1868404
SNP_A-1868429
SNP_A-1868456
SNP_A-1868464
SNP_A-1868522
SNP_A-1868541
SNP_A-1868552
SNP_A-1868567
SNP_A-1868593
SNP_A-1868626
SNP_A-1868638
SNP_A-1868644
SNP_A-1868655
SNP_A-1868656
SNP_A-1868677
SNP_A-1868682
SNP_A-1868702
SNP_A-1868714
SNP_A-1868719
SNP_A-1868735
SNP_A-1868772
SNP_A-1868791
SNP_A-1868793
SNP_A-1868794
SNP_A-1868813
SNP_A-1868818
SNP_A-1868823
SNP_A-1868824
SNP_A-1868826
SNP_A-1868829
SNP_A-1868833
SNP_A-1868844
SNP_A-1868847
SNP_A-1868849
SNP_A-1868852
SNP_A-1868856
SNP_A-1868870
SNP_A-1868873
SNP_A-1868876
SNP_A-1868903
SNP_A-1868919
SNP_A-1868921
SNP_A-1868931
SNP_A-1868938
SNP_A-1868942
SNP_A-1868957
SNP_A-1868958
SNP_A-1868964
SNP_A-1868973
SNP_A-1868983
SNP_A-1868986
SNP_A-1869001
SNP_A-1869006
SNP_A-1869015
SNP_A-1869019
SNP_A-1869022
SNP_A-1869049
SNP_A-1869066
SNP_A-1869083
SNP_A-1869114
SNP_A-1869120
SNP_A-1869129
SNP_A-1869161
SNP_A-1869162
SNP_A-1869163
SNP_A-1869164
SNP_A-1869165
SNP_A-1869167
SNP_A-1869173
SNP_A-1869176
SNP_A-1869185
SNP_A-1869195
SNP_A-1869209
SNP_A-1869260
SNP_A-1869263
SNP_A-1869281
SNP_A-1869295
SNP_A-1869302
SNP_A-1869303
SNP_A-1869323
SNP_A-1869328
SNP_A-1869330
SNP_A-1869335
SNP_A-1869338
SNP_A-1869349
SNP_A-1869354
SNP_A-1869365
SNP_A-1869369
SNP_A-1869402
SNP_A-1869407
SNP_A-1869425
SNP_A-1869427
SNP_A-1869433
SNP_A-1869473
SNP_A-1869487
SNP_A-1869516
SNP_A-1869521
SNP_A-1869533
SNP_A-1869550
SNP_A-1869589
SNP_A-1869606
SNP_A-1869629
SNP_A-1869642
SNP_A-1869672
SNP_A-1869674
SNP_A-1869675
SNP_A-1869690
SNP_A-1869694
SNP_A-1869706
SNP_A-1869726
SNP_A-1869740
SNP_A-1869761
SNP_A-1869771
SNP_A-1869778
SNP_A-1869811
SNP_A-1869842
SNP_A-1869884
SNP_A-1869890
SNP_A-1869891
SNP_A-1869893
SNP_A-1869903
SNP_A-1869929
SNP_A-1869949
SNP_A-1869957
SNP_A-1869971
SNP_A-1869988
SNP_A-1869989
SNP_A-1870002
SNP_A-1870006
SNP_A-1870010
SNP_A-1870025
SNP_A-1870028
SNP_A-1870032
SNP_A-1870040
SNP_A-1870052
SNP_A-1870069
SNP_A-1870070
SNP_A-1870075
SNP_A-1870080
SNP_A-1870082
SNP_A-1870105
SNP_A-1870118
SNP_A-1870137
SNP_A-1870206
SNP_A-1870215
SNP_A-1870224
SNP_A-1870229
SNP_A-1870255
SNP_A-1870260
SNP_A-1870272
SNP_A-1870273
SNP_A-1870286
SNP_A-1870288
SNP_A-1870328
SNP_A-1870343
SNP_A-1870357
SNP_A-1870362
SNP_A-1870371
SNP_A-1870398
SNP_A-1870409
SNP_A-1870411
SNP_A-1870415
SNP_A-1870422
SNP_A-1870435
SNP_A-1870437
SNP_A-1870464
SNP_A-1870487
SNP_A-1870495
SNP_A-1870531
SNP_A-1870546
SNP_A-1870584
SNP_A-1870595
SNP_A-1870625
SNP_A-1870632
SNP_A-1870653
SNP_A-1870655
SNP_A-1870660
SNP_A-1870672
SNP_A-1870710
SNP_A-1870712
SNP_A-1870731
SNP_A-1870740
SNP_A-1870743
SNP_A-1870749
SNP_A-1870754
SNP_A-1870764
SNP_A-1870786
SNP_A-1870804
SNP_A-1870855
SNP_A-1870858
SNP_A-1870888
SNP_A-1870902
SNP_A-1870930
SNP_A-1870932
SNP_A-1870933
SNP_A-1870935
SNP_A-1870945
SNP_A-1870978
SNP_A-1870984
SNP_A-1871027
SNP_A-1871039
SNP_A-1871042
SNP_A-1871045
SNP_A-1871053
SNP_A-1871058
SNP_A-1871061
SNP_A-1871065
SNP_A-1871081
SNP_A-1871089
SNP_A-1871097
SNP_A-1871104
SNP_A-1871106
SNP_A-1871116
SNP_A-1871123
SNP_A-1871125
SNP_A-1871140
SNP_A-1871166
SNP_A-1871185
SNP_A-1871194
SNP_A-1871200
SNP_A-1871224
SNP_A-1871225
SNP_A-1871242
SNP_A-1871262
SNP_A-1871266
SNP_A-1871272
SNP_A-1871296
SNP_A-1871298
SNP_A-1871322
SNP_A-1871331
SNP_A-1871340
SNP_A-1871347
SNP_A-1871375
SNP_A-1871385
SNP_A-1871410
SNP_A-1871412
SNP_A-1871417
SNP_A-1871422
SNP_A-1871431
SNP_A-1871459
SNP_A-1871488
SNP_A-1871507
SNP_A-1871513
SNP_A-1871520
SNP_A-1871535
SNP_A-1871543
SNP_A-1871548
SNP_A-1871566
SNP_A-1871584
SNP_A-1871594
SNP_A-1871634
SNP_A-1871671
SNP_A-1871699
SNP_A-1871701
SNP_A-1871710
SNP_A-1871712
SNP_A-1871714
SNP_A-1871718
SNP_A-1871721
SNP_A-1871731
SNP_A-1871737
SNP_A-1871742
SNP_A-1871775
SNP_A-1871830
SNP_A-1871847
SNP_A-1871889
SNP_A-1871897
SNP_A-1871916
SNP_A-1871927
SNP_A-1871933
SNP_A-1871936
SNP_A-1871976
SNP_A-1871990
SNP_A-1871995
SNP_A-1871998
SNP_A-1872017
SNP_A-1872020
SNP_A-1872023
SNP_A-1872034
SNP_A-1872037
SNP_A-1872088
SNP_A-1872100
SNP_A-1872104
SNP_A-1872144
SNP_A-1872148
SNP_A-1872150
SNP_A-1872187
SNP_A-1872212
SNP_A-1872216
SNP_A-1872235
SNP_A-1872263
SNP_A-1872300
SNP_A-1872329
SNP_A-1872331
SNP_A-1872335
SNP_A-1872349
SNP_A-1872362
SNP_A-1872370
SNP_A-1872392
SNP_A-1872398
SNP_A-1872405
SNP_A-1872426
SNP_A-1872431
SNP_A-1872442
SNP_A-1872447
SNP_A-1872448
SNP_A-1872460
SNP_A-1872472
SNP_A-1872476
SNP_A-1872488
SNP_A-1872491
SNP_A-1872493
SNP_A-1872497
SNP_A-1872502
SNP_A-1872509
SNP_A-1872511
SNP_A-1872518
SNP_A-1872523
SNP_A-1872528
SNP_A-1872533
SNP_A-1872543
SNP_A-1872551
SNP_A-1872556
SNP_A-1872573
SNP_A-1872609
SNP_A-1872627
SNP_A-1872635
SNP_A-1872664
SNP_A-1872669
SNP_A-1872696
SNP_A-1872700
SNP_A-1872707
SNP_A-1872710
SNP_A-1872716
SNP_A-1872721
SNP_A-1872723
SNP_A-1872736
SNP_A-1872754
SNP_A-1872810
SNP_A-1872820
SNP_A-1872821
SNP_A-1872826
SNP_A-1872833
SNP_A-1872835
SNP_A-1872843
SNP_A-1872846
SNP_A-1872879
SNP_A-1872884
SNP_A-1872887
SNP_A-1872891
SNP_A-1872900
SNP_A-1872901
SNP_A-1872905
SNP_A-1872914
SNP_A-1872926
SNP_A-1872952
SNP_A-1872956
SNP_A-1872962
SNP_A-1872966
SNP_A-1872991
SNP_A-1872997
SNP_A-1873001
SNP_A-1873035
SNP_A-1873043
SNP_A-1873067
SNP_A-1873080
SNP_A-1873085
SNP_A-1873092
SNP_A-1873098
SNP_A-1873133
SNP_A-1873159
SNP_A-1873168
SNP_A-1873176
SNP_A-1873177
SNP_A-1873193
SNP_A-1873206
SNP_A-1873215
SNP_A-1873231
SNP_A-1873234
SNP_A-1873253
SNP_A-1873256
SNP_A-1873257
SNP_A-1873263
SNP_A-1873268
SNP_A-1873283
SNP_A-1873293
SNP_A-1873303
SNP_A-1873309
SNP_A-1873316
SNP_A-1873346
SNP_A-1873361
SNP_A-1873393
SNP_A-1873404
SNP_A-1873435
SNP_A-1873446
SNP_A-1873493
SNP_A-1873503
SNP_A-1873535
SNP_A-1873541
SNP_A-1873560
SNP_A-1873561
SNP_A-1873562
SNP_A-1873575
SNP_A-1873584
SNP_A-1873587
SNP_A-1873597
SNP_A-1873604
SNP_A-1873633
SNP_A-1873663
SNP_A-1873669
SNP_A-1873694
SNP_A-1873696
SNP_A-1873701
SNP_A-1873710
SNP_A-1873711
SNP_A-1873721
SNP_A-1873745
SNP_A-1873748
SNP_A-1873776
SNP_A-1873777
SNP_A-1873784
SNP_A-1873798
SNP_A-1873803
SNP_A-1873810
SNP_A-1873814
SNP_A-1873815
SNP_A-1873825
SNP_A-1873838
SNP_A-1873848
SNP_A-1873858
SNP_A-1873889
SNP_A-1873909
SNP_A-1873917
SNP_A-1873928
SNP_A-1873936
SNP_A-1873945
SNP_A-1873966
SNP_A-1874001
SNP_A-1874011
SNP_A-1874013
SNP_A-1874015
SNP_A-1874036
SNP_A-1874044
SNP_A-1874074
SNP_A-1874086
SNP_A-1874093
SNP_A-1874099
SNP_A-1874109
SNP_A-1874114
SNP_A-1874119
SNP_A-1874202
SNP_A-1874204
SNP_A-1874228
SNP_A-1874241
SNP_A-1874277
SNP_A-1874291
SNP_A-1874314
SNP_A-1874322
SNP_A-1874329
SNP_A-1874331
SNP_A-1874338
SNP_A-1874345
SNP_A-1874358
SNP_A-1874364
SNP_A-1874366
SNP_A-1874367
SNP_A-1874374
SNP_A-1874401
SNP_A-1874417
SNP_A-1874420
SNP_A-1874430
SNP_A-1874459
SNP_A-1874462
SNP_A-1874513
SNP_A-1874551
SNP_A-1874557
SNP_A-1874567
SNP_A-1874573
SNP_A-1874577
SNP_A-1874595
SNP_A-1874598
SNP_A-1874605
SNP_A-1874636
SNP_A-1874644
SNP_A-1874652
SNP_A-1874684
SNP_A-1874694
SNP_A-1874702
SNP_A-1874705
SNP_A-1874717
SNP_A-1874721
SNP_A-1874753
SNP_A-1874780
SNP_A-1874799
SNP_A-1874807
SNP_A-1874817
SNP_A-1874899
SNP_A-1874918
SNP_A-1874933
SNP_A-1874935
SNP_A-1874939
SNP_A-1874989
SNP_A-1875026
SNP_A-1875043
SNP_A-1875045
SNP_A-1875054
SNP_A-1875073
SNP_A-1875095
SNP_A-1875127
SNP_A-1875128
SNP_A-1875141
SNP_A-1875142
SNP_A-1875164
SNP_A-1875165
SNP_A-1875173
SNP_A-1875228
SNP_A-1875231
SNP_A-1875268
SNP_A-1875270
SNP_A-1875276
SNP_A-1875277
SNP_A-1875298
SNP_A-1875304
SNP_A-1875308
SNP_A-1875320
SNP_A-1875322
SNP_A-1875328
SNP_A-1875330
SNP_A-1875348
SNP_A-1875361
SNP_A-1875364
SNP_A-1875389
SNP_A-1875427
SNP_A-1875429
SNP_A-1875433
SNP_A-1875460
SNP_A-1875508
SNP_A-1875514
SNP_A-1875524
SNP_A-1875545
SNP_A-1875563
SNP_A-1875565
SNP_A-1875596
SNP_A-1875610
SNP_A-1875630
SNP_A-1875634
SNP_A-1875638
SNP_A-1875651
SNP_A-1875658
SNP_A-1875679
SNP_A-1875683
SNP_A-1875693
SNP_A-1875701
SNP_A-1875708
SNP_A-1875712
SNP_A-1875723
SNP_A-1875732
SNP_A-1875735
SNP_A-1875744
SNP_A-1875756
SNP_A-1875757
SNP_A-1875758
SNP_A-1875792
SNP_A-1875805
SNP_A-1875808
SNP_A-1875892
SNP_A-1875895
SNP_A-1875896
SNP_A-1875897
SNP_A-1875916
SNP_A-1875923
SNP_A-1875956
SNP_A-1875992
SNP_A-1876009
SNP_A-1876015
SNP_A-1876016
SNP_A-1876017
SNP_A-1876024
SNP_A-1876036
SNP_A-1876039
SNP_A-1876060
SNP_A-1876067
SNP_A-1876074
SNP_A-1876079
SNP_A-1876080
SNP_A-1876091
SNP_A-1876096
SNP_A-1876112
SNP_A-1876113
SNP_A-1876124
SNP_A-1876134
SNP_A-1876137
SNP_A-1876143
SNP_A-1876156
SNP_A-1876174
SNP_A-1876177
SNP_A-1876180
SNP_A-1876183
SNP_A-1876196
SNP_A-1876211
SNP_A-1876269
SNP_A-1876271
SNP_A-1876287
SNP_A-1876302
SNP_A-1876310
SNP_A-1876313
SNP_A-1876331
SNP_A-1876337
SNP_A-1876395
SNP_A-1876400
SNP_A-1876431
SNP_A-1876433
SNP_A-1876434
SNP_A-1876441
SNP_A-1876443
SNP_A-1876459
SNP_A-1876474
SNP_A-1876494
SNP_A-1876510
SNP_A-1876525
SNP_A-1876543
SNP_A-1876550
SNP_A-1876561
SNP_A-1876597
SNP_A-1876609
SNP_A-1876613
SNP_A-1876629
SNP_A-1876635
SNP_A-1876639
SNP_A-1876647
SNP_A-1876656
SNP_A-1876663
SNP_A-1876665
SNP_A-1876671
SNP_A-1876692
SNP_A-1876696
SNP_A-1876712
SNP_A-1876719
SNP_A-1876722
SNP_A-1876728
SNP_A-1876735
SNP_A-1876746
SNP_A-1876769
SNP_A-1876774
SNP_A-1876819
SNP_A-1876821
SNP_A-1876826
SNP_A-1876827
SNP_A-1876833
SNP_A-1876871
SNP_A-1876873
SNP_A-1876884
SNP_A-1876888
SNP_A-1876913
SNP_A-1876914
SNP_A-1876936
SNP_A-1876937
SNP_A-1876950
SNP_A-1876966
SNP_A-1876977
SNP_A-1876990
SNP_A-1876993
SNP_A-1876994
SNP_A-1877008
SNP_A-1877018
SNP_A-1877023
SNP_A-1877049
SNP_A-1877058
SNP_A-1877066
SNP_A-1877079
SNP_A-1877080
SNP_A-1877111
SNP_A-1877113
SNP_A-1877114
SNP_A-1877124
SNP_A-1877127
SNP_A-1877139
SNP_A-1877165
SNP_A-1877177
SNP_A-1877178
SNP_A-1877187
SNP_A-1877197
SNP_A-1877214
SNP_A-1877245
SNP_A-1877248
SNP_A-1877250
SNP_A-1877259
SNP_A-1877290
SNP_A-1877295
SNP_A-1877303
SNP_A-1877305
SNP_A-1877309
SNP_A-1877315
SNP_A-1877332
SNP_A-1877338
SNP_A-1877375
SNP_A-1877391
SNP_A-1877400
SNP_A-1877413
SNP_A-1877431
SNP_A-1877439
SNP_A-1877447
SNP_A-1877448
SNP_A-1877496
SNP_A-1877512
SNP_A-1877526
SNP_A-1877528
SNP_A-1877552
SNP_A-1877557
SNP_A-1877565
SNP_A-1877578
SNP_A-1877580
SNP_A-1877603
SNP_A-1877614
SNP_A-1877620
SNP_A-1877621
SNP_A-1877624
SNP_A-1877631
SNP_A-1877642
SNP_A-1877656
SNP_A-1877684
SNP_A-1877722
SNP_A-1877738
SNP_A-1877746
SNP_A-1877750
SNP_A-1877768
SNP_A-1877790
SNP_A-1877797
SNP_A-1877801
SNP_A-1877814
SNP_A-1877815
SNP_A-1877818
SNP_A-1877824
SNP_A-1877834
SNP_A-1877845
SNP_A-1877846
SNP_A-1877851
SNP_A-1877857
SNP_A-1877872
SNP_A-1877884
SNP_A-1877892
SNP_A-1877906
SNP_A-1877914
SNP_A-1877946
SNP_A-1877952
SNP_A-1877955
SNP_A-1877980
SNP_A-1877991
SNP_A-1877995
SNP_A-1878012
SNP_A-1878027
SNP_A-1878041
SNP_A-1878062
SNP_A-1878063
SNP_A-1878075
SNP_A-1878104
SNP_A-1878111
SNP_A-1878115
SNP_A-1878117
SNP_A-1878128
SNP_A-1878150
SNP_A-1878165
SNP_A-1878167
SNP_A-1878188
SNP_A-1878208
SNP_A-1878212
SNP_A-1878216
SNP_A-1878228
SNP_A-1878231
SNP_A-1878242
SNP_A-1878243
SNP_A-1878244
SNP_A-1878247
SNP_A-1878254
SNP_A-1878263
SNP_A-1878265
SNP_A-1878273
SNP_A-1878274
SNP_A-1878283
SNP_A-1878290
SNP_A-1878296
SNP_A-1878310
SNP_A-1878320
SNP_A-1878327
SNP_A-1878344
SNP_A-1878346
SNP_A-1878367
SNP_A-1878391
SNP_A-1878396
SNP_A-1878405
SNP_A-1878417
SNP_A-1878431
SNP_A-1878435
SNP_A-1878436
SNP_A-1878437
SNP_A-1878441
SNP_A-1878447
SNP_A-1878459
SNP_A-1878472
SNP_A-1878479
SNP_A-1878485
SNP_A-1878491
SNP_A-1878506
SNP_A-1878528
SNP_A-1878539
SNP_A-1878547
SNP_A-1878562
SNP_A-1878566
SNP_A-1878575
SNP_A-1878577
SNP_A-1878605
SNP_A-1878608
SNP_A-1878612
SNP_A-1878655
SNP_A-1878675
SNP_A-1878676
SNP_A-1878681
SNP_A-1878692
SNP_A-1878702
SNP_A-1878722
SNP_A-1878768
SNP_A-1878769
SNP_A-1878780
SNP_A-1878781
SNP_A-1878791
SNP_A-1878795
SNP_A-1878799
SNP_A-1878805
SNP_A-1878821
SNP_A-1878822
SNP_A-1878851
SNP_A-1878873
SNP_A-1878886
SNP_A-1878902
SNP_A-1878904
SNP_A-1878931
SNP_A-1878935
SNP_A-1878994
SNP_A-1878997
SNP_A-1879030
SNP_A-1879031
SNP_A-1879045
SNP_A-1879051
SNP_A-1879057
SNP_A-1879077
SNP_A-1879096
SNP_A-1879107
SNP_A-1879131
SNP_A-1879168
SNP_A-1879170
SNP_A-1879178
SNP_A-1879192
SNP_A-1879199
SNP_A-1879209
SNP_A-1879211
SNP_A-1879226
SNP_A-1879238
SNP_A-1879259
SNP_A-1879270
SNP_A-1879283
SNP_A-1879299
SNP_A-1879307
SNP_A-1879338
SNP_A-1879341
SNP_A-1879346
SNP_A-1879348
SNP_A-1879375
SNP_A-1879383
SNP_A-1879387
SNP_A-1879391
SNP_A-1879427
SNP_A-1879432
SNP_A-1879444
SNP_A-1879465
SNP_A-1879494
SNP_A-1879496
SNP_A-1879522
SNP_A-1879544
SNP_A-1879547
SNP_A-1879588
SNP_A-1879598
SNP_A-1879617
SNP_A-1879644
SNP_A-1879652
SNP_A-1879656
SNP_A-1879664
SNP_A-1879685
SNP_A-1879688
SNP_A-1879700
SNP_A-1879704
SNP_A-1879710
SNP_A-1879717
SNP_A-1879719
SNP_A-1879722
SNP_A-1879729
SNP_A-1879735
SNP_A-1879740
SNP_A-1879758
SNP_A-1879775
SNP_A-1879777
SNP_A-1879779
SNP_A-1879784
SNP_A-1879824
SNP_A-1879829
SNP_A-1879840
SNP_A-1879893
SNP_A-1879899
SNP_A-1879901
SNP_A-1879923
SNP_A-1879929
SNP_A-1879937
SNP_A-1879953
SNP_A-1879973
SNP_A-1879996
SNP_A-1879998
SNP_A-1879999
SNP_A-1880021
SNP_A-1880032
SNP_A-1880035
SNP_A-1880036
SNP_A-1880040
SNP_A-1880061
SNP_A-1880062
SNP_A-1880080
SNP_A-1880082
SNP_A-1880088
SNP_A-1880094
SNP_A-1880104
SNP_A-1880121
SNP_A-1880138
SNP_A-1880141
SNP_A-1880151
SNP_A-1880153
SNP_A-1880178
SNP_A-1880188
SNP_A-1880206
SNP_A-1880220
SNP_A-1880246
SNP_A-1880252
SNP_A-1880253
SNP_A-1880266
SNP_A-1880269
SNP_A-1880278
SNP_A-1880308
SNP_A-1880329
SNP_A-1880334
SNP_A-1880338
SNP_A-1880343
SNP_A-1880360
SNP_A-1880373
SNP_A-1880381
SNP_A-1880382
SNP_A-1880385
SNP_A-1880397
SNP_A-1880405
SNP_A-1880414
SNP_A-1880427
SNP_A-1880451
SNP_A-1880462
SNP_A-1880483
SNP_A-1880490
SNP_A-1880505
SNP_A-1880508
SNP_A-1880511
SNP_A-1880514
SNP_A-1880520
SNP_A-1880523
SNP_A-1880540
SNP_A-1880551
SNP_A-1880572
SNP_A-1880578
SNP_A-1880630
SNP_A-1880638
SNP_A-1880653
SNP_A-1880663
SNP_A-1880670
SNP_A-1880684
SNP_A-1880685
SNP_A-1880727
SNP_A-1880754
SNP_A-1880756
SNP_A-1880764
SNP_A-1880765
SNP_A-1880775
SNP_A-1880785
SNP_A-1880803
SNP_A-1880856
SNP_A-1880870
SNP_A-1880891
SNP_A-1880895
SNP_A-1880900
SNP_A-1880903
SNP_A-1880912
SNP_A-1880933
SNP_A-1880940
SNP_A-1880948
SNP_A-1880955
SNP_A-1880970
SNP_A-1880980
SNP_A-1880987
SNP_A-1881003
SNP_A-1881004
SNP_A-1881008
SNP_A-1881012
SNP_A-1881013
SNP_A-1881017
SNP_A-1881038
SNP_A-1881045
SNP_A-1881055
SNP_A-1881070
SNP_A-1881073
SNP_A-1881112
SNP_A-1881139
SNP_A-1881167
SNP_A-1881168
SNP_A-1881170
SNP_A-1881193
SNP_A-1881262
SNP_A-1881266
SNP_A-1881292
SNP_A-1881329
SNP_A-1881341
SNP_A-1881357
SNP_A-1881370
SNP_A-1881397
SNP_A-1881426
SNP_A-1881455
SNP_A-1881459
SNP_A-1881484
SNP_A-1881487
SNP_A-1881501
SNP_A-1881512
SNP_A-1881518
SNP_A-1881521
SNP_A-1881523
SNP_A-1881562
SNP_A-1881566
SNP_A-1881570
SNP_A-1881574
SNP_A-1881584
SNP_A-1881614
SNP_A-1881621
SNP_A-1881628
SNP_A-1881640
SNP_A-1881641
SNP_A-1881656
SNP_A-1881688
SNP_A-1881690
SNP_A-1881696
SNP_A-1881721
SNP_A-1881733
SNP_A-1881745
SNP_A-1881748
SNP_A-1881755
SNP_A-1881765
SNP_A-1881766
SNP_A-1881771
SNP_A-1881773
SNP_A-1881780
SNP_A-1881783
SNP_A-1881789
SNP_A-1881801
SNP_A-1881802
SNP_A-1881808
SNP_A-1881811
SNP_A-1881816
SNP_A-1881819
SNP_A-1881828
SNP_A-1881852
SNP_A-1881853
SNP_A-1881856
SNP_A-1881869
SNP_A-1881871
SNP_A-1881873
SNP_A-1881881
SNP_A-1881889
SNP_A-1881897
SNP_A-1881907
SNP_A-1881908
SNP_A-1881927
SNP_A-1881929
SNP_A-1881930
SNP_A-1881942
SNP_A-1881945
SNP_A-1881957
SNP_A-1881966
SNP_A-1881971
SNP_A-1881977
SNP_A-1881978
SNP_A-1881991
SNP_A-1882021
SNP_A-1882024
SNP_A-1882036
SNP_A-1882037
SNP_A-1882040
SNP_A-1882045
SNP_A-1882047
SNP_A-1882065
SNP_A-1882093
SNP_A-1882134
SNP_A-1882138
SNP_A-1882140
SNP_A-1882146
SNP_A-1882152
SNP_A-1882162
SNP_A-1882170
SNP_A-1882183
SNP_A-1882205
SNP_A-1882222
SNP_A-1882226
SNP_A-1882234
SNP_A-1882238
SNP_A-1882240
SNP_A-1882271
SNP_A-1882309
SNP_A-1882311
SNP_A-1882315
SNP_A-1882316
SNP_A-1882318
SNP_A-1882323
SNP_A-1882326
SNP_A-1882338
SNP_A-1882342
SNP_A-1882343
SNP_A-1882363
SNP_A-1882374
SNP_A-1882388
SNP_A-1882410
SNP_A-1882465
SNP_A-1882468
SNP_A-1882469
SNP_A-1882484
SNP_A-1882493
SNP_A-1882529
SNP_A-1882548
SNP_A-1882549
SNP_A-1882563
SNP_A-1882564
SNP_A-1882565
SNP_A-1882601
SNP_A-1882625
SNP_A-1882627
SNP_A-1882630
SNP_A-1882635
SNP_A-1882640
SNP_A-1882666
SNP_A-1882682
SNP_A-1882706
SNP_A-1882713
SNP_A-1882728
SNP_A-1882743
SNP_A-1882783
SNP_A-1882787
SNP_A-1882796
SNP_A-1882823
SNP_A-1882829
SNP_A-1882841
SNP_A-1882856
SNP_A-1882873
SNP_A-1882887
SNP_A-1882892
SNP_A-1882908
SNP_A-1882913
SNP_A-1882915
SNP_A-1882916
SNP_A-1882919
SNP_A-1882935
SNP_A-1882937
SNP_A-1882949
SNP_A-1882963
SNP_A-1882990
SNP_A-1882995
SNP_A-1883016
SNP_A-1883023
SNP_A-1883027
SNP_A-1883051
SNP_A-1883062
SNP_A-1883093
SNP_A-1883095
SNP_A-1883098
SNP_A-1883101
SNP_A-1883128
SNP_A-1883146
SNP_A-1883155
SNP_A-1883165
SNP_A-1883171
SNP_A-1883192
SNP_A-1883210
SNP_A-1883224
SNP_A-1883230
SNP_A-1883249
SNP_A-1883271
SNP_A-1883294
SNP_A-1883295
SNP_A-1883344
SNP_A-1883354
SNP_A-1883369
SNP_A-1883400
SNP_A-1883404
SNP_A-1883421
SNP_A-1883440
SNP_A-1883450
SNP_A-1883464
SNP_A-1883473
SNP_A-1883479
SNP_A-1883480
SNP_A-1883493
SNP_A-1883513
SNP_A-1883530
SNP_A-1883532
SNP_A-1883537
SNP_A-1883541
SNP_A-1883546
SNP_A-1883554
SNP_A-1883572
SNP_A-1883622
SNP_A-1883625
SNP_A-1883626
SNP_A-1883628
SNP_A-1883634
SNP_A-1883636
SNP_A-1883646
SNP_A-1883650
SNP_A-1883659
SNP_A-1883672
SNP_A-1883700
SNP_A-1883718
SNP_A-1883722
SNP_A-1883729
SNP_A-1883732
SNP_A-1883738
SNP_A-1883744
SNP_A-1883756
SNP_A-1883759
SNP_A-1883761
SNP_A-1883763
SNP_A-1883764
SNP_A-1883766
SNP_A-1883792
SNP_A-1883809
SNP_A-1883816
SNP_A-1883840
SNP_A-1883858
SNP_A-1883867
SNP_A-1883871
SNP_A-1883883
SNP_A-1883889
SNP_A-1883911
SNP_A-1883921
SNP_A-1883945
SNP_A-1883964
SNP_A-1883974
SNP_A-1883988
SNP_A-1884005
SNP_A-1884013
SNP_A-1884046
SNP_A-1884047
SNP_A-1884066
SNP_A-1884069
SNP_A-1884078
SNP_A-1884101
SNP_A-1884121
SNP_A-1884135
SNP_A-1884140
SNP_A-1884145
SNP_A-1884156
SNP_A-1884169
SNP_A-1884171
SNP_A-1884177
SNP_A-1884218
SNP_A-1884229
SNP_A-1884239
SNP_A-1884240
SNP_A-1884241
SNP_A-1884245
SNP_A-1884304
SNP_A-1884312
SNP_A-1884322
SNP_A-1884349
SNP_A-1884398
SNP_A-1884404
SNP_A-1884409
SNP_A-1884410
SNP_A-1884414
SNP_A-1884433
SNP_A-1884452
SNP_A-1884458
SNP_A-1884493
SNP_A-1884519
SNP_A-1884521
SNP_A-1884525
SNP_A-1884528
SNP_A-1884534
SNP_A-1884538
SNP_A-1884545
SNP_A-1884563
SNP_A-1884571
SNP_A-1884584
SNP_A-1884611
SNP_A-1884615
SNP_A-1884640
SNP_A-1884646
SNP_A-1884653
SNP_A-1884659
SNP_A-1884661
SNP_A-1884667
SNP_A-1884691
SNP_A-1884703
SNP_A-1884715
SNP_A-1884725
SNP_A-1884729
SNP_A-1884736
SNP_A-1884739
SNP_A-1884751
SNP_A-1884764
SNP_A-1884794
SNP_A-1884809
SNP_A-1884832
SNP_A-1884835
SNP_A-1884836
SNP_A-1884837
SNP_A-1884842
SNP_A-1884848
SNP_A-1884862
SNP_A-1884871
SNP_A-1884874
SNP_A-1884881
SNP_A-1884890
SNP_A-1884899
SNP_A-1884900
SNP_A-1884913
SNP_A-1884942
SNP_A-1884949
SNP_A-1884953
SNP_A-1884961
SNP_A-1884976
SNP_A-1884977
SNP_A-1884999
SNP_A-1885014
SNP_A-1885032
SNP_A-1885044
SNP_A-1885047
SNP_A-1885048
SNP_A-1885050
SNP_A-1885056
SNP_A-1885087
SNP_A-1885092
SNP_A-1885093
SNP_A-1885126
SNP_A-1885133
SNP_A-1885136
SNP_A-1885160
SNP_A-1885166
SNP_A-1885201
SNP_A-1885204
SNP_A-1885212
SNP_A-1885213
SNP_A-1885221
SNP_A-1885228
SNP_A-1885244
SNP_A-1885248
SNP_A-1885251
SNP_A-1885254
SNP_A-1885259
SNP_A-1885276
SNP_A-1885284
SNP_A-1885287
SNP_A-1885290
SNP_A-1885307
SNP_A-1885326
SNP_A-1885333
SNP_A-1885349
SNP_A-1885398
SNP_A-1885414
SNP_A-1885438
SNP_A-1885459
SNP_A-1885464
SNP_A-1885465
SNP_A-1885470
SNP_A-1885472
SNP_A-1885485
SNP_A-1885499
SNP_A-1885501
SNP_A-1885505
SNP_A-1885513
SNP_A-1885531
SNP_A-1885540
SNP_A-1885558
SNP_A-1885559
SNP_A-1885568
SNP_A-1885569
SNP_A-1885592
SNP_A-1885617
SNP_A-1885621
SNP_A-1885623
SNP_A-1885656
SNP_A-1885662
SNP_A-1885664
SNP_A-1885695
SNP_A-1885697
SNP_A-1885699
SNP_A-1885708
SNP_A-1885733
SNP_A-1885743
SNP_A-1885753
SNP_A-1885779
SNP_A-1885805
SNP_A-1885816
SNP_A-1885823
SNP_A-1885829
SNP_A-1885831
SNP_A-1885839
SNP_A-1885898
SNP_A-1885900
SNP_A-1885901
SNP_A-1885921
SNP_A-1885931
SNP_A-1885956
SNP_A-1885967
SNP_A-1886014
SNP_A-1886017
SNP_A-1886018
SNP_A-1886030
SNP_A-1886048
SNP_A-1886060
SNP_A-1886085
SNP_A-1886090
SNP_A-1886113
SNP_A-1886116
SNP_A-1886118
SNP_A-1886123
SNP_A-1886132
SNP_A-1886134
SNP_A-1886138
SNP_A-1886142
SNP_A-1886143
SNP_A-1886156
SNP_A-1886170
SNP_A-1886201
SNP_A-1886228
SNP_A-1886244
SNP_A-1886277
SNP_A-1886294
SNP_A-1886307
SNP_A-1886308
SNP_A-1886312
SNP_A-1886316
SNP_A-1886319
SNP_A-1886321
SNP_A-1886337
SNP_A-1886364
SNP_A-1886366
SNP_A-1886369
SNP_A-1886370
SNP_A-1886371
SNP_A-1886386
SNP_A-1886396
SNP_A-1886403
SNP_A-1886408
SNP_A-1886419
SNP_A-1886435
SNP_A-1886464
SNP_A-1886482
SNP_A-1886490
SNP_A-1886501
SNP_A-1886503
SNP_A-1886534
SNP_A-1886539
SNP_A-1886541
SNP_A-1886548
SNP_A-1886571
SNP_A-1886592
SNP_A-1886596
SNP_A-1886602
SNP_A-1886609
SNP_A-1886610
SNP_A-1886623
SNP_A-1886629
SNP_A-1886630
SNP_A-1886639
SNP_A-1886664
SNP_A-1886671
SNP_A-1886673
SNP_A-1886678
SNP_A-1886683
SNP_A-1886686
SNP_A-1886689
SNP_A-1886690
SNP_A-1886703
SNP_A-1886711
SNP_A-1886714
SNP_A-1886734
SNP_A-1886742
SNP_A-1886777
SNP_A-1886785
SNP_A-1886823
SNP_A-1886833
SNP_A-1886845
SNP_A-1886848
SNP_A-1886851
SNP_A-1886869
SNP_A-1886913
SNP_A-1886917
SNP_A-1886920
SNP_A-1886930
SNP_A-1886949
SNP_A-1886979
SNP_A-1886983
SNP_A-1887003
SNP_A-1887017
SNP_A-1887031
SNP_A-1887034
SNP_A-1887043
SNP_A-1887069
SNP_A-1887073
SNP_A-1887081
SNP_A-1887088
SNP_A-1887089
SNP_A-1887104
SNP_A-1887121
SNP_A-1887129
SNP_A-1887142
SNP_A-1887155
SNP_A-1887156
SNP_A-1887160
SNP_A-1887166
SNP_A-1887179
SNP_A-1887259
SNP_A-1887295
SNP_A-1887302
SNP_A-1887313
SNP_A-1887315
SNP_A-1887321
SNP_A-1887348
SNP_A-1887352
SNP_A-1887363
SNP_A-1887384
SNP_A-1887404
SNP_A-1887434
SNP_A-1887435
SNP_A-1887438
SNP_A-1887439
SNP_A-1887441
SNP_A-1887442
SNP_A-1887455
SNP_A-1887460
SNP_A-1887475
SNP_A-1887485
SNP_A-1887510
SNP_A-1887514
SNP_A-1887516
SNP_A-1887518
SNP_A-1887543
SNP_A-1887578
SNP_A-1887598
SNP_A-1887603
SNP_A-1887609
SNP_A-1887616
SNP_A-1887620
SNP_A-1887621
SNP_A-1887624
SNP_A-1887636
SNP_A-1887649
SNP_A-1887704
SNP_A-1887705
SNP_A-1887744
SNP_A-1887748
SNP_A-1887751
SNP_A-1887763
SNP_A-1887765
SNP_A-1887782
SNP_A-1887792
SNP_A-1887810
SNP_A-1887811
SNP_A-1887813
SNP_A-1887818
SNP_A-1887828
SNP_A-1887863
SNP_A-1887865
SNP_A-1887875
SNP_A-1887880
SNP_A-1887897
SNP_A-1887928
SNP_A-1887930
SNP_A-1887954
SNP_A-1887962
SNP_A-1887972
SNP_A-1887973
SNP_A-1887975
SNP_A-1887996
SNP_A-1887998
SNP_A-1888033
SNP_A-1888048
SNP_A-1888049
SNP_A-1888064
SNP_A-1888065
SNP_A-1888071
SNP_A-1888072
SNP_A-1888076
SNP_A-1888089
SNP_A-1888098
SNP_A-1888120
SNP_A-1888122
SNP_A-1888133
SNP_A-1888162
SNP_A-1888163
SNP_A-1888187
SNP_A-1888189
SNP_A-1888192
SNP_A-1888204
SNP_A-1888209
SNP_A-1888211
SNP_A-1888228
SNP_A-1888234
SNP_A-1888239
SNP_A-1888244
SNP_A-1888251
SNP_A-1888252
SNP_A-1888259
SNP_A-1888270
SNP_A-1888308
SNP_A-1888320
SNP_A-1888332
SNP_A-1888336
SNP_A-1888348
SNP_A-1888352
SNP_A-1888356
SNP_A-1888366
SNP_A-1888380
SNP_A-1888382
SNP_A-1888399
SNP_A-1888417
SNP_A-1888434
SNP_A-1888437
SNP_A-1888438
SNP_A-1888449
SNP_A-1888479
SNP_A-1888508
SNP_A-1888514
SNP_A-1888520
SNP_A-1888526
SNP_A-1888530
SNP_A-1888551
SNP_A-1888579
SNP_A-1888585
SNP_A-1888590
SNP_A-1888593
SNP_A-1888625
SNP_A-1888626
SNP_A-1888641
SNP_A-1888647
SNP_A-1888649
SNP_A-1888694
SNP_A-1888697
SNP_A-1888704
SNP_A-1888717
SNP_A-1888724
SNP_A-1888733
SNP_A-1888783
SNP_A-1888784
SNP_A-1888799
SNP_A-1888807
SNP_A-1888810
SNP_A-1888890
SNP_A-1888902
SNP_A-1888904
SNP_A-1888909
SNP_A-1888923
SNP_A-1888926
SNP_A-1888937
SNP_A-1888939
SNP_A-1888943
SNP_A-1888947
SNP_A-1888955
SNP_A-1888968
SNP_A-1888970
SNP_A-1888996
SNP_A-1889005
SNP_A-1889012
SNP_A-1889015
SNP_A-1889034
SNP_A-1889046
SNP_A-1889062
SNP_A-1889068
SNP_A-1889077
SNP_A-1889080
SNP_A-1889088
SNP_A-1889097
SNP_A-1889103
SNP_A-1889106
SNP_A-1889131
SNP_A-1889133
SNP_A-1889151
SNP_A-1889178
SNP_A-1889216
SNP_A-1889226
SNP_A-1889227
SNP_A-1889244
SNP_A-1889254
SNP_A-1889282
SNP_A-1889294
SNP_A-1889301
SNP_A-1889305
SNP_A-1889325
SNP_A-1889348
SNP_A-1889350
SNP_A-1889354
SNP_A-1889369
SNP_A-1889381
SNP_A-1889386
SNP_A-1889393
SNP_A-1889399
SNP_A-1889405
SNP_A-1889409
SNP_A-1889411
SNP_A-1889418
SNP_A-1889426
SNP_A-1889434
SNP_A-1889437
SNP_A-1889473
SNP_A-1889474
SNP_A-1889480
SNP_A-1889481
SNP_A-1889490
SNP_A-1889497
SNP_A-1889505
SNP_A-1889548
SNP_A-1889552
SNP_A-1889554
SNP_A-1889566
SNP_A-1889568
SNP_A-1889573
SNP_A-1889576
SNP_A-1889595
SNP_A-1889606
SNP_A-1889613
SNP_A-1889615
SNP_A-1889625
SNP_A-1889638
SNP_A-1889646
SNP_A-1889653
SNP_A-1889654
SNP_A-1889662
SNP_A-1889678
SNP_A-1889717
SNP_A-1889726
SNP_A-1889734
SNP_A-1889737
SNP_A-1889748
SNP_A-1889760
SNP_A-1889786
SNP_A-1889787
SNP_A-1889799
SNP_A-1889813
SNP_A-1889822
SNP_A-1889839
SNP_A-1889862
SNP_A-1889868
SNP_A-1889869
SNP_A-1889881
SNP_A-1889888
SNP_A-1889893
SNP_A-1889896
SNP_A-1889934
SNP_A-1889935
SNP_A-1889982
SNP_A-1889984
SNP_A-1890014
SNP_A-1890040
SNP_A-1890045
SNP_A-1890050
SNP_A-1890082
SNP_A-1890102
SNP_A-1890113
SNP_A-1890117
SNP_A-1890123
SNP_A-1890139
SNP_A-1890159
SNP_A-1890171
SNP_A-1890172
SNP_A-1890180
SNP_A-1890218
SNP_A-1890235
SNP_A-1890238
SNP_A-1890240
SNP_A-1890242
SNP_A-1890258
SNP_A-1890273
SNP_A-1890297
SNP_A-1890320
SNP_A-1890321
SNP_A-1890324
SNP_A-1890349
SNP_A-1890418
SNP_A-1890445
SNP_A-1890446
SNP_A-1890451
SNP_A-1890456
SNP_A-1890472
SNP_A-1890488
SNP_A-1890502
SNP_A-1890503
SNP_A-1890506
SNP_A-1890518
SNP_A-1890523
SNP_A-1890543
SNP_A-1890613
SNP_A-1890615
SNP_A-1890653
SNP_A-1890654
SNP_A-1890660
SNP_A-1890666
SNP_A-1890694
SNP_A-1890706
SNP_A-1890728
SNP_A-1890743
SNP_A-1890783
SNP_A-1890805
SNP_A-1890812
SNP_A-1890826
SNP_A-1890828
SNP_A-1890855
SNP_A-1890856
SNP_A-1890859
SNP_A-1890860
SNP_A-1890866
SNP_A-1890868
SNP_A-1890869
SNP_A-1890875
SNP_A-1890878
SNP_A-1890893
SNP_A-1890894
SNP_A-1890895
SNP_A-1890899
SNP_A-1890906
SNP_A-1890908
SNP_A-1890910
SNP_A-1890912
SNP_A-1890920
SNP_A-1890933
SNP_A-1890952
SNP_A-1890953
SNP_A-1890955
SNP_A-1890969
SNP_A-1890971
SNP_A-1890984
SNP_A-1890988
SNP_A-1890993
SNP_A-1891000
SNP_A-1891003
SNP_A-1891024
SNP_A-1891025
SNP_A-1891026
SNP_A-1891036
SNP_A-1891071
SNP_A-1891078
SNP_A-1891084
SNP_A-1891099
SNP_A-1891113
SNP_A-1891115
SNP_A-1891132
SNP_A-1891133
SNP_A-1891145
SNP_A-1891149
SNP_A-1891164
SNP_A-1891166
SNP_A-1891171
SNP_A-1891181
SNP_A-1891184
SNP_A-1891185
SNP_A-1891200
SNP_A-1891204
SNP_A-1891216
SNP_A-1891253
SNP_A-1891258
SNP_A-1891279
SNP_A-1891280
SNP_A-1891303
SNP_A-1891312
SNP_A-1891335
SNP_A-1891339
SNP_A-1891341
SNP_A-1891352
SNP_A-1891363
SNP_A-1891367
SNP_A-1891369
SNP_A-1891374
SNP_A-1891383
SNP_A-1891395
SNP_A-1891408
SNP_A-1891432
SNP_A-1891455
SNP_A-1891458
SNP_A-1891503
SNP_A-1891512
SNP_A-1891513
SNP_A-1891525
SNP_A-1891526
SNP_A-1891529
SNP_A-1891548
SNP_A-1891560
SNP_A-1891561
SNP_A-1891585
SNP_A-1891586
SNP_A-1891588
SNP_A-1891589
SNP_A-1891594
SNP_A-1891599
SNP_A-1891611
SNP_A-1891622
SNP_A-1891627
SNP_A-1891633
SNP_A-1891644
SNP_A-1891655
SNP_A-1891662
SNP_A-1891673
SNP_A-1891690
SNP_A-1891694
SNP_A-1891709
SNP_A-1891714
SNP_A-1891732
SNP_A-1891733
SNP_A-1891735
SNP_A-1891767
SNP_A-1891787
SNP_A-1891810
SNP_A-1891833
SNP_A-1891857
SNP_A-1891873
SNP_A-1891883
SNP_A-1891913
SNP_A-1891924
SNP_A-1891929
SNP_A-1891939
SNP_A-1891966
SNP_A-1891992
SNP_A-1891993
SNP_A-1892001
SNP_A-1892006
SNP_A-1892050
SNP_A-1892092
SNP_A-1892097
SNP_A-1892108
SNP_A-1892131
SNP_A-1892140
SNP_A-1892148
SNP_A-1892151
SNP_A-1892174
SNP_A-1892183
SNP_A-1892184
SNP_A-1892196
SNP_A-1892212
SNP_A-1892226
SNP_A-1892239
SNP_A-1892241
SNP_A-1892267
SNP_A-1892280
SNP_A-1892284
SNP_A-1892288
SNP_A-1892294
SNP_A-1892331
SNP_A-1892336
SNP_A-1892348
SNP_A-1892354
SNP_A-1892360
SNP_A-1892389
SNP_A-1892416
SNP_A-1892443
SNP_A-1892473
SNP_A-1892479
SNP_A-1892498
SNP_A-1892520
SNP_A-1892526
SNP_A-1892537
SNP_A-1892556
SNP_A-1892591
SNP_A-1892601
SNP_A-1892605
SNP_A-1892615
SNP_A-1892618
SNP_A-1892622
SNP_A-1892639
SNP_A-1892646
SNP_A-1892651
SNP_A-1892654
SNP_A-1892662
SNP_A-1892665
SNP_A-1892674
SNP_A-1892692
SNP_A-1892698
SNP_A-1892749
SNP_A-1892756
SNP_A-1892760
SNP_A-1892769
SNP_A-1892771
SNP_A-1892780
SNP_A-1892784
SNP_A-1892785
SNP_A-1892804
SNP_A-1892853
SNP_A-1892871
SNP_A-1892872
SNP_A-1892887
SNP_A-1892889
SNP_A-1892921
SNP_A-1892941
SNP_A-1892942
SNP_A-1892943
SNP_A-1892948
SNP_A-1893043
SNP_A-1893058
SNP_A-1893097
SNP_A-1893098
SNP_A-1893104
SNP_A-1893109
SNP_A-1893116
SNP_A-1893136
SNP_A-1893154
SNP_A-1893159
SNP_A-1893166
SNP_A-1893172
SNP_A-1893203
SNP_A-1893204
SNP_A-1893218
SNP_A-1893222
SNP_A-1893249
SNP_A-1893281
SNP_A-1893301
SNP_A-1893324
SNP_A-1893339
SNP_A-1893349
SNP_A-1893357
SNP_A-1893376
SNP_A-1893379
SNP_A-1893380
SNP_A-1893389
SNP_A-1893393
SNP_A-1893398
SNP_A-1893404
SNP_A-1893418
SNP_A-1893438
SNP_A-1893447
SNP_A-1893451
SNP_A-1893452
SNP_A-1893477
SNP_A-1893500
SNP_A-1893505
SNP_A-1893511
SNP_A-1893516
SNP_A-1893577
SNP_A-1893599
SNP_A-1893623
SNP_A-1893624
SNP_A-1893631
SNP_A-1893657
SNP_A-1893671
SNP_A-1893691
SNP_A-1893733
SNP_A-1893742
SNP_A-1893747
SNP_A-1893754
SNP_A-1893756
SNP_A-1893758
SNP_A-1893760
SNP_A-1893764
SNP_A-1893774
SNP_A-1893780
SNP_A-1893784
SNP_A-1893786
SNP_A-1893790
SNP_A-1893797
SNP_A-1893824
SNP_A-1893825
SNP_A-1893830
SNP_A-1893848
SNP_A-1893851
SNP_A-1893852
SNP_A-1893865
SNP_A-1893874
SNP_A-1893880
SNP_A-1893886
SNP_A-1893887
SNP_A-1893923
SNP_A-1893949
SNP_A-1893966
SNP_A-1893970
SNP_A-1893971
SNP_A-1894015
SNP_A-1894022
SNP_A-1894036
SNP_A-1894042
SNP_A-1894048
SNP_A-1894062
SNP_A-1894074
SNP_A-1894100
SNP_A-1894125
SNP_A-1894150
SNP_A-1894156
SNP_A-1894169
SNP_A-1894189
SNP_A-1894198
SNP_A-1894235
SNP_A-1894236
SNP_A-1894258
SNP_A-1894260
SNP_A-1894269
SNP_A-1894273
SNP_A-1894277
SNP_A-1894279
SNP_A-1894283
SNP_A-1894286
SNP_A-1894291
SNP_A-1894308
SNP_A-1894316
SNP_A-1894332
SNP_A-1894383
SNP_A-1894395
SNP_A-1894405
SNP_A-1894426
SNP_A-1894430
SNP_A-1894437
SNP_A-1894455
SNP_A-1894460
SNP_A-1894472
SNP_A-1894492
SNP_A-1894511
SNP_A-1894517
SNP_A-1894532
SNP_A-1894533
SNP_A-1894546
SNP_A-1894553
SNP_A-1894595
SNP_A-1894612
SNP_A-1894614
SNP_A-1894639
SNP_A-1894640
SNP_A-1894644
SNP_A-1894654
SNP_A-1894678
SNP_A-1894686
SNP_A-1894738
SNP_A-1894739
SNP_A-1894743
SNP_A-1894757
SNP_A-1894776
SNP_A-1894782
SNP_A-1894792
SNP_A-1894793
SNP_A-1894798
SNP_A-1894801
SNP_A-1894802
SNP_A-1894803
SNP_A-1894806
SNP_A-1894821
SNP_A-1894822
SNP_A-1894829
SNP_A-1894836
SNP_A-1894848
SNP_A-1894855
SNP_A-1894863
SNP_A-1894865
SNP_A-1894876
SNP_A-1894879
SNP_A-1894882
SNP_A-1894893
SNP_A-1894905
SNP_A-1894928
SNP_A-1894952
SNP_A-1894962
SNP_A-1894972
SNP_A-1894999
SNP_A-1895024
SNP_A-1895035
SNP_A-1895051
SNP_A-1895061
SNP_A-1895079
SNP_A-1895082
SNP_A-1895093
SNP_A-1895097
SNP_A-1895111
SNP_A-1895114
SNP_A-1895123
SNP_A-1895140
SNP_A-1895173
SNP_A-1895191
SNP_A-1895195
SNP_A-1895208
SNP_A-1895209
SNP_A-1895210
SNP_A-1895214
SNP_A-1895217
SNP_A-1895229
SNP_A-1895236
SNP_A-1895239
SNP_A-1895242
SNP_A-1895254
SNP_A-1895257
SNP_A-1895270
SNP_A-1895292
SNP_A-1895334
SNP_A-1895360
SNP_A-1895371
SNP_A-1895377
SNP_A-1895405
SNP_A-1895406
SNP_A-1895407
SNP_A-1895408
SNP_A-1895426
SNP_A-1895445
SNP_A-1895454
SNP_A-1895462
SNP_A-1895466
SNP_A-1895467
SNP_A-1895478
SNP_A-1895484
SNP_A-1895489
SNP_A-1895502
SNP_A-1895518
SNP_A-1895523
SNP_A-1895530
SNP_A-1895535
SNP_A-1895537
SNP_A-1895553
SNP_A-1895563
SNP_A-1895570
SNP_A-1895590
SNP_A-1895593
SNP_A-1895598
SNP_A-1895644
SNP_A-1895653
SNP_A-1895658
SNP_A-1895662
SNP_A-1895663
SNP_A-1895665
SNP_A-1895669
SNP_A-1895670
SNP_A-1895684
SNP_A-1895689
SNP_A-1895701
SNP_A-1895711
SNP_A-1895717
SNP_A-1895723
SNP_A-1895745
SNP_A-1895746
SNP_A-1895752
SNP_A-1895770
SNP_A-1895772
SNP_A-1895775
SNP_A-1895781
SNP_A-1895825
SNP_A-1895835
SNP_A-1895843
SNP_A-1895874
SNP_A-1895904
SNP_A-1895921
SNP_A-1895925
SNP_A-1895949
SNP_A-1895961
SNP_A-1895965
SNP_A-1895974
SNP_A-1895983
SNP_A-1896010
SNP_A-1896017
SNP_A-1896039
SNP_A-1896055
SNP_A-1896056
SNP_A-1896070
SNP_A-1896096
SNP_A-1896099
SNP_A-1896113
SNP_A-1896117
SNP_A-1896123
SNP_A-1896124
SNP_A-1896130
SNP_A-1896137
SNP_A-1896141
SNP_A-1896148
SNP_A-1896149
SNP_A-1896159
SNP_A-1896163
SNP_A-1896193
SNP_A-1896205
SNP_A-1896207
SNP_A-1896224
SNP_A-1896246
SNP_A-1896247
SNP_A-1896250
SNP_A-1896262
SNP_A-1896280
SNP_A-1896286
SNP_A-1896301
SNP_A-1896311
SNP_A-1896322
SNP_A-1896340
SNP_A-1896343
SNP_A-1896356
SNP_A-1896369
SNP_A-1896392
SNP_A-1896393
SNP_A-1896397
SNP_A-1896402
SNP_A-1896414
SNP_A-1896449
SNP_A-1896478
SNP_A-1896480
SNP_A-1896487
SNP_A-1896495
SNP_A-1896514
SNP_A-1896517
SNP_A-1896518
SNP_A-1896520
SNP_A-1896521
SNP_A-1896523
SNP_A-1896534
SNP_A-1896537
SNP_A-1896541
SNP_A-1896550
SNP_A-1896567
SNP_A-1896569
SNP_A-1896607
SNP_A-1896611
SNP_A-1896614
SNP_A-1896636
SNP_A-1896638
SNP_A-1896650
SNP_A-1896652
SNP_A-1896659
SNP_A-1896663
SNP_A-1896674
SNP_A-1896681
SNP_A-1896688
SNP_A-1896705
SNP_A-1896713
SNP_A-1896719
SNP_A-1896726
SNP_A-1896738
SNP_A-1896741
SNP_A-1896745
SNP_A-1896749
SNP_A-1896755
SNP_A-1896760
SNP_A-1896775
SNP_A-1896797
SNP_A-1896827
SNP_A-1896862
SNP_A-1896871
SNP_A-1896873
SNP_A-1896887
SNP_A-1896897
SNP_A-1896932
SNP_A-1896936
SNP_A-1896937
SNP_A-1896968
SNP_A-1896977
SNP_A-1896986
SNP_A-1897003
SNP_A-1897031
SNP_A-1897048
SNP_A-1897088
SNP_A-1897098
SNP_A-1897111
SNP_A-1897116
SNP_A-1897120
SNP_A-1897129
SNP_A-1897136
SNP_A-1897138
SNP_A-1897159
SNP_A-1897162
SNP_A-1897164
SNP_A-1897165
SNP_A-1897166
SNP_A-1897168
SNP_A-1897177
SNP_A-1897212
SNP_A-1897223
SNP_A-1897230
SNP_A-1897242
SNP_A-1897243
SNP_A-1897244
SNP_A-1897255
SNP_A-1897261
SNP_A-1897312
SNP_A-1897316
SNP_A-1897321
SNP_A-1897323
SNP_A-1897328
SNP_A-1897335
SNP_A-1897347
SNP_A-1897348
SNP_A-1897360
SNP_A-1897375
SNP_A-1897387
SNP_A-1897394
SNP_A-1897402
SNP_A-1897403
SNP_A-1897408
SNP_A-1897418
SNP_A-1897420
SNP_A-1897421
SNP_A-1897422
SNP_A-1897433
SNP_A-1897437
SNP_A-1897440
SNP_A-1897445
SNP_A-1897461
SNP_A-1897464
SNP_A-1897485
SNP_A-1897521
SNP_A-1897531
SNP_A-1897536
SNP_A-1897549
SNP_A-1897550
SNP_A-1897567
SNP_A-1897575
SNP_A-1897577
SNP_A-1897580
SNP_A-1897581
SNP_A-1897582
SNP_A-1897583
SNP_A-1897596
SNP_A-1897614
SNP_A-1897635
SNP_A-1897642
SNP_A-1897649
SNP_A-1897656
SNP_A-1897658
SNP_A-1897665
SNP_A-1897694
SNP_A-1897702
SNP_A-1897723
SNP_A-1897725
SNP_A-1897732
SNP_A-1897735
SNP_A-1897740
SNP_A-1897786
SNP_A-1897796
SNP_A-1897803
SNP_A-1897812
SNP_A-1897817
SNP_A-1897819
SNP_A-1897863
SNP_A-1897868
SNP_A-1897877
SNP_A-1897878
SNP_A-1897880
SNP_A-1897882
SNP_A-1897885
SNP_A-1897922
SNP_A-1897923
SNP_A-1897929
SNP_A-1897932
SNP_A-1897951
SNP_A-1897969
SNP_A-1897979
SNP_A-1897993
SNP_A-1898004
SNP_A-1898007
SNP_A-1898009
SNP_A-1898016
SNP_A-1898022
SNP_A-1898029
SNP_A-1898032
SNP_A-1898033
SNP_A-1898041
SNP_A-1898050
SNP_A-1898056
SNP_A-1898064
SNP_A-1898065
SNP_A-1898083
SNP_A-1898089
SNP_A-1898114
SNP_A-1898122
SNP_A-1898123
SNP_A-1898131
SNP_A-1898132
SNP_A-1898134
SNP_A-1898136
SNP_A-1898138
SNP_A-1898172
SNP_A-1898173
SNP_A-1898174
SNP_A-1898187
SNP_A-1898201
SNP_A-1898204
SNP_A-1898222
SNP_A-1898251
SNP_A-1898256
SNP_A-1898262
SNP_A-1898267
SNP_A-1898270
SNP_A-1898288
SNP_A-1898291
SNP_A-1898306
SNP_A-1898314
SNP_A-1898338
SNP_A-1898350
SNP_A-1898352
SNP_A-1898353
SNP_A-1898361
SNP_A-1898363
SNP_A-1898375
SNP_A-1898402
SNP_A-1898409
SNP_A-1898412
SNP_A-1898414
SNP_A-1898428
SNP_A-1898431
SNP_A-1898483
SNP_A-1898484
SNP_A-1898514
SNP_A-1898525
SNP_A-1898557
SNP_A-1898559
SNP_A-1898564
SNP_A-1898565
SNP_A-1898569
SNP_A-1898570
SNP_A-1898586
SNP_A-1898607
SNP_A-1898609
SNP_A-1898611
SNP_A-1898631
SNP_A-1898637
SNP_A-1898652
SNP_A-1898658
SNP_A-1898663
SNP_A-1898667
SNP_A-1898683
SNP_A-1898699
SNP_A-1898701
SNP_A-1898722
SNP_A-1898732
SNP_A-1898768
SNP_A-1898785
SNP_A-1898791
SNP_A-1898797
SNP_A-1898807
SNP_A-1898809
SNP_A-1898815
SNP_A-1898819
SNP_A-1898821
SNP_A-1898839
SNP_A-1898852
SNP_A-1898859
SNP_A-1898874
SNP_A-1898881
SNP_A-1898883
SNP_A-1898892
SNP_A-1898896
SNP_A-1898911
SNP_A-1898921
SNP_A-1898925
SNP_A-1898927
SNP_A-1898931
SNP_A-1898940
SNP_A-1898944
SNP_A-1898947
SNP_A-1898954
SNP_A-1898980
SNP_A-1899012
SNP_A-1899019
SNP_A-1899029
SNP_A-1899044
SNP_A-1899051
SNP_A-1899076
SNP_A-1899087
SNP_A-1899109
SNP_A-1899118
SNP_A-1899190
SNP_A-1899205
SNP_A-1899216
SNP_A-1899245
SNP_A-1899247
SNP_A-1899259
SNP_A-1899262
SNP_A-1899276
SNP_A-1899289
SNP_A-1899297
SNP_A-1899299
SNP_A-1899302
SNP_A-1899317
SNP_A-1899325
SNP_A-1899338
SNP_A-1899340
SNP_A-1899359
SNP_A-1899361
SNP_A-1899382
SNP_A-1899387
SNP_A-1899389
SNP_A-1899396
SNP_A-1899397
SNP_A-1899413
SNP_A-1899422
SNP_A-1899428
SNP_A-1899441
SNP_A-1899443
SNP_A-1899464
SNP_A-1899470
SNP_A-1899482
SNP_A-1899520
SNP_A-1899532
SNP_A-1899538
SNP_A-1899550
SNP_A-1899554
SNP_A-1899563
SNP_A-1899597
SNP_A-1899608
SNP_A-1899614
SNP_A-1899615
SNP_A-1899648
SNP_A-1899659
SNP_A-1899688
SNP_A-1899689
SNP_A-1899697
SNP_A-1899704
SNP_A-1899736
SNP_A-1899747
SNP_A-1899783
SNP_A-1899825
SNP_A-1899834
SNP_A-1899839
SNP_A-1899840
SNP_A-1899854
SNP_A-1899911
SNP_A-1899938
SNP_A-1899955
SNP_A-1899963
SNP_A-1899967
SNP_A-1899969
SNP_A-1899970
SNP_A-1899972
SNP_A-1899978
SNP_A-1899991
SNP_A-1900001
SNP_A-1900002
SNP_A-1900016
SNP_A-1900018
SNP_A-1900025
SNP_A-1900026
SNP_A-1900036
SNP_A-1900043
SNP_A-1900049
SNP_A-1900050
SNP_A-1900052
SNP_A-1900057
SNP_A-1900060
SNP_A-1900073
SNP_A-1900079
SNP_A-1900088
SNP_A-1900124
SNP_A-1900139
SNP_A-1900162
SNP_A-1900188
SNP_A-1900190
SNP_A-1900191
SNP_A-1900195
SNP_A-1900218
SNP_A-1900247
SNP_A-1900271
SNP_A-1900295
SNP_A-1900303
SNP_A-1900306
SNP_A-1900310
SNP_A-1900312
SNP_A-1900343
SNP_A-1900350
SNP_A-1900389
SNP_A-1900397
SNP_A-1900399
SNP_A-1900400
SNP_A-1900413
SNP_A-1900440
SNP_A-1900447
SNP_A-1900458
SNP_A-1900464
SNP_A-1900479
SNP_A-1900509
SNP_A-1900514
SNP_A-1900516
SNP_A-1900520
SNP_A-1900570
SNP_A-1900608
SNP_A-1900609
SNP_A-1900625
SNP_A-1900633
SNP_A-1900650
SNP_A-1900657
SNP_A-1900697
SNP_A-1900699
SNP_A-1900710
SNP_A-1900732
SNP_A-1900742
SNP_A-1900749
SNP_A-1900767
SNP_A-1900778
SNP_A-1900792
SNP_A-1900806
SNP_A-1900825
SNP_A-1900858
SNP_A-1900868
SNP_A-1900878
SNP_A-1900884
SNP_A-1900893
SNP_A-1900908
SNP_A-1900920
SNP_A-1900922
SNP_A-1900932
SNP_A-1900933
SNP_A-1900941
SNP_A-1900948
SNP_A-1900955
SNP_A-1900956
SNP_A-1900967
SNP_A-1900985
SNP_A-1900989
SNP_A-1901008
SNP_A-1901010
SNP_A-1901023
SNP_A-1901036
SNP_A-1901041
SNP_A-1901061
SNP_A-1901067
SNP_A-1901110
SNP_A-1901122
SNP_A-1901130
SNP_A-1901131
SNP_A-1901138
SNP_A-1901147
SNP_A-1901148
SNP_A-1901149
SNP_A-1901151
SNP_A-1901155
SNP_A-1901162
SNP_A-1901167
SNP_A-1901198
SNP_A-1901200
SNP_A-1901201
SNP_A-1901208
SNP_A-1901218
SNP_A-1901222
SNP_A-1901225
SNP_A-1901276
SNP_A-1901279
SNP_A-1901283
SNP_A-1901300
SNP_A-1901331
SNP_A-1901342
SNP_A-1901349
SNP_A-1901357
SNP_A-1901365
SNP_A-1901367
SNP_A-1901377
SNP_A-1901386
SNP_A-1901390
SNP_A-1901391
SNP_A-1901400
SNP_A-1901418
SNP_A-1901444
SNP_A-1901482
SNP_A-1901492
SNP_A-1901498
SNP_A-1901502
SNP_A-1901507
SNP_A-1901512
SNP_A-1901514
SNP_A-1901519
SNP_A-1901521
SNP_A-1901524
SNP_A-1901544
SNP_A-1901554
SNP_A-1901558
SNP_A-1901564
SNP_A-1901569
SNP_A-1901580
SNP_A-1901602
SNP_A-1901617
SNP_A-1901624
SNP_A-1901636
SNP_A-1901641
SNP_A-1901657
SNP_A-1901665
SNP_A-1901669
SNP_A-1901673
SNP_A-1901706
SNP_A-1901707
SNP_A-1901731
SNP_A-1901744
SNP_A-1901752
SNP_A-1901774
SNP_A-1901808
SNP_A-1901815
SNP_A-1901828
SNP_A-1901837
SNP_A-1901865
SNP_A-1901886
SNP_A-1901892
SNP_A-1901902
SNP_A-1901903
SNP_A-1901908
SNP_A-1901920
SNP_A-1901923
SNP_A-1901932
SNP_A-1901947
SNP_A-1901948
SNP_A-1901950
SNP_A-1901952
SNP_A-1901972
SNP_A-1901973
SNP_A-1901978
SNP_A-1901999
SNP_A-1902002
SNP_A-1902013
SNP_A-1902020
SNP_A-1902027
SNP_A-1902075
SNP_A-1902078
SNP_A-1902092
SNP_A-1902094
SNP_A-1902099
SNP_A-1902107
SNP_A-1902120
SNP_A-1902128
SNP_A-1902134
SNP_A-1902141
SNP_A-1902150
SNP_A-1902152
SNP_A-1902153
SNP_A-1902157
SNP_A-1902168
SNP_A-1902172
SNP_A-1902176
SNP_A-1902177
SNP_A-1902181
SNP_A-1902200
SNP_A-1902211
SNP_A-1902257
SNP_A-1902260
SNP_A-1902278
SNP_A-1902295
SNP_A-1902321
SNP_A-1902326
SNP_A-1902363
SNP_A-1902379
SNP_A-1902382
SNP_A-1902386
SNP_A-1902399
SNP_A-1902401
SNP_A-1902410
SNP_A-1902420
SNP_A-1902423
SNP_A-1902441
SNP_A-1902450
SNP_A-1902475
SNP_A-1902491
SNP_A-1902499
SNP_A-1902503
SNP_A-1902512
SNP_A-1902516
SNP_A-1902533
SNP_A-1902540
SNP_A-1902556
SNP_A-1902561
SNP_A-1902614
SNP_A-1902637
SNP_A-1902660
SNP_A-1902661
SNP_A-1902662
SNP_A-1902663
SNP_A-1902667
SNP_A-1902672
SNP_A-1902678
SNP_A-1902682
SNP_A-1902686
SNP_A-1902703
SNP_A-1902718
SNP_A-1902741
SNP_A-1902744
SNP_A-1902748
SNP_A-1902759
SNP_A-1902769
SNP_A-1902772
SNP_A-1902773
SNP_A-1902790
SNP_A-1902793
SNP_A-1902796
SNP_A-1902826
SNP_A-1902830
SNP_A-1902833
SNP_A-1902834
SNP_A-1902852
